# Supplementary material for: Regional and national burden of six major digestive cancers in Asia, 1990–2023: An analysis of the GBD Study 2023
Source: iScience. 2026 Apr 15;29(5):115728. doi: 10.1016/j.isci.2026.115728 (PMC13187620; doi:10.1016/j.isci.2026.115728)
Supplement: Table S1. AAPC in age-standardized rates for six major digestive system cancers across 34 Asian countries and territories, 1990–2023, related to Figure 2 [file mmc2.xlsx]

## Sheet: Table S1
Table S1: Average annual percent change (AAPC) in age-standardized rates for six major digestive system cancers across 34 Asian countries and territories, 1990-2023, related to Figure 2
Measure	Location	Sex	Cause	AAPC	AAPC_LCI	AAPC_UCI	P-Value	AAPC_95CI
DALYs (Disability-Adjusted Life Years)	Armenia	Both	CRC	-1.24444	-1.94612	-0.537739	0.001	-1.24_x000D_ (-1.95, -0.54)
DALYs (Disability-Adjusted Life Years)	Armenia	Female	CRC	-1.51009	-2.67733	-0.328862	0.012	-1.51_x000D_ (-2.68, -0.33)
DALYs (Disability-Adjusted Life Years)	Armenia	Male	CRC	-1.0411	-1.79126	-0.285209	0.007	-1.04_x000D_ (-1.79, -0.29)
DALYs (Disability-Adjusted Life Years)	Azerbaijan	Both	CRC	-0.838592	-1.36379	-0.310602	0.002	-0.84_x000D_ (-1.36, -0.31)
DALYs (Disability-Adjusted Life Years)	Azerbaijan	Female	CRC	-0.84741	-1.52188	-0.16832	0.015	-0.85_x000D_ (-1.52, -0.17)
DALYs (Disability-Adjusted Life Years)	Azerbaijan	Male	CRC	-0.959798	-1.41537	-0.502122	0	-0.96_x000D_ (-1.42, -0.5)
DALYs (Disability-Adjusted Life Years)	Bangladesh	Both	CRC	1.23679	0.930054	1.54446	0	1.24_x000D_ (0.93, 1.54)
DALYs (Disability-Adjusted Life Years)	Bangladesh	Female	CRC	1.13914	0.721988	1.55802	0	1.14_x000D_ (0.72, 1.56)
DALYs (Disability-Adjusted Life Years)	Bangladesh	Male	CRC	1.31565	1.09725	1.53453	0	1.32_x000D_ (1.1, 1.53)
DALYs (Disability-Adjusted Life Years)	Bhutan	Both	CRC	0.960788	0.761637	1.16033	0	0.96_x000D_ (0.76, 1.16)
DALYs (Disability-Adjusted Life Years)	Bhutan	Female	CRC	0.921799	0.681327	1.16285	0	0.92_x000D_ (0.68, 1.16)
DALYs (Disability-Adjusted Life Years)	Bhutan	Male	CRC	1.0702	0.903383	1.23729	0	1.07_x000D_ (0.9, 1.24)
DALYs (Disability-Adjusted Life Years)	Brunei Darussalam	Both	CRC	-0.698071	-0.763934	-0.632166	0	-0.7_x000D_ (-0.76, -0.63)
DALYs (Disability-Adjusted Life Years)	Brunei Darussalam	Female	CRC	-0.797594	-0.856493	-0.738661	0	-0.8_x000D_ (-0.86, -0.74)
DALYs (Disability-Adjusted Life Years)	Brunei Darussalam	Male	CRC	-0.589106	-0.690328	-0.48778	0	-0.59_x000D_ (-0.69, -0.49)
DALYs (Disability-Adjusted Life Years)	Cambodia	Both	CRC	0.839333	0.721336	0.957469	0	0.84_x000D_ (0.72, 0.96)
DALYs (Disability-Adjusted Life Years)	Cambodia	Female	CRC	1.01863	0.847391	1.19015	0	1.02_x000D_ (0.85, 1.19)
DALYs (Disability-Adjusted Life Years)	Cambodia	Male	CRC	0.623615	0.517553	0.72979	0	0.62_x000D_ (0.52, 0.73)
DALYs (Disability-Adjusted Life Years)	Central Asia	Both	CRC	-1.24619	-1.51027	-0.981409	0	-1.25_x000D_ (-1.51, -0.98)
DALYs (Disability-Adjusted Life Years)	Central Asia	Female	CRC	-1.45022	-1.74466	-1.15489	0	-1.45_x000D_ (-1.74, -1.15)
DALYs (Disability-Adjusted Life Years)	Central Asia	Male	CRC	-1.05329	-1.26805	-0.838053	0	-1.05_x000D_ (-1.27, -0.84)
DALYs (Disability-Adjusted Life Years)	China	Both	CRC	-1.20406	-1.82361	-0.580591	0	-1.2_x000D_ (-1.82, -0.58)
DALYs (Disability-Adjusted Life Years)	China	Female	CRC	-2.07318	-2.68593	-1.45657	0	-2.07_x000D_ (-2.69, -1.46)
DALYs (Disability-Adjusted Life Years)	China	Male	CRC	-0.735103	-1.14889	-0.319584	0.001	-0.74_x000D_ (-1.15, -0.32)
DALYs (Disability-Adjusted Life Years)	Democratic People's Republic of Korea	Both	CRC	0.792501	0.69729	0.887802	0	0.79_x000D_ (0.7, 0.89)
DALYs (Disability-Adjusted Life Years)	Democratic People's Republic of Korea	Female	CRC	1.18083	1.07384	1.28794	0	1.18_x000D_ (1.07, 1.29)
DALYs (Disability-Adjusted Life Years)	Democratic People's Republic of Korea	Male	CRC	0.420297	0.327568	0.513112	0	0.42_x000D_ (0.33, 0.51)
DALYs (Disability-Adjusted Life Years)	East Asia	Both	CRC	-1.14051	-1.7328	-0.544647	0	-1.14_x000D_ (-1.73, -0.54)
DALYs (Disability-Adjusted Life Years)	East Asia	Female	CRC	-1.96549	-2.54385	-1.38369	0	-1.97_x000D_ (-2.54, -1.38)
DALYs (Disability-Adjusted Life Years)	East Asia	Male	CRC	-0.684897	-1.38157	0.0166991	0.056	-0.68_x000D_ (-1.38, 0.02)
DALYs (Disability-Adjusted Life Years)	Georgia	Both	CRC	0.185897	-0.604724	0.982806	0.646	0.19_x000D_ (-0.6, 0.98)
DALYs (Disability-Adjusted Life Years)	Georgia	Female	CRC	-0.282612	-0.970438	0.40999	0.423	-0.28_x000D_ (-0.97, 0.41)
DALYs (Disability-Adjusted Life Years)	Georgia	Male	CRC	0.600339	0.114259	1.08878	0.015	0.6_x000D_ (0.11, 1.09)
DALYs (Disability-Adjusted Life Years)	Global	Both	CRC	-0.691512	-0.816099	-0.566768	0	-0.69_x000D_ (-0.82, -0.57)
DALYs (Disability-Adjusted Life Years)	Global	Female	CRC	-0.978274	-1.10919	-0.847185	0	-0.98_x000D_ (-1.11, -0.85)
DALYs (Disability-Adjusted Life Years)	Global	Male	CRC	-0.482377	-0.636676	-0.327839	0	-0.48_x000D_ (-0.64, -0.33)
DALYs (Disability-Adjusted Life Years)	High-income Asia Pacific	Both	CRC	-0.772378	-0.956727	-0.587687	0	-0.77_x000D_ (-0.96, -0.59)
DALYs (Disability-Adjusted Life Years)	High-income Asia Pacific	Female	CRC	-0.956182	-1.20923	-0.702485	0	-0.96_x000D_ (-1.21, -0.7)
DALYs (Disability-Adjusted Life Years)	High-income Asia Pacific	Male	CRC	-0.743512	-0.931381	-0.555286	0	-0.74_x000D_ (-0.93, -0.56)
DALYs (Disability-Adjusted Life Years)	India	Both	CRC	0.564682	-0.0320874	1.16501	0.064	0.56_x000D_ (-0.03, 1.17)
DALYs (Disability-Adjusted Life Years)	India	Female	CRC	0.348893	0.0443399	0.654374	0.025	0.35_x000D_ (0.04, 0.65)
DALYs (Disability-Adjusted Life Years)	India	Male	CRC	0.76389	0.202211	1.32872	0.008	0.76_x000D_ (0.2, 1.33)
DALYs (Disability-Adjusted Life Years)	Indonesia	Both	CRC	1.72018	1.4586	1.98243	0	1.72_x000D_ (1.46, 1.98)
DALYs (Disability-Adjusted Life Years)	Indonesia	Female	CRC	1.58746	1.32108	1.85453	0	1.59_x000D_ (1.32, 1.85)
DALYs (Disability-Adjusted Life Years)	Indonesia	Male	CRC	1.67015	1.32834	2.01311	0	1.67_x000D_ (1.33, 2.01)
DALYs (Disability-Adjusted Life Years)	Japan	Both	CRC	-0.504174	-0.700736	-0.307224	0	-0.5_x000D_ (-0.7, -0.31)
DALYs (Disability-Adjusted Life Years)	Japan	Female	CRC	-0.759505	-1.03417	-0.484081	0	-0.76_x000D_ (-1.03, -0.48)
DALYs (Disability-Adjusted Life Years)	Japan	Male	CRC	-0.445854	-0.606635	-0.284813	0	-0.45_x000D_ (-0.61, -0.28)
DALYs (Disability-Adjusted Life Years)	Kazakhstan	Both	CRC	-1.74338	-2.47196	-1.00936	0	-1.74_x000D_ (-2.47, -1.01)
DALYs (Disability-Adjusted Life Years)	Kazakhstan	Female	CRC	-2.30184	-3.07006	-1.52753	0	-2.3_x000D_ (-3.07, -1.53)
DALYs (Disability-Adjusted Life Years)	Kazakhstan	Male	CRC	-1.34999	-1.79515	-0.90282	0	-1.35_x000D_ (-1.8, -0.9)
DALYs (Disability-Adjusted Life Years)	Kyrgyzstan	Both	CRC	-1.71029	-2.26465	-1.15279	0	-1.71_x000D_ (-2.26, -1.15)
DALYs (Disability-Adjusted Life Years)	Kyrgyzstan	Female	CRC	-1.92001	-2.65027	-1.18428	0	-1.92_x000D_ (-2.65, -1.18)
DALYs (Disability-Adjusted Life Years)	Kyrgyzstan	Male	CRC	-1.69123	-2.48917	-0.88675	0	-1.69_x000D_ (-2.49, -0.89)
DALYs (Disability-Adjusted Life Years)	Lao People's Democratic Republic	Both	CRC	2.3454	2.22794	2.46299	0	2.35_x000D_ (2.23, 2.46)
DALYs (Disability-Adjusted Life Years)	Lao People's Democratic Republic	Female	CRC	2.53704	2.3592	2.71519	0	2.54_x000D_ (2.36, 2.72)
DALYs (Disability-Adjusted Life Years)	Lao People's Democratic Republic	Male	CRC	2.13288	2.01653	2.24937	0	2.13_x000D_ (2.02, 2.25)
DALYs (Disability-Adjusted Life Years)	Malaysia	Both	CRC	0.985133	0.807765	1.16281	0	0.99_x000D_ (0.81, 1.16)
DALYs (Disability-Adjusted Life Years)	Malaysia	Female	CRC	0.72764	0.47066	0.985279	0	0.73_x000D_ (0.47, 0.99)
DALYs (Disability-Adjusted Life Years)	Malaysia	Male	CRC	1.31373	1.1246	1.50321	0	1.31_x000D_ (1.12, 1.5)
DALYs (Disability-Adjusted Life Years)	Maldives	Both	CRC	1.33273	1.15385	1.51193	0	1.33_x000D_ (1.15, 1.51)
DALYs (Disability-Adjusted Life Years)	Maldives	Female	CRC	0.556895	0.406364	0.707652	0	0.56_x000D_ (0.41, 0.71)
DALYs (Disability-Adjusted Life Years)	Maldives	Male	CRC	1.93073	1.76353	2.09819	0	1.93_x000D_ (1.76, 2.1)
DALYs (Disability-Adjusted Life Years)	Mauritius	Both	CRC	1.22455	0.991549	1.45809	0	1.22_x000D_ (0.99, 1.46)
DALYs (Disability-Adjusted Life Years)	Mauritius	Female	CRC	0.774086	0.648358	0.899971	0	0.77_x000D_ (0.65, 0.9)
DALYs (Disability-Adjusted Life Years)	Mauritius	Male	CRC	1.76441	1.37559	2.15473	0	1.76_x000D_ (1.38, 2.15)
DALYs (Disability-Adjusted Life Years)	Mongolia	Both	CRC	-0.411988	-0.662934	-0.160408	0.001	-0.41_x000D_ (-0.66, -0.16)
DALYs (Disability-Adjusted Life Years)	Mongolia	Female	CRC	-0.945172	-1.4177	-0.470382	0	-0.95_x000D_ (-1.42, -0.47)
DALYs (Disability-Adjusted Life Years)	Mongolia	Male	CRC	0.110123	-0.18147	0.402568	0.46	0.11_x000D_ (-0.18, 0.4)
DALYs (Disability-Adjusted Life Years)	Myanmar	Both	CRC	1.21914	0.95362	1.48536	0	1.22_x000D_ (0.95, 1.49)
DALYs (Disability-Adjusted Life Years)	Myanmar	Female	CRC	1.06649	0.852738	1.2807	0	1.07_x000D_ (0.85, 1.28)
DALYs (Disability-Adjusted Life Years)	Myanmar	Male	CRC	1.46632	1.20188	1.73146	0	1.47_x000D_ (1.2, 1.73)
DALYs (Disability-Adjusted Life Years)	Nepal	Both	CRC	0.834398	0.646887	1.02226	0	0.83_x000D_ (0.65, 1.02)
DALYs (Disability-Adjusted Life Years)	Nepal	Female	CRC	0.487755	0.348802	0.626901	0	0.49_x000D_ (0.35, 0.63)
DALYs (Disability-Adjusted Life Years)	Nepal	Male	CRC	1.20935	0.953463	1.46588	0	1.21_x000D_ (0.95, 1.47)
DALYs (Disability-Adjusted Life Years)	Pakistan	Both	CRC	1.02101	0.60635	1.43737	0	1.02_x000D_ (0.61, 1.44)
DALYs (Disability-Adjusted Life Years)	Pakistan	Female	CRC	0.97934	0.448031	1.51346	0	0.98_x000D_ (0.45, 1.51)
DALYs (Disability-Adjusted Life Years)	Pakistan	Male	CRC	0.9792	0.572063	1.38799	0	0.98_x000D_ (0.57, 1.39)
DALYs (Disability-Adjusted Life Years)	Philippines	Both	CRC	0.472566	0.288709	0.65676	0	0.47_x000D_ (0.29, 0.66)
DALYs (Disability-Adjusted Life Years)	Philippines	Female	CRC	0.50943	0.222127	0.797557	0.001	0.51_x000D_ (0.22, 0.8)
DALYs (Disability-Adjusted Life Years)	Philippines	Male	CRC	0.48732	0.294859	0.680151	0	0.49_x000D_ (0.29, 0.68)
DALYs (Disability-Adjusted Life Years)	Republic of Korea	Both	CRC	-1.22184	-1.52111	-0.921663	0	-1.22_x000D_ (-1.52, -0.92)
DALYs (Disability-Adjusted Life Years)	Republic of Korea	Female	CRC	-1.31277	-1.6551	-0.969258	0	-1.31_x000D_ (-1.66, -0.97)
DALYs (Disability-Adjusted Life Years)	Republic of Korea	Male	CRC	-1.30283	-1.52567	-1.07948	0	-1.3_x000D_ (-1.53, -1.08)
DALYs (Disability-Adjusted Life Years)	Seychelles	Both	CRC	0.840424	0.525082	1.15676	0	0.84_x000D_ (0.53, 1.16)
DALYs (Disability-Adjusted Life Years)	Seychelles	Female	CRC	0.710487	0.522693	0.898632	0	0.71_x000D_ (0.52, 0.9)
DALYs (Disability-Adjusted Life Years)	Seychelles	Male	CRC	0.914695	0.468651	1.36272	0	0.91_x000D_ (0.47, 1.36)
DALYs (Disability-Adjusted Life Years)	Singapore	Both	CRC	-2.09131	-2.43934	-1.74204	0	-2.09_x000D_ (-2.44, -1.74)
DALYs (Disability-Adjusted Life Years)	Singapore	Female	CRC	-2.24347	-2.42307	-2.06354	0	-2.24_x000D_ (-2.42, -2.06)
DALYs (Disability-Adjusted Life Years)	Singapore	Male	CRC	-2.13789	-2.62007	-1.65333	0	-2.14_x000D_ (-2.62, -1.65)
DALYs (Disability-Adjusted Life Years)	South Asia	Both	CRC	0.694736	0.205234	1.18663	0.005	0.69_x000D_ (0.21, 1.19)
DALYs (Disability-Adjusted Life Years)	South Asia	Female	CRC	0.538784	0.125525	0.953748	0.011	0.54_x000D_ (0.13, 0.95)
DALYs (Disability-Adjusted Life Years)	South Asia	Male	CRC	0.859604	0.35283	1.36894	0.001	0.86_x000D_ (0.35, 1.37)
DALYs (Disability-Adjusted Life Years)	Southeast Asia	Both	CRC	1.29587	1.08203	1.51016	0	1.3_x000D_ (1.08, 1.51)
DALYs (Disability-Adjusted Life Years)	Southeast Asia	Female	CRC	1.06248	1.01843	1.10655	0	1.06_x000D_ (1.02, 1.11)
DALYs (Disability-Adjusted Life Years)	Southeast Asia	Male	CRC	1.37706	1.04309	1.71214	0	1.38_x000D_ (1.04, 1.71)
DALYs (Disability-Adjusted Life Years)	Sri Lanka	Both	CRC	1.47357	1.03384	1.91523	0	1.47_x000D_ (1.03, 1.92)
DALYs (Disability-Adjusted Life Years)	Sri Lanka	Female	CRC	1.1598	0.616849	1.70568	0	1.16_x000D_ (0.62, 1.71)
DALYs (Disability-Adjusted Life Years)	Sri Lanka	Male	CRC	1.73551	0.982564	2.49407	0	1.74_x000D_ (0.98, 2.49)
DALYs (Disability-Adjusted Life Years)	Taiwan (Province of China)	Both	CRC	-0.17203	-0.35998	0.0162738	0.073	-0.17_x000D_ (-0.36, 0.02)
DALYs (Disability-Adjusted Life Years)	Taiwan (Province of China)	Female	CRC	-0.484396	-0.730866	-0.237314	0	-0.48_x000D_ (-0.73, -0.24)
DALYs (Disability-Adjusted Life Years)	Taiwan (Province of China)	Male	CRC	0.129273	-0.100002	0.359073	0.269	0.13_x000D_ (-0.1, 0.36)
DALYs (Disability-Adjusted Life Years)	Tajikistan	Both	CRC	-0.847974	-1.58742	-0.102977	0.026	-0.85_x000D_ (-1.59, -0.1)
DALYs (Disability-Adjusted Life Years)	Tajikistan	Female	CRC	-0.636152	-1.15566	-0.11391	0.017	-0.64_x000D_ (-1.16, -0.11)
DALYs (Disability-Adjusted Life Years)	Tajikistan	Male	CRC	-1.15064	-2.24683	-0.0421563	0.042	-1.15_x000D_ (-2.25, -0.04)
DALYs (Disability-Adjusted Life Years)	Thailand	Both	CRC	0.335526	-0.324711	1.00014	0.32	0.34_x000D_ (-0.32, 1)
DALYs (Disability-Adjusted Life Years)	Thailand	Female	CRC	-0.316173	-0.822522	0.192762	0.223	-0.32_x000D_ (-0.82, 0.19)
DALYs (Disability-Adjusted Life Years)	Thailand	Male	CRC	0.777774	0.101013	1.45911	0.024	0.78_x000D_ (0.1, 1.46)
DALYs (Disability-Adjusted Life Years)	Timor-Leste	Both	CRC	0.833088	0.574954	1.09188	0	0.83_x000D_ (0.57, 1.09)
DALYs (Disability-Adjusted Life Years)	Timor-Leste	Female	CRC	1.09862	0.813475	1.38458	0	1.1_x000D_ (0.81, 1.38)
DALYs (Disability-Adjusted Life Years)	Timor-Leste	Male	CRC	0.538759	0.333009	0.744931	0	0.54_x000D_ (0.33, 0.74)
DALYs (Disability-Adjusted Life Years)	Turkmenistan	Both	CRC	-0.636774	-1.33527	0.0666672	0.076	-0.64_x000D_ (-1.34, 0.07)
DALYs (Disability-Adjusted Life Years)	Turkmenistan	Female	CRC	-0.437433	-0.994014	0.122278	0.125	-0.44_x000D_ (-0.99, 0.12)
DALYs (Disability-Adjusted Life Years)	Turkmenistan	Male	CRC	-0.753555	-1.51078	0.00949082	0.053	-0.75_x000D_ (-1.51, 0.01)
DALYs (Disability-Adjusted Life Years)	Uzbekistan	Both	CRC	-1.02412	-1.35635	-0.690762	0	-1.02_x000D_ (-1.36, -0.69)
DALYs (Disability-Adjusted Life Years)	Uzbekistan	Female	CRC	-1.26122	-1.9925	-0.524482	0.001	-1.26_x000D_ (-1.99, -0.52)
DALYs (Disability-Adjusted Life Years)	Uzbekistan	Male	CRC	-0.8072	-1.13946	-0.473822	0	-0.81_x000D_ (-1.14, -0.47)
DALYs (Disability-Adjusted Life Years)	Viet Nam	Both	CRC	2.24537	2.13267	2.35821	0	2.25_x000D_ (2.13, 2.36)
DALYs (Disability-Adjusted Life Years)	Viet Nam	Female	CRC	2.03896	1.87425	2.20393	0	2.04_x000D_ (1.87, 2.2)
DALYs (Disability-Adjusted Life Years)	Viet Nam	Male	CRC	2.33498	2.25518	2.41484	0	2.33_x000D_ (2.26, 2.41)
Deaths	Armenia	Both	CRC	-0.704489	-1.70001	0.301111	0.169	-0.7_x000D_ (-1.7, 0.3)
Deaths	Armenia	Female	CRC	-0.992205	-2.11635	0.144846	0.087	-0.99_x000D_ (-2.12, 0.14)
Deaths	Armenia	Male	CRC	-0.978338	-1.77497	-0.175246	0.017	-0.98_x000D_ (-1.77, -0.18)
Deaths	Azerbaijan	Both	CRC	-0.560349	-1.11951	0.00197773	0.051	-0.56_x000D_ (-1.12, 0)
Deaths	Azerbaijan	Female	CRC	-0.574611	-0.83253	-0.316022	0	-0.57_x000D_ (-0.83, -0.32)
Deaths	Azerbaijan	Male	CRC	-0.843014	-1.29995	-0.383962	0	-0.84_x000D_ (-1.3, -0.38)
Deaths	Bangladesh	Both	CRC	1.43335	1.15327	1.7142	0	1.43_x000D_ (1.15, 1.71)
Deaths	Bangladesh	Female	CRC	1.29121	0.923347	1.66041	0	1.29_x000D_ (0.92, 1.66)
Deaths	Bangladesh	Male	CRC	1.40929	1.28709	1.53164	0	1.41_x000D_ (1.29, 1.53)
Deaths	Bhutan	Both	CRC	0.689116	0.498149	0.880445	0	0.69_x000D_ (0.5, 0.88)
Deaths	Bhutan	Female	CRC	0.636681	0.403357	0.870546	0	0.64_x000D_ (0.4, 0.87)
Deaths	Bhutan	Male	CRC	0.820162	0.636849	1.00381	0	0.82_x000D_ (0.64, 1)
Deaths	Brunei Darussalam	Both	CRC	-0.785424	-0.906671	-0.664029	0	-0.79_x000D_ (-0.91, -0.66)
Deaths	Brunei Darussalam	Female	CRC	-0.810668	-0.933701	-0.687483	0	-0.81_x000D_ (-0.93, -0.69)
Deaths	Brunei Darussalam	Male	CRC	-0.733613	-0.926723	-0.540127	0	-0.73_x000D_ (-0.93, -0.54)
Deaths	Cambodia	Both	CRC	1.16891	0.960251	1.378	0	1.17_x000D_ (0.96, 1.38)
Deaths	Cambodia	Female	CRC	1.41925	1.27401	1.56469	0	1.42_x000D_ (1.27, 1.56)
Deaths	Cambodia	Male	CRC	0.937341	0.67718	1.19817	0	0.94_x000D_ (0.68, 1.2)
Deaths	Central Asia	Both	CRC	-1.04866	-1.41457	-0.681403	0	-1.05_x000D_ (-1.41, -0.68)
Deaths	Central Asia	Female	CRC	-1.34149	-1.78111	-0.899908	0	-1.34_x000D_ (-1.78, -0.9)
Deaths	Central Asia	Male	CRC	-0.893154	-1.22561	-0.559578	0	-0.89_x000D_ (-1.23, -0.56)
Deaths	China	Both	CRC	-0.97625	-1.64145	-0.306549	0.004	-0.98_x000D_ (-1.64, -0.31)
Deaths	China	Female	CRC	-1.67631	-2.31214	-1.03633	0	-1.68_x000D_ (-2.31, -1.04)
Deaths	China	Male	CRC	-0.723046	-1.13088	-0.313526	0.001	-0.72_x000D_ (-1.13, -0.31)
Deaths	Democratic People's Republic of Korea	Both	CRC	0.796147	0.710219	0.882148	0	0.8_x000D_ (0.71, 0.88)
Deaths	Democratic People's Republic of Korea	Female	CRC	1.06635	0.971468	1.16132	0	1.07_x000D_ (0.97, 1.16)
Deaths	Democratic People's Republic of Korea	Male	CRC	0.41626	0.321582	0.511028	0	0.42_x000D_ (0.32, 0.51)
Deaths	East Asia	Both	CRC	-0.913194	-1.53632	-0.286127	0.004	-0.91_x000D_ (-1.54, -0.29)
Deaths	East Asia	Female	CRC	-1.57412	-2.16119	-0.983519	0	-1.57_x000D_ (-2.16, -0.98)
Deaths	East Asia	Male	CRC	-0.554807	-1.30193	0.197973	0.148	-0.55_x000D_ (-1.3, 0.2)
Deaths	Georgia	Both	CRC	0.451403	-0.494065	1.40585	0.351	0.45_x000D_ (-0.49, 1.41)
Deaths	Georgia	Female	CRC	0.0252153	-0.807946	0.865375	0.953	0.03_x000D_ (-0.81, 0.87)
Deaths	Georgia	Male	CRC	0.886085	0.173157	1.60409	0.015	0.89_x000D_ (0.17, 1.6)
Deaths	Global	Both	CRC	-0.74637	-0.851064	-0.641565	0	-0.75_x000D_ (-0.85, -0.64)
Deaths	Global	Female	CRC	-1.02579	-1.21501	-0.836211	0	-1.03_x000D_ (-1.22, -0.84)
Deaths	Global	Male	CRC	-0.553716	-0.667705	-0.439597	0	-0.55_x000D_ (-0.67, -0.44)
Deaths	High-income Asia Pacific	Both	CRC	-0.546322	-0.759259	-0.332929	0	-0.55_x000D_ (-0.76, -0.33)
Deaths	High-income Asia Pacific	Female	CRC	-0.697771	-0.948677	-0.446229	0	-0.7_x000D_ (-0.95, -0.45)
Deaths	High-income Asia Pacific	Male	CRC	-0.542665	-0.754173	-0.330707	0	-0.54_x000D_ (-0.75, -0.33)
Deaths	India	Both	CRC	0.703454	0.163669	1.24615	0.011	0.7_x000D_ (0.16, 1.25)
Deaths	India	Female	CRC	0.540906	0.131929	0.951554	0.009	0.54_x000D_ (0.13, 0.95)
Deaths	India	Male	CRC	0.870803	0.356786	1.38745	0.001	0.87_x000D_ (0.36, 1.39)
Deaths	Indonesia	Both	CRC	1.43514	1.18686	1.68402	0	1.44_x000D_ (1.19, 1.68)
Deaths	Indonesia	Female	CRC	1.32349	1.07928	1.56829	0	1.32_x000D_ (1.08, 1.57)
Deaths	Indonesia	Male	CRC	1.4049	1.1045	1.70618	0	1.4_x000D_ (1.1, 1.71)
Deaths	Japan	Both	CRC	-0.378216	-0.624345	-0.131478	0.003	-0.38_x000D_ (-0.62, -0.13)
Deaths	Japan	Female	CRC	-0.602856	-0.912188	-0.292559	0	-0.6_x000D_ (-0.91, -0.29)
Deaths	Japan	Male	CRC	-0.346726	-0.610453	-0.0823005	0.01	-0.35_x000D_ (-0.61, -0.08)
Deaths	Kazakhstan	Both	CRC	-1.63348	-2.42529	-0.835236	0	-1.63_x000D_ (-2.43, -0.84)
Deaths	Kazakhstan	Female	CRC	-2.18196	-3.26591	-1.08586	0	-2.18_x000D_ (-3.27, -1.09)
Deaths	Kazakhstan	Male	CRC	-1.21651	-2.32598	-0.0944376	0.034	-1.22_x000D_ (-2.33, -0.09)
Deaths	Kyrgyzstan	Both	CRC	-1.35967	-1.8915	-0.824955	0	-1.36_x000D_ (-1.89, -0.82)
Deaths	Kyrgyzstan	Female	CRC	-1.46592	-2.05376	-0.874546	0	-1.47_x000D_ (-2.05, -0.87)
Deaths	Kyrgyzstan	Male	CRC	-1.35211	-2.07452	-0.624371	0	-1.35_x000D_ (-2.07, -0.62)
Deaths	Lao People's Democratic Republic	Both	CRC	2.18658	2.04056	2.3328	0	2.19_x000D_ (2.04, 2.33)
Deaths	Lao People's Democratic Republic	Female	CRC	2.43981	2.26988	2.61002	0	2.44_x000D_ (2.27, 2.61)
Deaths	Lao People's Democratic Republic	Male	CRC	1.9923	1.84069	2.14414	0	1.99_x000D_ (1.84, 2.14)
Deaths	Malaysia	Both	CRC	0.930462	0.688718	1.17279	0	0.93_x000D_ (0.69, 1.17)
Deaths	Malaysia	Female	CRC	0.589231	0.37264	0.806289	0	0.59_x000D_ (0.37, 0.81)
Deaths	Malaysia	Male	CRC	1.09787	0.888096	1.30807	0	1.1_x000D_ (0.89, 1.31)
Deaths	Maldives	Both	CRC	2.13077	1.98537	2.27638	0	2.13_x000D_ (1.99, 2.28)
Deaths	Maldives	Female	CRC	1.44351	1.31256	1.57463	0	1.44_x000D_ (1.31, 1.57)
Deaths	Maldives	Male	CRC	2.67695	2.51725	2.83689	0	2.68_x000D_ (2.52, 2.84)
Deaths	Mauritius	Both	CRC	1.15756	0.934365	1.38124	0	1.16_x000D_ (0.93, 1.38)
Deaths	Mauritius	Female	CRC	0.819708	0.683598	0.956003	0	0.82_x000D_ (0.68, 0.96)
Deaths	Mauritius	Male	CRC	1.70284	1.30129	2.10599	0	1.7_x000D_ (1.3, 2.11)
Deaths	Mongolia	Both	CRC	-0.410421	-0.784917	-0.0345125	0.032	-0.41_x000D_ (-0.78, -0.03)
Deaths	Mongolia	Female	CRC	-0.7047	-1.07499	-0.333023	0	-0.7_x000D_ (-1.07, -0.33)
Deaths	Mongolia	Male	CRC	0.066967	-0.357361	0.493101	0.757	0.07_x000D_ (-0.36, 0.49)
Deaths	Myanmar	Both	CRC	1.19295	1.00767	1.37857	0	1.19_x000D_ (1.01, 1.38)
Deaths	Myanmar	Female	CRC	0.928303	0.719062	1.13798	0	0.93_x000D_ (0.72, 1.14)
Deaths	Myanmar	Male	CRC	1.52471	1.34041	1.70935	0	1.52_x000D_ (1.34, 1.71)
Deaths	Nepal	Both	CRC	0.791908	0.637926	0.946126	0	0.79_x000D_ (0.64, 0.95)
Deaths	Nepal	Female	CRC	0.642588	0.536181	0.749108	0	0.64_x000D_ (0.54, 0.75)
Deaths	Nepal	Male	CRC	0.954171	0.742495	1.16629	0	0.95_x000D_ (0.74, 1.17)
Deaths	Pakistan	Both	CRC	0.962822	0.543395	1.384	0	0.96_x000D_ (0.54, 1.38)
Deaths	Pakistan	Female	CRC	0.820357	0.2746	1.36908	0.003	0.82_x000D_ (0.27, 1.37)
Deaths	Pakistan	Male	CRC	1.01803	0.601448	1.43634	0	1.02_x000D_ (0.6, 1.44)
Deaths	Philippines	Both	CRC	0.497508	0.267147	0.728397	0	0.5_x000D_ (0.27, 0.73)
Deaths	Philippines	Female	CRC	0.366392	0.0114664	0.722577	0.043	0.37_x000D_ (0.01, 0.72)
Deaths	Philippines	Male	CRC	0.669443	0.439352	0.900062	0	0.67_x000D_ (0.44, 0.9)
Deaths	Republic of Korea	Both	CRC	-0.639361	-0.85877	-0.419467	0	-0.64_x000D_ (-0.86, -0.42)
Deaths	Republic of Korea	Female	CRC	-0.639466	-0.854726	-0.423739	0	-0.64_x000D_ (-0.85, -0.42)
Deaths	Republic of Korea	Male	CRC	-0.735678	-1.24674	-0.221972	0.005	-0.74_x000D_ (-1.25, -0.22)
Deaths	Seychelles	Both	CRC	0.858405	0.554864	1.16286	0	0.86_x000D_ (0.55, 1.16)
Deaths	Seychelles	Female	CRC	0.650916	0.472228	0.829922	0	0.65_x000D_ (0.47, 0.83)
Deaths	Seychelles	Male	CRC	0.995859	0.545776	1.44796	0	1_x000D_ (0.55, 1.45)
Deaths	Singapore	Both	CRC	-1.91215	-2.20768	-1.61572	0	-1.91_x000D_ (-2.21, -1.62)
Deaths	Singapore	Female	CRC	-1.8964	-2.23325	-1.55839	0	-1.9_x000D_ (-2.23, -1.56)
Deaths	Singapore	Male	CRC	-1.96489	-2.493	-1.43392	0	-1.96_x000D_ (-2.49, -1.43)
Deaths	South Asia	Both	CRC	0.787413	0.272837	1.30463	0.003	0.79_x000D_ (0.27, 1.3)
Deaths	South Asia	Female	CRC	0.659562	0.265484	1.05519	0.001	0.66_x000D_ (0.27, 1.06)
Deaths	South Asia	Male	CRC	0.959278	0.489048	1.43171	0	0.96_x000D_ (0.49, 1.43)
Deaths	Southeast Asia	Both	CRC	1.1793	0.863226	1.49636	0	1.18_x000D_ (0.86, 1.5)
Deaths	Southeast Asia	Female	CRC	0.955012	0.78651	1.1238	0	0.96_x000D_ (0.79, 1.12)
Deaths	Southeast Asia	Male	CRC	1.32253	0.962732	1.68361	0	1.32_x000D_ (0.96, 1.68)
Deaths	Sri Lanka	Both	CRC	1.35377	0.961801	1.74727	0	1.35_x000D_ (0.96, 1.75)
Deaths	Sri Lanka	Female	CRC	1.17574	0.649193	1.70504	0	1.18_x000D_ (0.65, 1.71)
Deaths	Sri Lanka	Male	CRC	1.54495	1.2231	1.86783	0	1.54_x000D_ (1.22, 1.87)
Deaths	Taiwan (Province of China)	Both	CRC	0.0214181	-0.2035	0.246843	0.852	0.02_x000D_ (-0.2, 0.25)
Deaths	Taiwan (Province of China)	Female	CRC	-0.305279	-0.607951	-0.00168467	0.049	-0.31_x000D_ (-0.61, 0)
Deaths	Taiwan (Province of China)	Male	CRC	0.3735	0.14022	0.607324	0.002	0.37_x000D_ (0.14, 0.61)
Deaths	Tajikistan	Both	CRC	-0.417601	-1.11647	0.28621	0.244	-0.42_x000D_ (-1.12, 0.29)
Deaths	Tajikistan	Female	CRC	-0.244384	-0.772948	0.286995	0.367	-0.24_x000D_ (-0.77, 0.29)
Deaths	Tajikistan	Male	CRC	-0.695842	-1.69486	0.313331	0.176	-0.7_x000D_ (-1.69, 0.31)
Deaths	Thailand	Both	CRC	0.0910018	-0.468314	0.653461	0.75	0.09_x000D_ (-0.47, 0.65)
Deaths	Thailand	Female	CRC	-0.445212	-1.00249	0.115202	0.119	-0.45_x000D_ (-1, 0.12)
Deaths	Thailand	Male	CRC	0.47862	-0.139214	1.10028	0.129	0.48_x000D_ (-0.14, 1.1)
Deaths	Timor-Leste	Both	CRC	0.590731	0.363139	0.81884	0	0.59_x000D_ (0.36, 0.82)
Deaths	Timor-Leste	Female	CRC	0.911618	0.645734	1.1782	0	0.91_x000D_ (0.65, 1.18)
Deaths	Timor-Leste	Male	CRC	0.32666	0.131558	0.522141	0.001	0.33_x000D_ (0.13, 0.52)
Deaths	Turkmenistan	Both	CRC	-0.619201	-1.38835	0.155951	0.117	-0.62_x000D_ (-1.39, 0.16)
Deaths	Turkmenistan	Female	CRC	-0.53408	-1.0336	-0.0320396	0.037	-0.53_x000D_ (-1.03, -0.03)
Deaths	Turkmenistan	Male	CRC	-0.742597	-1.41258	-0.0680572	0.031	-0.74_x000D_ (-1.41, -0.07)
Deaths	Uzbekistan	Both	CRC	-0.778619	-1.23935	-0.315739	0.001	-0.78_x000D_ (-1.24, -0.32)
Deaths	Uzbekistan	Female	CRC	-1.15866	-1.76518	-0.548397	0	-1.16_x000D_ (-1.77, -0.55)
Deaths	Uzbekistan	Male	CRC	-0.572988	-0.888663	-0.256309	0	-0.57_x000D_ (-0.89, -0.26)
Deaths	Viet Nam	Both	CRC	2.14764	1.98939	2.30613	0	2.15_x000D_ (1.99, 2.31)
Deaths	Viet Nam	Female	CRC	1.97117	1.74679	2.19605	0	1.97_x000D_ (1.75, 2.2)
Deaths	Viet Nam	Male	CRC	2.2121	2.11202	2.31229	0	2.21_x000D_ (2.11, 2.31)
Incidence	Armenia	Both	CRC	-0.139691	-1.07413	0.803573	0.771	-0.14_x000D_ (-1.07, 0.8)
Incidence	Armenia	Female	CRC	-0.518942	-1.57943	0.552969	0.341	-0.52_x000D_ (-1.58, 0.55)
Incidence	Armenia	Male	CRC	-0.31255	-1.03471	0.414885	0.399	-0.31_x000D_ (-1.03, 0.41)
Incidence	Azerbaijan	Both	CRC	-0.234367	-0.691003	0.224368	0.316	-0.23_x000D_ (-0.69, 0.22)
Incidence	Azerbaijan	Female	CRC	-0.225543	-0.796555	0.348756	0.441	-0.23_x000D_ (-0.8, 0.35)
Incidence	Azerbaijan	Male	CRC	-0.373605	-0.770172	0.024546	0.066	-0.37_x000D_ (-0.77, 0.02)
Incidence	Bangladesh	Both	CRC	1.70327	1.30147	2.10666	0	1.7_x000D_ (1.3, 2.11)
Incidence	Bangladesh	Female	CRC	1.45818	0.983264	1.93533	0	1.46_x000D_ (0.98, 1.94)
Incidence	Bangladesh	Male	CRC	1.84261	1.34055	2.34716	0	1.84_x000D_ (1.34, 2.35)
Incidence	Bhutan	Both	CRC	0.994335	0.785434	1.20367	0	0.99_x000D_ (0.79, 1.2)
Incidence	Bhutan	Female	CRC	0.930321	0.712362	1.14875	0	0.93_x000D_ (0.71, 1.15)
Incidence	Bhutan	Male	CRC	1.14634	0.959935	1.33309	0	1.15_x000D_ (0.96, 1.33)
Incidence	Brunei Darussalam	Both	CRC	-0.246534	-0.425923	-0.0668228	0.007	-0.25_x000D_ (-0.43, -0.07)
Incidence	Brunei Darussalam	Female	CRC	-0.380469	-0.529796	-0.230919	0	-0.38_x000D_ (-0.53, -0.23)
Incidence	Brunei Darussalam	Male	CRC	-0.101919	-0.219924	0.016227	0.091	-0.1_x000D_ (-0.22, 0.02)
Incidence	Cambodia	Both	CRC	1.37211	1.21306	1.53141	0	1.37_x000D_ (1.21, 1.53)
Incidence	Cambodia	Female	CRC	1.50767	1.32972	1.68593	0	1.51_x000D_ (1.33, 1.69)
Incidence	Cambodia	Male	CRC	1.16495	0.927436	1.40302	0	1.16_x000D_ (0.93, 1.4)
Incidence	Central Asia	Both	CRC	-0.676458	-0.986527	-0.365417	0	-0.68_x000D_ (-0.99, -0.37)
Incidence	Central Asia	Female	CRC	-0.858835	-1.23899	-0.477216	0	-0.86_x000D_ (-1.24, -0.48)
Incidence	Central Asia	Male	CRC	-0.486961	-0.737183	-0.236108	0	-0.49_x000D_ (-0.74, -0.24)
Incidence	China	Both	CRC	0.697571	-0.0732508	1.47434	0.076	0.7_x000D_ (-0.07, 1.47)
Incidence	China	Female	CRC	-0.0840081	-0.630695	0.465687	0.764	-0.08_x000D_ (-0.63, 0.47)
Incidence	China	Male	CRC	1.09751	0.515875	1.68251	0	1.1_x000D_ (0.52, 1.68)
Incidence	Democratic People's Republic of Korea	Both	CRC	1.42432	1.30957	1.53921	0	1.42_x000D_ (1.31, 1.54)
Incidence	Democratic People's Republic of Korea	Female	CRC	1.71642	1.60492	1.82805	0	1.72_x000D_ (1.6, 1.83)
Incidence	Democratic People's Republic of Korea	Male	CRC	1.03846	0.902166	1.17494	0	1.04_x000D_ (0.9, 1.17)
Incidence	East Asia	Both	CRC	0.731564	-0.0374102	1.50645	0.062	0.73_x000D_ (-0.04, 1.51)
Incidence	East Asia	Female	CRC	-0.00438214	-0.510243	0.504051	0.986	0_x000D_ (-0.51, 0.5)
Incidence	East Asia	Male	CRC	1.15659	0.739347	1.57555	0	1.16_x000D_ (0.74, 1.58)
Incidence	Georgia	Both	CRC	0.753408	-0.100063	1.61417	0.084	0.75_x000D_ (-0.1, 1.61)
Incidence	Georgia	Female	CRC	0.325273	-0.440229	1.09666	0.406	0.33_x000D_ (-0.44, 1.1)
Incidence	Georgia	Male	CRC	1.07956	0.544177	1.61779	0	1.08_x000D_ (0.54, 1.62)
Incidence	Global	Both	CRC	0.0729075	-0.0387346	0.184674	0.201	0.07_x000D_ (-0.04, 0.18)
Incidence	Global	Female	CRC	-0.263444	-0.434003	-0.092594	0.003	-0.26_x000D_ (-0.43, -0.09)
Incidence	Global	Male	CRC	0.330922	0.200708	0.461305	0	0.33_x000D_ (0.2, 0.46)
Incidence	High-income Asia Pacific	Both	CRC	0.520065	0.284995	0.755687	0	0.52_x000D_ (0.28, 0.76)
Incidence	High-income Asia Pacific	Female	CRC	0.363627	0.128517	0.599289	0.002	0.36_x000D_ (0.13, 0.6)
Incidence	High-income Asia Pacific	Male	CRC	0.536325	0.306188	0.766991	0	0.54_x000D_ (0.31, 0.77)
Incidence	India	Both	CRC	0.889828	0.534348	1.24657	0	0.89_x000D_ (0.53, 1.25)
Incidence	India	Female	CRC	0.631782	0.297352	0.967328	0	0.63_x000D_ (0.3, 0.97)
Incidence	India	Male	CRC	1.04813	0.649092	1.44876	0	1.05_x000D_ (0.65, 1.45)
Incidence	Indonesia	Both	CRC	1.8403	1.69195	1.98886	0	1.84_x000D_ (1.69, 1.99)
Incidence	Indonesia	Female	CRC	1.75424	1.53482	1.97413	0	1.75_x000D_ (1.53, 1.97)
Incidence	Indonesia	Male	CRC	1.90241	1.746	2.05906	0	1.9_x000D_ (1.75, 2.06)
Incidence	Japan	Both	CRC	0.602814	0.379267	0.826859	0	0.6_x000D_ (0.38, 0.83)
Incidence	Japan	Female	CRC	0.409914	0.177384	0.642983	0.001	0.41_x000D_ (0.18, 0.64)
Incidence	Japan	Male	CRC	0.637388	0.390867	0.884515	0	0.64_x000D_ (0.39, 0.88)
Incidence	Kazakhstan	Both	CRC	-1.02069	-1.63803	-0.399482	0.001	-1.02_x000D_ (-1.64, -0.4)
Incidence	Kazakhstan	Female	CRC	-1.57073	-2.47448	-0.658608	0.001	-1.57_x000D_ (-2.47, -0.66)
Incidence	Kazakhstan	Male	CRC	-0.625775	-1.53365	0.290467	0.18	-0.63_x000D_ (-1.53, 0.29)
Incidence	Kyrgyzstan	Both	CRC	-1.04968	-1.4761	-0.621408	0	-1.05_x000D_ (-1.48, -0.62)
Incidence	Kyrgyzstan	Female	CRC	-1.23621	-1.9738	-0.493069	0.001	-1.24_x000D_ (-1.97, -0.49)
Incidence	Kyrgyzstan	Male	CRC	-1.08759	-1.91439	-0.253821	0.011	-1.09_x000D_ (-1.91, -0.25)
Incidence	Lao People's Democratic Republic	Both	CRC	2.38334	2.232	2.5349	0	2.38_x000D_ (2.23, 2.53)
Incidence	Lao People's Democratic Republic	Female	CRC	2.67414	2.49755	2.85105	0	2.67_x000D_ (2.5, 2.85)
Incidence	Lao People's Democratic Republic	Male	CRC	2.13179	1.97373	2.2901	0	2.13_x000D_ (1.97, 2.29)
Incidence	Malaysia	Both	CRC	1.61918	1.4557	1.78291	0	1.62_x000D_ (1.46, 1.78)
Incidence	Malaysia	Female	CRC	1.38842	1.21915	1.55797	0	1.39_x000D_ (1.22, 1.56)
Incidence	Malaysia	Male	CRC	1.93088	1.74522	2.11689	0	1.93_x000D_ (1.75, 2.12)
Incidence	Maldives	Both	CRC	2.88862	2.68969	3.08794	0	2.89_x000D_ (2.69, 3.09)
Incidence	Maldives	Female	CRC	2.09506	1.922	2.26841	0	2.1_x000D_ (1.92, 2.27)
Incidence	Maldives	Male	CRC	3.5006	3.2333	3.7686	0	3.5_x000D_ (3.23, 3.77)
Incidence	Mauritius	Both	CRC	1.88399	1.6294	2.13922	0	1.88_x000D_ (1.63, 2.14)
Incidence	Mauritius	Female	CRC	1.39667	1.26864	1.52486	0	1.4_x000D_ (1.27, 1.52)
Incidence	Mauritius	Male	CRC	2.41257	2.01351	2.8132	0	2.41_x000D_ (2.01, 2.81)
Incidence	Mongolia	Both	CRC	0.173716	-0.0522095	0.400152	0.132	0.17_x000D_ (-0.05, 0.4)
Incidence	Mongolia	Female	CRC	0.0869185	-0.361663	0.53752	0.705	0.09_x000D_ (-0.36, 0.54)
Incidence	Mongolia	Male	CRC	0.195587	-0.144772	0.537105	0.26	0.2_x000D_ (-0.14, 0.54)
Incidence	Myanmar	Both	CRC	1.33802	1.1923	1.48394	0	1.34_x000D_ (1.19, 1.48)
Incidence	Myanmar	Female	CRC	1.10103	0.896314	1.30617	0	1.1_x000D_ (0.9, 1.31)
Incidence	Myanmar	Male	CRC	1.64117	1.53992	1.74252	0	1.64_x000D_ (1.54, 1.74)
Incidence	Nepal	Both	CRC	0.956795	0.848835	1.06487	0	0.96_x000D_ (0.85, 1.06)
Incidence	Nepal	Female	CRC	0.7549	0.636229	0.87371	0	0.75_x000D_ (0.64, 0.87)
Incidence	Nepal	Male	CRC	1.16798	0.993501	1.34276	0	1.17_x000D_ (0.99, 1.34)
Incidence	Pakistan	Both	CRC	1.0826	0.636357	1.53081	0	1.08_x000D_ (0.64, 1.53)
Incidence	Pakistan	Female	CRC	0.971324	0.406729	1.53909	0.001	0.97_x000D_ (0.41, 1.54)
Incidence	Pakistan	Male	CRC	1.1258	0.66811	1.58557	0	1.13_x000D_ (0.67, 1.59)
Incidence	Philippines	Both	CRC	0.88771	0.612268	1.16391	0	0.89_x000D_ (0.61, 1.16)
Incidence	Philippines	Female	CRC	0.775242	0.678524	0.872054	0	0.78_x000D_ (0.68, 0.87)
Incidence	Philippines	Male	CRC	0.785308	0.566022	1.00507	0	0.79_x000D_ (0.57, 1.01)
Incidence	Republic of Korea	Both	CRC	1.54023	1.13081	1.9513	0	1.54_x000D_ (1.13, 1.95)
Incidence	Republic of Korea	Female	CRC	1.39309	1.02359	1.76394	0	1.39_x000D_ (1.02, 1.76)
Incidence	Republic of Korea	Male	CRC	1.35701	0.972979	1.74251	0	1.36_x000D_ (0.97, 1.74)
Incidence	Seychelles	Both	CRC	1.66855	1.26427	2.07445	0	1.67_x000D_ (1.26, 2.07)
Incidence	Seychelles	Female	CRC	1.38631	1.13534	1.6379	0	1.39_x000D_ (1.14, 1.64)
Incidence	Seychelles	Male	CRC	1.79396	1.24764	2.34322	0	1.79_x000D_ (1.25, 2.34)
Incidence	Singapore	Both	CRC	-0.0195978	-0.311928	0.27359	0.896	-0.02_x000D_ (-0.31, 0.27)
Incidence	Singapore	Female	CRC	-0.0388212	-0.244287	0.167068	0.711	-0.04_x000D_ (-0.24, 0.17)
Incidence	Singapore	Male	CRC	-0.101079	-0.70157	0.503044	0.742	-0.1_x000D_ (-0.7, 0.5)
Incidence	South Asia	Both	CRC	0.982363	0.677371	1.28828	0	0.98_x000D_ (0.68, 1.29)
Incidence	South Asia	Female	CRC	0.76	0.456585	1.06433	0	0.76_x000D_ (0.46, 1.06)
Incidence	South Asia	Male	CRC	1.15864	0.802602	1.51594	0	1.16_x000D_ (0.8, 1.52)
Incidence	Southeast Asia	Both	CRC	1.80596	1.57586	2.03657	0	1.81_x000D_ (1.58, 2.04)
Incidence	Southeast Asia	Female	CRC	1.62587	1.36748	1.88491	0	1.63_x000D_ (1.37, 1.88)
Incidence	Southeast Asia	Male	CRC	1.9471	1.72427	2.17042	0	1.95_x000D_ (1.72, 2.17)
Incidence	Sri Lanka	Both	CRC	2.47219	2.10711	2.83857	0	2.47_x000D_ (2.11, 2.84)
Incidence	Sri Lanka	Female	CRC	2.21617	1.7432	2.69134	0	2.22_x000D_ (1.74, 2.69)
Incidence	Sri Lanka	Male	CRC	2.78141	2.28963	3.27555	0	2.78_x000D_ (2.29, 3.28)
Incidence	Taiwan (Province of China)	Both	CRC	1.45781	1.25219	1.66385	0	1.46_x000D_ (1.25, 1.66)
Incidence	Taiwan (Province of China)	Female	CRC	1.17273	0.830164	1.51646	0	1.17_x000D_ (0.83, 1.52)
Incidence	Taiwan (Province of China)	Male	CRC	1.78061	1.56302	1.99866	0	1.78_x000D_ (1.56, 2)
Incidence	Tajikistan	Both	CRC	-0.462899	-0.909905	-0.0138765	0.043	-0.46_x000D_ (-0.91, -0.01)
Incidence	Tajikistan	Female	CRC	-0.268743	-0.742168	0.20694	0.268	-0.27_x000D_ (-0.74, 0.21)
Incidence	Tajikistan	Male	CRC	-0.681071	-1.36184	0.00440097	0.051	-0.68_x000D_ (-1.36, 0)
Incidence	Thailand	Both	CRC	1.16413	0.624834	1.70632	0	1.16_x000D_ (0.62, 1.71)
Incidence	Thailand	Female	CRC	0.55995	0.0401441	1.08246	0.035	0.56_x000D_ (0.04, 1.08)
Incidence	Thailand	Male	CRC	1.57063	0.985283	2.15937	0	1.57_x000D_ (0.99, 2.16)
Incidence	Timor-Leste	Both	CRC	0.991871	0.777444	1.20675	0	0.99_x000D_ (0.78, 1.21)
Incidence	Timor-Leste	Female	CRC	1.25385	0.983673	1.52474	0	1.25_x000D_ (0.98, 1.52)
Incidence	Timor-Leste	Male	CRC	0.747713	0.576383	0.919335	0	0.75_x000D_ (0.58, 0.92)
Incidence	Turkmenistan	Both	CRC	-0.365501	-1.00027	0.273338	0.261	-0.37_x000D_ (-1, 0.27)
Incidence	Turkmenistan	Female	CRC	-0.246999	-0.793154	0.302163	0.377	-0.25_x000D_ (-0.79, 0.3)
Incidence	Turkmenistan	Male	CRC	-0.507557	-1.17916	0.168611	0.141	-0.51_x000D_ (-1.18, 0.17)
Incidence	Uzbekistan	Both	CRC	-0.381673	-0.818777	0.057357	0.088	-0.38_x000D_ (-0.82, 0.06)
Incidence	Uzbekistan	Female	CRC	-0.700127	-1.19447	-0.203308	0.006	-0.7_x000D_ (-1.19, -0.2)
Incidence	Uzbekistan	Male	CRC	-0.204014	-0.528686	0.121718	0.219	-0.2_x000D_ (-0.53, 0.12)
Incidence	Viet Nam	Both	CRC	3.11773	2.95196	3.28376	0	3.12_x000D_ (2.95, 3.28)
Incidence	Viet Nam	Female	CRC	2.90658	2.71447	3.09905	0	2.91_x000D_ (2.71, 3.1)
Incidence	Viet Nam	Male	CRC	3.208	3.07917	3.337	0	3.21_x000D_ (3.08, 3.34)
Prevalence	Armenia	Both	CRC	0.188796	-0.191295	0.570334	0.331	0.19_x000D_ (-0.19, 0.57)
Prevalence	Armenia	Female	CRC	-0.112322	-1.20304	0.990442	0.841	-0.11_x000D_ (-1.2, 0.99)
Prevalence	Armenia	Male	CRC	0.523741	0.10224	0.947017	0.015	0.52_x000D_ (0.1, 0.95)
Prevalence	Azerbaijan	Both	CRC	0.140629	-0.245082	0.527831	0.475	0.14_x000D_ (-0.25, 0.53)
Prevalence	Azerbaijan	Female	CRC	0.0679374	-0.436199	0.574627	0.792	0.07_x000D_ (-0.44, 0.57)
Prevalence	Azerbaijan	Male	CRC	0.204486	-0.186494	0.596997	0.306	0.2_x000D_ (-0.19, 0.6)
Prevalence	Bangladesh	Both	CRC	2.46016	2.02298	2.89921	0	2.46_x000D_ (2.02, 2.9)
Prevalence	Bangladesh	Female	CRC	2.2121	1.75757	2.66866	0	2.21_x000D_ (1.76, 2.67)
Prevalence	Bangladesh	Male	CRC	2.64402	2.20113	3.08883	0	2.64_x000D_ (2.2, 3.09)
Prevalence	Bhutan	Both	CRC	1.7689	1.53761	2.00071	0	1.77_x000D_ (1.54, 2)
Prevalence	Bhutan	Female	CRC	1.71938	1.47143	1.96793	0	1.72_x000D_ (1.47, 1.97)
Prevalence	Bhutan	Male	CRC	1.8683	1.66504	2.07197	0	1.87_x000D_ (1.67, 2.07)
Prevalence	Brunei Darussalam	Both	CRC	0.414127	0.201092	0.627616	0	0.41_x000D_ (0.2, 0.63)
Prevalence	Brunei Darussalam	Female	CRC	0.223509	0.034964	0.41241	0.02	0.22_x000D_ (0.03, 0.41)
Prevalence	Brunei Darussalam	Male	CRC	0.585614	0.327709	0.844182	0	0.59_x000D_ (0.33, 0.84)
Prevalence	Cambodia	Both	CRC	1.69511	1.55673	1.83368	0	1.7_x000D_ (1.56, 1.83)
Prevalence	Cambodia	Female	CRC	1.80699	1.61773	1.99661	0	1.81_x000D_ (1.62, 2)
Prevalence	Cambodia	Male	CRC	1.53253	1.39285	1.6724	0	1.53_x000D_ (1.39, 1.67)
Prevalence	Central Asia	Both	CRC	-0.292785	-0.518026	-0.0670332	0.011	-0.29_x000D_ (-0.52, -0.07)
Prevalence	Central Asia	Female	CRC	-0.552801	-0.845105	-0.259635	0	-0.55_x000D_ (-0.85, -0.26)
Prevalence	Central Asia	Male	CRC	-0.0666536	-0.283057	0.150219	0.547	-0.07_x000D_ (-0.28, 0.15)
Prevalence	China	Both	CRC	1.79583	1.21126	2.38378	0	1.8_x000D_ (1.21, 2.38)
Prevalence	China	Female	CRC	1.02119	0.609386	1.43468	0	1.02_x000D_ (0.61, 1.43)
Prevalence	China	Male	CRC	2.23095	1.57428	2.89187	0	2.23_x000D_ (1.57, 2.89)
Prevalence	Democratic People's Republic of Korea	Both	CRC	1.92855	1.7551	2.10229	0	1.93_x000D_ (1.76, 2.1)
Prevalence	Democratic People's Republic of Korea	Female	CRC	2.28006	2.02722	2.53354	0	2.28_x000D_ (2.03, 2.53)
Prevalence	Democratic People's Republic of Korea	Male	CRC	1.48247	1.31565	1.64956	0	1.48_x000D_ (1.32, 1.65)
Prevalence	East Asia	Both	CRC	1.81303	1.23847	2.39085	0	1.81_x000D_ (1.24, 2.39)
Prevalence	East Asia	Female	CRC	1.08785	0.704554	1.4726	0	1.09_x000D_ (0.7, 1.47)
Prevalence	East Asia	Male	CRC	2.22675	1.60485	2.85246	0	2.23_x000D_ (1.6, 2.85)
Prevalence	Georgia	Both	CRC	0.947771	0.227867	1.67285	0.01	0.95_x000D_ (0.23, 1.67)
Prevalence	Georgia	Female	CRC	0.513041	-0.163144	1.19381	0.137	0.51_x000D_ (-0.16, 1.19)
Prevalence	Georgia	Male	CRC	1.35203	0.959703	1.74589	0	1.35_x000D_ (0.96, 1.75)
Prevalence	Global	Both	CRC	0.589103	0.435619	0.742823	0	0.59_x000D_ (0.44, 0.74)
Prevalence	Global	Female	CRC	0.221008	0.0679333	0.374316	0.005	0.22_x000D_ (0.07, 0.37)
Prevalence	Global	Male	CRC	0.849893	0.725329	0.97461	0	0.85_x000D_ (0.73, 0.97)
Prevalence	High-income Asia Pacific	Both	CRC	0.892325	0.685082	1.09999	0	0.89_x000D_ (0.69, 1.1)
Prevalence	High-income Asia Pacific	Female	CRC	0.726514	0.493058	0.960512	0	0.73_x000D_ (0.49, 0.96)
Prevalence	High-income Asia Pacific	Male	CRC	0.9326	0.736359	1.12922	0	0.93_x000D_ (0.74, 1.13)
Prevalence	India	Both	CRC	1.38263	1.05825	1.70806	0	1.38_x000D_ (1.06, 1.71)
Prevalence	India	Female	CRC	1.08412	0.838433	1.33041	0	1.08_x000D_ (0.84, 1.33)
Prevalence	India	Male	CRC	1.63376	1.38019	1.88795	0	1.63_x000D_ (1.38, 1.89)
Prevalence	Indonesia	Both	CRC	2.3098	2.16838	2.45141	0	2.31_x000D_ (2.17, 2.45)
Prevalence	Indonesia	Female	CRC	2.22298	2.01003	2.43637	0	2.22_x000D_ (2.01, 2.44)
Prevalence	Indonesia	Male	CRC	2.33998	2.12566	2.55475	0	2.34_x000D_ (2.13, 2.55)
Prevalence	Japan	Both	CRC	0.929185	0.738847	1.11988	0	0.93_x000D_ (0.74, 1.12)
Prevalence	Japan	Female	CRC	0.754616	0.512367	0.997449	0	0.75_x000D_ (0.51, 1)
Prevalence	Japan	Male	CRC	0.965028	0.712354	1.21834	0	0.97_x000D_ (0.71, 1.22)
Prevalence	Kazakhstan	Both	CRC	-0.457572	-0.867833	-0.045612	0.03	-0.46_x000D_ (-0.87, -0.05)
Prevalence	Kazakhstan	Female	CRC	-0.998118	-1.8136	-0.175862	0.017	-1_x000D_ (-1.81, -0.18)
Prevalence	Kazakhstan	Male	CRC	-0.038598	-0.621082	0.5473	0.897	-0.04_x000D_ (-0.62, 0.55)
Prevalence	Kyrgyzstan	Both	CRC	-0.691133	-1.24178	-0.137413	0.014	-0.69_x000D_ (-1.24, -0.14)
Prevalence	Kyrgyzstan	Female	CRC	-0.746279	-1.37354	-0.115025	0.021	-0.75_x000D_ (-1.37, -0.12)
Prevalence	Kyrgyzstan	Male	CRC	-0.491487	-1.23178	0.254359	0.196	-0.49_x000D_ (-1.23, 0.25)
Prevalence	Lao People's Democratic Republic	Both	CRC	3.06084	2.91075	3.21114	0	3.06_x000D_ (2.91, 3.21)
Prevalence	Lao People's Democratic Republic	Female	CRC	3.28942	3.08197	3.49729	0	3.29_x000D_ (3.08, 3.5)
Prevalence	Lao People's Democratic Republic	Male	CRC	2.78651	2.59368	2.97971	0	2.79_x000D_ (2.59, 2.98)
Prevalence	Malaysia	Both	CRC	2.42266	2.26652	2.57903	0	2.42_x000D_ (2.27, 2.58)
Prevalence	Malaysia	Female	CRC	2.13249	1.9682	2.29705	0	2.13_x000D_ (1.97, 2.3)
Prevalence	Malaysia	Male	CRC	2.73593	2.54958	2.92261	0	2.74_x000D_ (2.55, 2.92)
Prevalence	Maldives	Both	CRC	3.61024	3.35607	3.86504	0	3.61_x000D_ (3.36, 3.87)
Prevalence	Maldives	Female	CRC	3.01736	2.82175	3.21335	0	3.02_x000D_ (2.82, 3.21)
Prevalence	Maldives	Male	CRC	4.06316	3.80686	4.32009	0	4.06_x000D_ (3.81, 4.32)
Prevalence	Mauritius	Both	CRC	2.62395	2.10504	3.1455	0	2.62_x000D_ (2.11, 3.15)
Prevalence	Mauritius	Female	CRC	1.92776	1.79835	2.05734	0	1.93_x000D_ (1.8, 2.06)
Prevalence	Mauritius	Male	CRC	2.91371	2.4907	3.33846	0	2.91_x000D_ (2.49, 3.34)
Prevalence	Mongolia	Both	CRC	0.635171	0.383599	0.887374	0	0.64_x000D_ (0.38, 0.89)
Prevalence	Mongolia	Female	CRC	0.450742	-0.0798335	0.984135	0.096	0.45_x000D_ (-0.08, 0.98)
Prevalence	Mongolia	Male	CRC	0.721884	0.388867	1.05601	0	0.72_x000D_ (0.39, 1.06)
Prevalence	Myanmar	Both	CRC	2.00191	1.81196	2.19221	0	2_x000D_ (1.81, 2.19)
Prevalence	Myanmar	Female	CRC	1.76558	1.51545	2.01632	0	1.77_x000D_ (1.52, 2.02)
Prevalence	Myanmar	Male	CRC	2.20604	2.06983	2.34243	0	2.21_x000D_ (2.07, 2.34)
Prevalence	Nepal	Both	CRC	1.59294	1.39118	1.7951	0	1.59_x000D_ (1.39, 1.8)
Prevalence	Nepal	Female	CRC	1.29262	1.18971	1.39564	0	1.29_x000D_ (1.19, 1.4)
Prevalence	Nepal	Male	CRC	1.87976	1.727	2.03275	0	1.88_x000D_ (1.73, 2.03)
Prevalence	Pakistan	Both	CRC	1.38717	0.954548	1.82164	0	1.39_x000D_ (0.95, 1.82)
Prevalence	Pakistan	Female	CRC	1.3283	0.775711	1.88391	0	1.33_x000D_ (0.78, 1.88)
Prevalence	Pakistan	Male	CRC	1.42225	1.18825	1.6568	0	1.42_x000D_ (1.19, 1.66)
Prevalence	Philippines	Both	CRC	0.982998	0.621631	1.34566	0	0.98_x000D_ (0.62, 1.35)
Prevalence	Philippines	Female	CRC	1.06065	0.536074	1.58797	0	1.06_x000D_ (0.54, 1.59)
Prevalence	Philippines	Male	CRC	1.02151	0.575242	1.46975	0	1.02_x000D_ (0.58, 1.47)
Prevalence	Republic of Korea	Both	CRC	2.56864	2.23712	2.90123	0	2.57_x000D_ (2.24, 2.9)
Prevalence	Republic of Korea	Female	CRC	2.43151	2.08442	2.77978	0	2.43_x000D_ (2.08, 2.78)
Prevalence	Republic of Korea	Male	CRC	2.6081	2.28772	2.92948	0	2.61_x000D_ (2.29, 2.93)
Prevalence	Seychelles	Both	CRC	2.16442	1.77238	2.55797	0	2.16_x000D_ (1.77, 2.56)
Prevalence	Seychelles	Female	CRC	1.96879	1.61101	2.32783	0	1.97_x000D_ (1.61, 2.33)
Prevalence	Seychelles	Male	CRC	2.38167	1.81145	2.95508	0	2.38_x000D_ (1.81, 2.96)
Prevalence	Singapore	Both	CRC	0.95899	0.768577	1.14976	0	0.96_x000D_ (0.77, 1.15)
Prevalence	Singapore	Female	CRC	1.05235	0.306527	1.80372	0.006	1.05_x000D_ (0.31, 1.8)
Prevalence	Singapore	Male	CRC	0.847745	0.543497	1.15291	0	0.85_x000D_ (0.54, 1.15)
Prevalence	South Asia	Both	CRC	1.47402	1.18892	1.75994	0	1.47_x000D_ (1.19, 1.76)
Prevalence	South Asia	Female	CRC	1.30403	1.00012	1.60885	0	1.3_x000D_ (1, 1.61)
Prevalence	South Asia	Male	CRC	1.70108	1.42787	1.97502	0	1.7_x000D_ (1.43, 1.98)
Prevalence	Southeast Asia	Both	CRC	2.47109	2.21137	2.73147	0	2.47_x000D_ (2.21, 2.73)
Prevalence	Southeast Asia	Female	CRC	2.28332	2.0124	2.55496	0	2.28_x000D_ (2.01, 2.55)
Prevalence	Southeast Asia	Male	CRC	2.60471	2.33664	2.87349	0	2.6_x000D_ (2.34, 2.87)
Prevalence	Sri Lanka	Both	CRC	3.42389	2.9832	3.86647	0	3.42_x000D_ (2.98, 3.87)
Prevalence	Sri Lanka	Female	CRC	3.03566	2.61317	3.4599	0	3.04_x000D_ (2.61, 3.46)
Prevalence	Sri Lanka	Male	CRC	3.76628	3.28696	4.24783	0	3.77_x000D_ (3.29, 4.25)
Prevalence	Taiwan (Province of China)	Both	CRC	2.22733	1.98976	2.46545	0	2.23_x000D_ (1.99, 2.47)
Prevalence	Taiwan (Province of China)	Female	CRC	1.92417	1.6112	2.23811	0	1.92_x000D_ (1.61, 2.24)
Prevalence	Taiwan (Province of China)	Male	CRC	2.50439	2.25937	2.74999	0	2.5_x000D_ (2.26, 2.75)
Prevalence	Tajikistan	Both	CRC	-0.313123	-0.85196	0.228643	0.257	-0.31_x000D_ (-0.85, 0.23)
Prevalence	Tajikistan	Female	CRC	-0.168548	-0.665046	0.330432	0.507	-0.17_x000D_ (-0.67, 0.33)
Prevalence	Tajikistan	Male	CRC	-0.539865	-1.39166	0.319284	0.217	-0.54_x000D_ (-1.39, 0.32)
Prevalence	Thailand	Both	CRC	2.10902	1.59903	2.62157	0	2.11_x000D_ (1.6, 2.62)
Prevalence	Thailand	Female	CRC	1.46008	0.991502	1.93083	0	1.46_x000D_ (0.99, 1.93)
Prevalence	Thailand	Male	CRC	2.51232	1.98321	3.04418	0	2.51_x000D_ (1.98, 3.04)
Prevalence	Timor-Leste	Both	CRC	1.53083	1.28227	1.78001	0	1.53_x000D_ (1.28, 1.78)
Prevalence	Timor-Leste	Female	CRC	1.81148	1.51444	2.10939	0	1.81_x000D_ (1.51, 2.11)
Prevalence	Timor-Leste	Male	CRC	1.25518	1.03961	1.4712	0	1.26_x000D_ (1.04, 1.47)
Prevalence	Turkmenistan	Both	CRC	-0.12149	-0.582897	0.342058	0.607	-0.12_x000D_ (-0.58, 0.34)
Prevalence	Turkmenistan	Female	CRC	0.035511	-0.534095	0.608379	0.903	0.04_x000D_ (-0.53, 0.61)
Prevalence	Turkmenistan	Male	CRC	-0.253249	-0.869196	0.366525	0.422	-0.25_x000D_ (-0.87, 0.37)
Prevalence	Uzbekistan	Both	CRC	-0.126367	-0.432485	0.180691	0.419	-0.13_x000D_ (-0.43, 0.18)
Prevalence	Uzbekistan	Female	CRC	-0.298552	-0.79579	0.201179	0.241	-0.3_x000D_ (-0.8, 0.2)
Prevalence	Uzbekistan	Male	CRC	0.0659916	-0.297912	0.431224	0.723	0.07_x000D_ (-0.3, 0.43)
Prevalence	Viet Nam	Both	CRC	3.90312	3.69833	4.1083	0	3.9_x000D_ (3.7, 4.11)
Prevalence	Viet Nam	Female	CRC	3.67683	3.50754	3.84638	0	3.68_x000D_ (3.51, 3.85)
Prevalence	Viet Nam	Male	CRC	4.0349	3.88979	4.18023	0	4.03_x000D_ (3.89, 4.18)
DALYs (Disability-Adjusted Life Years)	Armenia	Both	EC	-4.86277	-5.91044	-3.80344	0	-4.86_x000D_ (-5.91, -3.8)
DALYs (Disability-Adjusted Life Years)	Armenia	Female	EC	-5.19803	-5.63023	-4.76385	0	-5.2_x000D_ (-5.63, -4.76)
DALYs (Disability-Adjusted Life Years)	Armenia	Male	EC	-4.75061	-6.01292	-3.47134	0	-4.75_x000D_ (-6.01, -3.47)
DALYs (Disability-Adjusted Life Years)	Azerbaijan	Both	EC	-1.98282	-2.39336	-1.57055	0	-1.98_x000D_ (-2.39, -1.57)
DALYs (Disability-Adjusted Life Years)	Azerbaijan	Female	EC	-2.35733	-2.62244	-2.0915	0	-2.36_x000D_ (-2.62, -2.09)
DALYs (Disability-Adjusted Life Years)	Azerbaijan	Male	EC	-2.01528	-2.39852	-1.63055	0	-2.02_x000D_ (-2.4, -1.63)
DALYs (Disability-Adjusted Life Years)	Bangladesh	Both	EC	1.29858	1.00876	1.58923	0	1.3_x000D_ (1.01, 1.59)
DALYs (Disability-Adjusted Life Years)	Bangladesh	Female	EC	1.16988	0.700273	1.64168	0	1.17_x000D_ (0.7, 1.64)
DALYs (Disability-Adjusted Life Years)	Bangladesh	Male	EC	1.43826	1.26803	1.60877	0	1.44_x000D_ (1.27, 1.61)
DALYs (Disability-Adjusted Life Years)	Bhutan	Both	EC	0.898049	0.690775	1.10575	0	0.9_x000D_ (0.69, 1.11)
DALYs (Disability-Adjusted Life Years)	Bhutan	Female	EC	0.45516	0.152333	0.758904	0.003	0.46_x000D_ (0.15, 0.76)
DALYs (Disability-Adjusted Life Years)	Bhutan	Male	EC	1.38127	1.2205	1.54229	0	1.38_x000D_ (1.22, 1.54)
DALYs (Disability-Adjusted Life Years)	Brunei Darussalam	Both	EC	-1.30142	-1.40751	-1.19521	0	-1.3_x000D_ (-1.41, -1.2)
DALYs (Disability-Adjusted Life Years)	Brunei Darussalam	Female	EC	-1.57479	-1.83176	-1.31715	0	-1.57_x000D_ (-1.83, -1.32)
DALYs (Disability-Adjusted Life Years)	Brunei Darussalam	Male	EC	-1.11409	-1.21133	-1.01676	0	-1.11_x000D_ (-1.21, -1.02)
DALYs (Disability-Adjusted Life Years)	Cambodia	Both	EC	-0.6702	-0.860064	-0.479972	0	-0.67_x000D_ (-0.86, -0.48)
DALYs (Disability-Adjusted Life Years)	Cambodia	Female	EC	-1.03311	-1.27406	-0.791585	0	-1.03_x000D_ (-1.27, -0.79)
DALYs (Disability-Adjusted Life Years)	Cambodia	Male	EC	-0.41668	-0.600798	-0.232221	0	-0.42_x000D_ (-0.6, -0.23)
DALYs (Disability-Adjusted Life Years)	Central Asia	Both	EC	-3.55186	-3.80406	-3.29899	0	-3.55_x000D_ (-3.8, -3.3)
DALYs (Disability-Adjusted Life Years)	Central Asia	Female	EC	-3.6986	-3.96441	-3.43205	0	-3.7_x000D_ (-3.96, -3.43)
DALYs (Disability-Adjusted Life Years)	Central Asia	Male	EC	-3.54618	-3.8212	-3.27038	0	-3.55_x000D_ (-3.82, -3.27)
DALYs (Disability-Adjusted Life Years)	China	Both	EC	-3.07587	-3.65501	-2.49324	0	-3.08_x000D_ (-3.66, -2.49)
DALYs (Disability-Adjusted Life Years)	China	Female	EC	-4.63549	-4.86907	-4.40133	0	-4.64_x000D_ (-4.87, -4.4)
DALYs (Disability-Adjusted Life Years)	China	Male	EC	-2.55553	-3.32074	-1.78427	0	-2.56_x000D_ (-3.32, -1.78)
DALYs (Disability-Adjusted Life Years)	Democratic People's Republic of Korea	Both	EC	-0.0306259	-0.112786	0.0516019	0.465	-0.03_x000D_ (-0.11, 0.05)
DALYs (Disability-Adjusted Life Years)	Democratic People's Republic of Korea	Female	EC	0.180334	0.00174185	0.359245	0.048	0.18_x000D_ (0, 0.36)
DALYs (Disability-Adjusted Life Years)	Democratic People's Republic of Korea	Male	EC	-0.383047	-0.468817	-0.297203	0	-0.38_x000D_ (-0.47, -0.3)
DALYs (Disability-Adjusted Life Years)	East Asia	Both	EC	-3.0075	-3.575	-2.43665	0	-3.01_x000D_ (-3.57, -2.44)
DALYs (Disability-Adjusted Life Years)	East Asia	Female	EC	-4.57189	-4.79765	-4.34559	0	-4.57_x000D_ (-4.8, -4.35)
DALYs (Disability-Adjusted Life Years)	East Asia	Male	EC	-2.48999	-3.23977	-1.7344	0	-2.49_x000D_ (-3.24, -1.73)
DALYs (Disability-Adjusted Life Years)	Georgia	Both	EC	-2.39733	-3.22192	-1.56572	0	-2.4_x000D_ (-3.22, -1.57)
DALYs (Disability-Adjusted Life Years)	Georgia	Female	EC	-3.89234	-4.62055	-3.15857	0	-3.89_x000D_ (-4.62, -3.16)
DALYs (Disability-Adjusted Life Years)	Georgia	Male	EC	-2.05374	-2.85836	-1.24245	0	-2.05_x000D_ (-2.86, -1.24)
DALYs (Disability-Adjusted Life Years)	Global	Both	EC	-1.41697	-1.60701	-1.22656	0	-1.42_x000D_ (-1.61, -1.23)
DALYs (Disability-Adjusted Life Years)	Global	Female	EC	-1.59869	-1.81659	-1.38031	0	-1.6_x000D_ (-1.82, -1.38)
DALYs (Disability-Adjusted Life Years)	Global	Male	EC	-1.34065	-1.60751	-1.07307	0	-1.34_x000D_ (-1.61, -1.07)
DALYs (Disability-Adjusted Life Years)	High-income Asia Pacific	Both	EC	-1.73041	-1.87905	-1.58155	0	-1.73_x000D_ (-1.88, -1.58)
DALYs (Disability-Adjusted Life Years)	High-income Asia Pacific	Female	EC	-1.30806	-1.4846	-1.13121	0	-1.31_x000D_ (-1.48, -1.13)
DALYs (Disability-Adjusted Life Years)	High-income Asia Pacific	Male	EC	-1.90291	-2.06047	-1.74509	0	-1.9_x000D_ (-2.06, -1.75)
DALYs (Disability-Adjusted Life Years)	India	Both	EC	2.1343	1.72371	2.54656	0	2.13_x000D_ (1.72, 2.55)
DALYs (Disability-Adjusted Life Years)	India	Female	EC	2.06412	1.5268	2.60429	0	2.06_x000D_ (1.53, 2.6)
DALYs (Disability-Adjusted Life Years)	India	Male	EC	2.25058	1.8415	2.6613	0	2.25_x000D_ (1.84, 2.66)
DALYs (Disability-Adjusted Life Years)	Indonesia	Both	EC	-0.0791117	-0.489983	0.333457	0.707	-0.08_x000D_ (-0.49, 0.33)
DALYs (Disability-Adjusted Life Years)	Indonesia	Female	EC	-1.30312	-1.48542	-1.12048	0	-1.3_x000D_ (-1.49, -1.12)
DALYs (Disability-Adjusted Life Years)	Indonesia	Male	EC	0.322562	-0.0185168	0.664805	0.064	0.32_x000D_ (-0.02, 0.66)
DALYs (Disability-Adjusted Life Years)	Japan	Both	EC	-1.12826	-1.31009	-0.946089	0	-1.13_x000D_ (-1.31, -0.95)
DALYs (Disability-Adjusted Life Years)	Japan	Female	EC	-0.504563	-0.793015	-0.215272	0.001	-0.5_x000D_ (-0.79, -0.22)
DALYs (Disability-Adjusted Life Years)	Japan	Male	EC	-1.35062	-1.54764	-1.15321	0	-1.35_x000D_ (-1.55, -1.15)
DALYs (Disability-Adjusted Life Years)	Kazakhstan	Both	EC	-4.92761	-5.18175	-4.67279	0	-4.93_x000D_ (-5.18, -4.67)
DALYs (Disability-Adjusted Life Years)	Kazakhstan	Female	EC	-5.57647	-6.56852	-4.57389	0	-5.58_x000D_ (-6.57, -4.57)
DALYs (Disability-Adjusted Life Years)	Kazakhstan	Male	EC	-4.44209	-4.70442	-4.17904	0	-4.44_x000D_ (-4.7, -4.18)
DALYs (Disability-Adjusted Life Years)	Kyrgyzstan	Both	EC	-3.60882	-4.63171	-2.57495	0	-3.61_x000D_ (-4.63, -2.57)
DALYs (Disability-Adjusted Life Years)	Kyrgyzstan	Female	EC	-3.63527	-4.47438	-2.78879	0	-3.64_x000D_ (-4.47, -2.79)
DALYs (Disability-Adjusted Life Years)	Kyrgyzstan	Male	EC	-3.63931	-5.00011	-2.25903	0	-3.64_x000D_ (-5, -2.26)
DALYs (Disability-Adjusted Life Years)	Lao People's Democratic Republic	Both	EC	0.745578	0.592995	0.898394	0	0.75_x000D_ (0.59, 0.9)
DALYs (Disability-Adjusted Life Years)	Lao People's Democratic Republic	Female	EC	0.422745	0.167794	0.678345	0.001	0.42_x000D_ (0.17, 0.68)
DALYs (Disability-Adjusted Life Years)	Lao People's Democratic Republic	Male	EC	0.918722	0.761805	1.07588	0	0.92_x000D_ (0.76, 1.08)
DALYs (Disability-Adjusted Life Years)	Malaysia	Both	EC	-0.593666	-1.05211	-0.133102	0.012	-0.59_x000D_ (-1.05, -0.13)
DALYs (Disability-Adjusted Life Years)	Malaysia	Female	EC	-1.26633	-1.54302	-0.988869	0	-1.27_x000D_ (-1.54, -0.99)
DALYs (Disability-Adjusted Life Years)	Malaysia	Male	EC	-0.299108	-0.507843	-0.0899349	0.005	-0.3_x000D_ (-0.51, -0.09)
DALYs (Disability-Adjusted Life Years)	Maldives	Both	EC	-0.520151	-0.701348	-0.338623	0	-0.52_x000D_ (-0.7, -0.34)
DALYs (Disability-Adjusted Life Years)	Maldives	Female	EC	-1.73389	-2.00118	-1.46587	0	-1.73_x000D_ (-2, -1.47)
DALYs (Disability-Adjusted Life Years)	Maldives	Male	EC	0.346268	0.153094	0.539815	0	0.35_x000D_ (0.15, 0.54)
DALYs (Disability-Adjusted Life Years)	Mauritius	Both	EC	-1.37325	-2.94587	0.224851	0.092	-1.37_x000D_ (-2.95, 0.22)
DALYs (Disability-Adjusted Life Years)	Mauritius	Female	EC	-2.38652	-3.074	-1.69415	0	-2.39_x000D_ (-3.07, -1.69)
DALYs (Disability-Adjusted Life Years)	Mauritius	Male	EC	-0.405888	-1.82258	1.03124	0.578	-0.41_x000D_ (-1.82, 1.03)
DALYs (Disability-Adjusted Life Years)	Mongolia	Both	EC	-1.72825	-1.94781	-1.5082	0	-1.73_x000D_ (-1.95, -1.51)
DALYs (Disability-Adjusted Life Years)	Mongolia	Female	EC	-2.8009	-3.35009	-2.24859	0	-2.8_x000D_ (-3.35, -2.25)
DALYs (Disability-Adjusted Life Years)	Mongolia	Male	EC	-0.352961	-0.844957	0.141475	0.161	-0.35_x000D_ (-0.84, 0.14)
DALYs (Disability-Adjusted Life Years)	Myanmar	Both	EC	-0.484639	-0.671602	-0.297324	0	-0.48_x000D_ (-0.67, -0.3)
DALYs (Disability-Adjusted Life Years)	Myanmar	Female	EC	-1.12279	-1.3418	-0.903294	0	-1.12_x000D_ (-1.34, -0.9)
DALYs (Disability-Adjusted Life Years)	Myanmar	Male	EC	-0.0247893	-0.211079	0.161848	0.794	-0.02_x000D_ (-0.21, 0.16)
DALYs (Disability-Adjusted Life Years)	Nepal	Both	EC	0.635817	0.284251	0.988615	0	0.64_x000D_ (0.28, 0.99)
DALYs (Disability-Adjusted Life Years)	Nepal	Female	EC	0.140433	-0.0254502	0.306591	0.097	0.14_x000D_ (-0.03, 0.31)
DALYs (Disability-Adjusted Life Years)	Nepal	Male	EC	1.08167	0.894606	1.26908	0	1.08_x000D_ (0.89, 1.27)
DALYs (Disability-Adjusted Life Years)	Pakistan	Both	EC	0.201408	-0.182368	0.58666	0.304	0.2_x000D_ (-0.18, 0.59)
DALYs (Disability-Adjusted Life Years)	Pakistan	Female	EC	-0.193304	-0.487348	0.101608	0.199	-0.19_x000D_ (-0.49, 0.1)
DALYs (Disability-Adjusted Life Years)	Pakistan	Male	EC	0.644913	0.176622	1.11539	0.007	0.64_x000D_ (0.18, 1.12)
DALYs (Disability-Adjusted Life Years)	Philippines	Both	EC	-0.41692	-0.586967	-0.246582	0	-0.42_x000D_ (-0.59, -0.25)
DALYs (Disability-Adjusted Life Years)	Philippines	Female	EC	-1.00938	-1.17278	-0.84571	0	-1.01_x000D_ (-1.17, -0.85)
DALYs (Disability-Adjusted Life Years)	Philippines	Male	EC	-0.128525	-0.310582	0.0538645	0.167	-0.13_x000D_ (-0.31, 0.05)
DALYs (Disability-Adjusted Life Years)	Republic of Korea	Both	EC	-3.61444	-3.93931	-3.28847	0	-3.61_x000D_ (-3.94, -3.29)
DALYs (Disability-Adjusted Life Years)	Republic of Korea	Female	EC	-4.29429	-4.65429	-3.93293	0	-4.29_x000D_ (-4.65, -3.93)
DALYs (Disability-Adjusted Life Years)	Republic of Korea	Male	EC	-3.62966	-4.01802	-3.23972	0	-3.63_x000D_ (-4.02, -3.24)
DALYs (Disability-Adjusted Life Years)	Seychelles	Both	EC	-0.0621004	-0.48462	0.362213	0.774	-0.06_x000D_ (-0.48, 0.36)
DALYs (Disability-Adjusted Life Years)	Seychelles	Female	EC	-0.838916	-1.08758	-0.589631	0	-0.84_x000D_ (-1.09, -0.59)
DALYs (Disability-Adjusted Life Years)	Seychelles	Male	EC	-0.153977	-0.542938	0.236504	0.439	-0.15_x000D_ (-0.54, 0.24)
DALYs (Disability-Adjusted Life Years)	Singapore	Both	EC	-3.19986	-3.4604	-2.9386	0	-3.2_x000D_ (-3.46, -2.94)
DALYs (Disability-Adjusted Life Years)	Singapore	Female	EC	-3.32943	-3.88429	-2.77137	0	-3.33_x000D_ (-3.88, -2.77)
DALYs (Disability-Adjusted Life Years)	Singapore	Male	EC	-3.35002	-3.66575	-3.03325	0	-3.35_x000D_ (-3.67, -3.03)
DALYs (Disability-Adjusted Life Years)	South Asia	Both	EC	1.73631	1.42948	2.04407	0	1.74_x000D_ (1.43, 2.04)
DALYs (Disability-Adjusted Life Years)	South Asia	Female	EC	1.5446	1.04322	2.04846	0	1.54_x000D_ (1.04, 2.05)
DALYs (Disability-Adjusted Life Years)	South Asia	Male	EC	1.93599	1.59894	2.27416	0	1.94_x000D_ (1.6, 2.27)
DALYs (Disability-Adjusted Life Years)	Southeast Asia	Both	EC	-0.0163946	-0.443438	0.41248	0.94	-0.02_x000D_ (-0.44, 0.41)
DALYs (Disability-Adjusted Life Years)	Southeast Asia	Female	EC	-1.2136	-1.35558	-1.07142	0	-1.21_x000D_ (-1.36, -1.07)
DALYs (Disability-Adjusted Life Years)	Southeast Asia	Male	EC	0.405877	0.0209869	0.792248	0.039	0.41_x000D_ (0.02, 0.79)
DALYs (Disability-Adjusted Life Years)	Sri Lanka	Both	EC	0.45588	-0.152292	1.06776	0.142	0.46_x000D_ (-0.15, 1.07)
DALYs (Disability-Adjusted Life Years)	Sri Lanka	Female	EC	-0.709118	-1.47364	0.0613364	0.071	-0.71_x000D_ (-1.47, 0.06)
DALYs (Disability-Adjusted Life Years)	Sri Lanka	Male	EC	1.22144	0.628368	1.81801	0	1.22_x000D_ (0.63, 1.82)
DALYs (Disability-Adjusted Life Years)	Taiwan (Province of China)	Both	EC	0.197748	-0.0796551	0.475922	0.163	0.2_x000D_ (-0.08, 0.48)
DALYs (Disability-Adjusted Life Years)	Taiwan (Province of China)	Female	EC	-1.98976	-3.04164	-0.92648	0	-1.99_x000D_ (-3.04, -0.93)
DALYs (Disability-Adjusted Life Years)	Taiwan (Province of China)	Male	EC	0.5947	0.291866	0.898449	0	0.59_x000D_ (0.29, 0.9)
DALYs (Disability-Adjusted Life Years)	Tajikistan	Both	EC	-2.98175	-3.52619	-2.43424	0	-2.98_x000D_ (-3.53, -2.43)
DALYs (Disability-Adjusted Life Years)	Tajikistan	Female	EC	-2.6404	-3.35733	-1.91814	0	-2.64_x000D_ (-3.36, -1.92)
DALYs (Disability-Adjusted Life Years)	Tajikistan	Male	EC	-3.29937	-3.98596	-2.60787	0	-3.3_x000D_ (-3.99, -2.61)
DALYs (Disability-Adjusted Life Years)	Thailand	Both	EC	-0.182874	-0.722832	0.360021	0.508	-0.18_x000D_ (-0.72, 0.36)
DALYs (Disability-Adjusted Life Years)	Thailand	Female	EC	-1.88617	-2.41259	-1.3569	0	-1.89_x000D_ (-2.41, -1.36)
DALYs (Disability-Adjusted Life Years)	Thailand	Male	EC	0.278132	-0.43448	0.995844	0.445	0.28_x000D_ (-0.43, 1)
DALYs (Disability-Adjusted Life Years)	Timor-Leste	Both	EC	-0.43222	-0.733834	-0.12969	0.005	-0.43_x000D_ (-0.73, -0.13)
DALYs (Disability-Adjusted Life Years)	Timor-Leste	Female	EC	-0.507758	-0.862678	-0.151567	0.005	-0.51_x000D_ (-0.86, -0.15)
DALYs (Disability-Adjusted Life Years)	Timor-Leste	Male	EC	-0.382934	-0.625524	-0.139752	0.002	-0.38_x000D_ (-0.63, -0.14)
DALYs (Disability-Adjusted Life Years)	Turkmenistan	Both	EC	-3.8112	-4.56371	-3.05277	0	-3.81_x000D_ (-4.56, -3.05)
DALYs (Disability-Adjusted Life Years)	Turkmenistan	Female	EC	-3.79087	-4.27246	-3.30687	0	-3.79_x000D_ (-4.27, -3.31)
DALYs (Disability-Adjusted Life Years)	Turkmenistan	Male	EC	-3.94836	-4.75811	-3.13173	0	-3.95_x000D_ (-4.76, -3.13)
DALYs (Disability-Adjusted Life Years)	Uzbekistan	Both	EC	-3.96489	-4.47027	-3.45684	0	-3.96_x000D_ (-4.47, -3.46)
DALYs (Disability-Adjusted Life Years)	Uzbekistan	Female	EC	-3.57882	-4.3156	-2.83637	0	-3.58_x000D_ (-4.32, -2.84)
DALYs (Disability-Adjusted Life Years)	Uzbekistan	Male	EC	-4.42981	-5.01265	-3.84339	0	-4.43_x000D_ (-5.01, -3.84)
DALYs (Disability-Adjusted Life Years)	Viet Nam	Both	EC	1.20594	1.04518	1.36697	0	1.21_x000D_ (1.05, 1.37)
DALYs (Disability-Adjusted Life Years)	Viet Nam	Female	EC	-0.792612	-0.975655	-0.60923	0	-0.79_x000D_ (-0.98, -0.61)
DALYs (Disability-Adjusted Life Years)	Viet Nam	Male	EC	1.35293	1.23321	1.47279	0	1.35_x000D_ (1.23, 1.47)
Deaths	Armenia	Both	EC	-4.66191	-5.56225	-3.75299	0	-4.66_x000D_ (-5.56, -3.75)
Deaths	Armenia	Female	EC	-4.95124	-5.38816	-4.51231	0	-4.95_x000D_ (-5.39, -4.51)
Deaths	Armenia	Male	EC	-4.68916	-5.25008	-4.12492	0	-4.69_x000D_ (-5.25, -4.12)
Deaths	Azerbaijan	Both	EC	-1.72274	-2.12109	-1.32276	0	-1.72_x000D_ (-2.12, -1.32)
Deaths	Azerbaijan	Female	EC	-2.01524	-2.27403	-1.75576	0	-2.02_x000D_ (-2.27, -1.76)
Deaths	Azerbaijan	Male	EC	-1.91458	-2.30311	-1.52451	0	-1.91_x000D_ (-2.3, -1.52)
Deaths	Bangladesh	Both	EC	1.43636	1.14874	1.72479	0	1.44_x000D_ (1.15, 1.72)
Deaths	Bangladesh	Female	EC	1.3725	0.892978	1.85431	0	1.37_x000D_ (0.89, 1.85)
Deaths	Bangladesh	Male	EC	1.54118	1.42432	1.65819	0	1.54_x000D_ (1.42, 1.66)
Deaths	Bhutan	Both	EC	0.688601	0.498741	0.87882	0	0.69_x000D_ (0.5, 0.88)
Deaths	Bhutan	Female	EC	0.248995	-0.0312856	0.530062	0.082	0.25_x000D_ (-0.03, 0.53)
Deaths	Bhutan	Male	EC	1.19916	1.04672	1.35183	0	1.2_x000D_ (1.05, 1.35)
Deaths	Brunei Darussalam	Both	EC	-1.37665	-1.5003	-1.25284	0	-1.38_x000D_ (-1.5, -1.25)
Deaths	Brunei Darussalam	Female	EC	-1.48333	-1.73029	-1.23576	0	-1.48_x000D_ (-1.73, -1.24)
Deaths	Brunei Darussalam	Male	EC	-1.21079	-1.44904	-0.971972	0	-1.21_x000D_ (-1.45, -0.97)
Deaths	Cambodia	Both	EC	-0.468259	-0.655868	-0.280296	0	-0.47_x000D_ (-0.66, -0.28)
Deaths	Cambodia	Female	EC	-0.646451	-0.920222	-0.371923	0	-0.65_x000D_ (-0.92, -0.37)
Deaths	Cambodia	Male	EC	-0.20592	-0.383043	-0.0284809	0.023	-0.21_x000D_ (-0.38, -0.03)
Deaths	Central Asia	Both	EC	-3.48289	-3.77891	-3.18595	0	-3.48_x000D_ (-3.78, -3.19)
Deaths	Central Asia	Female	EC	-3.67937	-4.17166	-3.18454	0	-3.68_x000D_ (-4.17, -3.18)
Deaths	Central Asia	Male	EC	-3.52019	-3.7412	-3.29867	0	-3.52_x000D_ (-3.74, -3.3)
Deaths	China	Both	EC	-2.75931	-3.29699	-2.21864	0	-2.76_x000D_ (-3.3, -2.22)
Deaths	China	Female	EC	-4.00608	-4.21129	-3.80043	0	-4.01_x000D_ (-4.21, -3.8)
Deaths	China	Male	EC	-2.27364	-3.00552	-1.53623	0	-2.27_x000D_ (-3.01, -1.54)
Deaths	Democratic People's Republic of Korea	Both	EC	-0.0346475	-0.102194	0.032945	0.315	-0.03_x000D_ (-0.1, 0.03)
Deaths	Democratic People's Republic of Korea	Female	EC	0.186239	0.0179767	0.354785	0.03	0.19_x000D_ (0.02, 0.35)
Deaths	Democratic People's Republic of Korea	Male	EC	-0.361299	-0.463308	-0.259186	0	-0.36_x000D_ (-0.46, -0.26)
Deaths	East Asia	Both	EC	-2.70749	-3.23549	-2.1766	0	-2.71_x000D_ (-3.24, -2.18)
Deaths	East Asia	Female	EC	-3.95526	-4.15478	-3.75533	0	-3.96_x000D_ (-4.15, -3.76)
Deaths	East Asia	Male	EC	-2.2237	-2.9411	-1.50101	0	-2.22_x000D_ (-2.94, -1.5)
Deaths	Georgia	Both	EC	-2.35215	-3.01676	-1.68299	0	-2.35_x000D_ (-3.02, -1.68)
Deaths	Georgia	Female	EC	-3.74058	-4.34542	-3.13191	0	-3.74_x000D_ (-4.35, -3.13)
Deaths	Georgia	Male	EC	-2.06465	-2.74302	-1.38154	0	-2.06_x000D_ (-2.74, -1.38)
Deaths	Global	Both	EC	-1.2422	-1.4578	-1.02613	0	-1.24_x000D_ (-1.46, -1.03)
Deaths	Global	Female	EC	-1.53439	-1.70606	-1.36242	0	-1.53_x000D_ (-1.71, -1.36)
Deaths	Global	Male	EC	-1.19061	-1.37131	-1.00957	0	-1.19_x000D_ (-1.37, -1.01)
Deaths	High-income Asia Pacific	Both	EC	-1.33139	-1.45242	-1.21022	0	-1.33_x000D_ (-1.45, -1.21)
Deaths	High-income Asia Pacific	Female	EC	-1.46588	-1.61428	-1.31727	0	-1.47_x000D_ (-1.61, -1.32)
Deaths	High-income Asia Pacific	Male	EC	-1.40119	-1.52961	-1.2726	0	-1.4_x000D_ (-1.53, -1.27)
Deaths	India	Both	EC	2.34251	1.94476	2.7418	0	2.34_x000D_ (1.94, 2.74)
Deaths	India	Female	EC	2.29809	1.66406	2.93608	0	2.3_x000D_ (1.66, 2.94)
Deaths	India	Male	EC	2.45851	2.07367	2.8448	0	2.46_x000D_ (2.07, 2.84)
Deaths	Indonesia	Both	EC	-0.291888	-0.675682	0.0933895	0.137	-0.29_x000D_ (-0.68, 0.09)
Deaths	Indonesia	Female	EC	-1.55512	-1.73721	-1.3727	0	-1.56_x000D_ (-1.74, -1.37)
Deaths	Indonesia	Male	EC	0.122493	-0.173424	0.419288	0.418	0.12_x000D_ (-0.17, 0.42)
Deaths	Japan	Both	EC	-0.85488	-1.03031	-0.679137	0	-0.85_x000D_ (-1.03, -0.68)
Deaths	Japan	Female	EC	-0.85463	-1.05707	-0.651772	0	-0.85_x000D_ (-1.06, -0.65)
Deaths	Japan	Male	EC	-0.967442	-1.13975	-0.794838	0	-0.97_x000D_ (-1.14, -0.79)
Deaths	Kazakhstan	Both	EC	-4.85027	-5.68692	-4.0062	0	-4.85_x000D_ (-5.69, -4.01)
Deaths	Kazakhstan	Female	EC	-5.64437	-7.07624	-4.19044	0	-5.64_x000D_ (-7.08, -4.19)
Deaths	Kazakhstan	Male	EC	-4.3234	-4.64605	-3.99965	0	-4.32_x000D_ (-4.65, -4)
Deaths	Kyrgyzstan	Both	EC	-3.3419	-4.57142	-2.09654	0	-3.34_x000D_ (-4.57, -2.1)
Deaths	Kyrgyzstan	Female	EC	-3.33804	-4.24718	-2.42027	0	-3.34_x000D_ (-4.25, -2.42)
Deaths	Kyrgyzstan	Male	EC	-3.45711	-4.89027	-2.00235	0	-3.46_x000D_ (-4.89, -2)
Deaths	Lao People's Democratic Republic	Both	EC	0.635271	0.488609	0.782147	0	0.64_x000D_ (0.49, 0.78)
Deaths	Lao People's Democratic Republic	Female	EC	0.376201	0.146791	0.606137	0.001	0.38_x000D_ (0.15, 0.61)
Deaths	Lao People's Democratic Republic	Male	EC	0.77658	0.620724	0.932677	0	0.78_x000D_ (0.62, 0.93)
Deaths	Malaysia	Both	EC	-0.704251	-0.968687	-0.439109	0	-0.7_x000D_ (-0.97, -0.44)
Deaths	Malaysia	Female	EC	-1.22291	-1.53353	-0.911308	0	-1.22_x000D_ (-1.53, -0.91)
Deaths	Malaysia	Male	EC	-0.426683	-0.634493	-0.218439	0	-0.43_x000D_ (-0.63, -0.22)
Deaths	Maldives	Both	EC	0.239002	0.086742	0.391494	0.002	0.24_x000D_ (0.09, 0.39)
Deaths	Maldives	Female	EC	-0.856825	-1.03728	-0.676039	0	-0.86_x000D_ (-1.04, -0.68)
Deaths	Maldives	Male	EC	1.06535	0.896828	1.23415	0	1.07_x000D_ (0.9, 1.23)
Deaths	Mauritius	Both	EC	-1.43886	-3.01813	0.166137	0.079	-1.44_x000D_ (-3.02, 0.17)
Deaths	Mauritius	Female	EC	-2.34948	-3.04804	-1.64589	0	-2.35_x000D_ (-3.05, -1.65)
Deaths	Mauritius	Male	EC	-0.460729	-1.86834	0.967075	0.525	-0.46_x000D_ (-1.87, 0.97)
Deaths	Mongolia	Both	EC	-1.46755	-1.68388	-1.25074	0	-1.47_x000D_ (-1.68, -1.25)
Deaths	Mongolia	Female	EC	-2.356	-2.85403	-1.85541	0	-2.36_x000D_ (-2.85, -1.86)
Deaths	Mongolia	Male	EC	-0.45184	-0.939816	0.0385387	0.071	-0.45_x000D_ (-0.94, 0.04)
Deaths	Myanmar	Both	EC	-0.43843	-0.616966	-0.259572	0	-0.44_x000D_ (-0.62, -0.26)
Deaths	Myanmar	Female	EC	-1.04738	-1.26326	-0.831019	0	-1.05_x000D_ (-1.26, -0.83)
Deaths	Myanmar	Male	EC	0.070542	-0.1066	0.247998	0.435	0.07_x000D_ (-0.11, 0.25)
Deaths	Nepal	Both	EC	0.63854	0.366267	0.911551	0	0.64_x000D_ (0.37, 0.91)
Deaths	Nepal	Female	EC	0.306045	0.165573	0.446714	0	0.31_x000D_ (0.17, 0.45)
Deaths	Nepal	Male	EC	1.00513	0.723027	1.28802	0	1.01_x000D_ (0.72, 1.29)
Deaths	Pakistan	Both	EC	0.165867	-0.273316	0.606984	0.46	0.17_x000D_ (-0.27, 0.61)
Deaths	Pakistan	Female	EC	-0.316034	-0.633534	0.00248086	0.052	-0.32_x000D_ (-0.63, 0)
Deaths	Pakistan	Male	EC	0.632688	0.161314	1.10628	0.008	0.63_x000D_ (0.16, 1.11)
Deaths	Philippines	Both	EC	-0.383769	-0.580572	-0.186577	0	-0.38_x000D_ (-0.58, -0.19)
Deaths	Philippines	Female	EC	-1.11873	-1.30672	-0.930378	0	-1.12_x000D_ (-1.31, -0.93)
Deaths	Philippines	Male	EC	0.0669545	-0.146199	0.280563	0.538	0.07_x000D_ (-0.15, 0.28)
Deaths	Republic of Korea	Both	EC	-2.92273	-3.30568	-2.53825	0	-2.92_x000D_ (-3.31, -2.54)
Deaths	Republic of Korea	Female	EC	-3.81629	-4.22267	-3.40818	0	-3.82_x000D_ (-4.22, -3.41)
Deaths	Republic of Korea	Male	EC	-2.91711	-3.3134	-2.5192	0	-2.92_x000D_ (-3.31, -2.52)
Deaths	Seychelles	Both	EC	-0.00756978	-0.425854	0.412471	0.972	-0.01_x000D_ (-0.43, 0.41)
Deaths	Seychelles	Female	EC	-0.772831	-1.02124	-0.523801	0	-0.77_x000D_ (-1.02, -0.52)
Deaths	Seychelles	Male	EC	-0.0786251	-0.586542	0.431887	0.762	-0.08_x000D_ (-0.59, 0.43)
Deaths	Singapore	Both	EC	-2.98378	-3.4235	-2.54206	0	-2.98_x000D_ (-3.42, -2.54)
Deaths	Singapore	Female	EC	-3.4081	-4.13645	-2.67421	0	-3.41_x000D_ (-4.14, -2.67)
Deaths	Singapore	Male	EC	-3.08048	-3.6008	-2.55734	0	-3.08_x000D_ (-3.6, -2.56)
Deaths	South Asia	Both	EC	1.88954	1.60176	2.17814	0	1.89_x000D_ (1.6, 2.18)
Deaths	South Asia	Female	EC	1.6951	1.22044	2.17199	0	1.7_x000D_ (1.22, 2.17)
Deaths	South Asia	Male	EC	2.09858	1.78204	2.41611	0	2.1_x000D_ (1.78, 2.42)
Deaths	Southeast Asia	Both	EC	-0.106888	-0.447933	0.235325	0.54	-0.11_x000D_ (-0.45, 0.24)
Deaths	Southeast Asia	Female	EC	-1.13501	-1.52056	-0.747949	0	-1.14_x000D_ (-1.52, -0.75)
Deaths	Southeast Asia	Male	EC	0.28932	-0.0608429	0.64071	0.105	0.29_x000D_ (-0.06, 0.64)
Deaths	Sri Lanka	Both	EC	0.363766	-0.164623	0.894951	0.178	0.36_x000D_ (-0.16, 0.89)
Deaths	Sri Lanka	Female	EC	-0.545359	-1.35477	0.27069	0.19	-0.55_x000D_ (-1.35, 0.27)
Deaths	Sri Lanka	Male	EC	1.19816	0.745042	1.65331	0	1.2_x000D_ (0.75, 1.65)
Deaths	Taiwan (Province of China)	Both	EC	-0.218991	-0.448785	0.0113332	0.062	-0.22_x000D_ (-0.45, 0.01)
Deaths	Taiwan (Province of China)	Female	EC	-2.05664	-3.09298	-1.0092	0	-2.06_x000D_ (-3.09, -1.01)
Deaths	Taiwan (Province of China)	Male	EC	0.222347	-0.0409863	0.486375	0.098	0.22_x000D_ (-0.04, 0.49)
Deaths	Tajikistan	Both	EC	-2.59457	-3.12975	-2.05643	0	-2.59_x000D_ (-3.13, -2.06)
Deaths	Tajikistan	Female	EC	-2.27705	-2.97948	-1.56954	0	-2.28_x000D_ (-2.98, -1.57)
Deaths	Tajikistan	Male	EC	-3.00858	-3.51729	-2.49719	0	-3.01_x000D_ (-3.52, -2.5)
Deaths	Thailand	Both	EC	-0.471869	-1.06494	0.124762	0.121	-0.47_x000D_ (-1.06, 0.12)
Deaths	Thailand	Female	EC	-1.94924	-2.59112	-1.30313	0	-1.95_x000D_ (-2.59, -1.3)
Deaths	Thailand	Male	EC	0.00720393	-0.606243	0.624437	0.982	0.01_x000D_ (-0.61, 0.62)
Deaths	Timor-Leste	Both	EC	-0.623999	-0.883296	-0.364023	0	-0.62_x000D_ (-0.88, -0.36)
Deaths	Timor-Leste	Female	EC	-0.700362	-0.966416	-0.433594	0	-0.7_x000D_ (-0.97, -0.43)
Deaths	Timor-Leste	Male	EC	-0.585328	-0.812262	-0.357875	0	-0.59_x000D_ (-0.81, -0.36)
Deaths	Turkmenistan	Both	EC	-3.8542	-4.32339	-3.38271	0	-3.85_x000D_ (-4.32, -3.38)
Deaths	Turkmenistan	Female	EC	-3.78525	-4.26858	-3.29949	0	-3.79_x000D_ (-4.27, -3.3)
Deaths	Turkmenistan	Male	EC	-3.89774	-4.74421	-3.04375	0	-3.9_x000D_ (-4.74, -3.04)
Deaths	Uzbekistan	Both	EC	-3.85655	-4.26963	-3.44168	0	-3.86_x000D_ (-4.27, -3.44)
Deaths	Uzbekistan	Female	EC	-3.5924	-4.15597	-3.02552	0	-3.59_x000D_ (-4.16, -3.03)
Deaths	Uzbekistan	Male	EC	-4.32939	-5.06141	-3.59174	0	-4.33_x000D_ (-5.06, -3.59)
Deaths	Viet Nam	Both	EC	1.00128	0.887369	1.11533	0	1_x000D_ (0.89, 1.12)
Deaths	Viet Nam	Female	EC	-0.930887	-1.14004	-0.721287	0	-0.93_x000D_ (-1.14, -0.72)
Deaths	Viet Nam	Male	EC	1.16816	1.04585	1.29061	0	1.17_x000D_ (1.05, 1.29)
Incidence	Armenia	Both	EC	-4.70066	-5.22093	-4.17753	0	-4.7_x000D_ (-5.22, -4.18)
Incidence	Armenia	Female	EC	-4.89526	-5.33416	-4.45434	0	-4.9_x000D_ (-5.33, -4.45)
Incidence	Armenia	Male	EC	-4.58399	-5.17709	-3.98718	0	-4.58_x000D_ (-5.18, -3.99)
Incidence	Azerbaijan	Both	EC	-1.75988	-2.10381	-1.41475	0	-1.76_x000D_ (-2.1, -1.41)
Incidence	Azerbaijan	Female	EC	-2.13592	-2.45296	-1.81785	0	-2.14_x000D_ (-2.45, -1.82)
Incidence	Azerbaijan	Male	EC	-1.8311	-2.15964	-1.50146	0	-1.83_x000D_ (-2.16, -1.5)
Incidence	Bangladesh	Both	EC	1.27665	0.862168	1.69283	0	1.28_x000D_ (0.86, 1.69)
Incidence	Bangladesh	Female	EC	1.01605	0.49752	1.53725	0	1.02_x000D_ (0.5, 1.54)
Incidence	Bangladesh	Male	EC	1.46169	1.00375	1.92171	0	1.46_x000D_ (1, 1.92)
Incidence	Bhutan	Both	EC	0.585866	0.404149	0.767912	0	0.59_x000D_ (0.4, 0.77)
Incidence	Bhutan	Female	EC	0.189734	-0.0706588	0.450804	0.153	0.19_x000D_ (-0.07, 0.45)
Incidence	Bhutan	Male	EC	1.10222	0.98679	1.21778	0	1.1_x000D_ (0.99, 1.22)
Incidence	Brunei Darussalam	Both	EC	-1.21578	-1.33674	-1.09467	0	-1.22_x000D_ (-1.34, -1.09)
Incidence	Brunei Darussalam	Female	EC	-1.39996	-1.70405	-1.09492	0	-1.4_x000D_ (-1.7, -1.09)
Incidence	Brunei Darussalam	Male	EC	-1.00779	-1.12104	-0.894411	0	-1.01_x000D_ (-1.12, -0.89)
Incidence	Cambodia	Both	EC	-0.578257	-0.755761	-0.400436	0	-0.58_x000D_ (-0.76, -0.4)
Incidence	Cambodia	Female	EC	-0.894389	-1.09383	-0.694548	0	-0.89_x000D_ (-1.09, -0.69)
Incidence	Cambodia	Male	EC	-0.302136	-0.43326	-0.17084	0	-0.3_x000D_ (-0.43, -0.17)
Incidence	Central Asia	Both	EC	-3.47322	-3.7577	-3.1879	0	-3.47_x000D_ (-3.76, -3.19)
Incidence	Central Asia	Female	EC	-3.64237	-4.02164	-3.26161	0	-3.64_x000D_ (-4.02, -3.26)
Incidence	Central Asia	Male	EC	-3.44736	-3.74077	-3.15306	0	-3.45_x000D_ (-3.74, -3.15)
Incidence	China	Both	EC	-2.61451	-3.12522	-2.10111	0	-2.61_x000D_ (-3.13, -2.1)
Incidence	China	Female	EC	-3.85261	-4.04172	-3.66313	0	-3.85_x000D_ (-4.04, -3.66)
Incidence	China	Male	EC	-2.13704	-2.8589	-1.40982	0	-2.14_x000D_ (-2.86, -1.41)
Incidence	Democratic People's Republic of Korea	Both	EC	0.0393897	-0.0420702	0.120916	0.343	0.04_x000D_ (-0.04, 0.12)
Incidence	Democratic People's Republic of Korea	Female	EC	0.333121	0.145821	0.520771	0	0.33_x000D_ (0.15, 0.52)
Incidence	Democratic People's Republic of Korea	Male	EC	-0.336536	-0.416546	-0.256462	0	-0.34_x000D_ (-0.42, -0.26)
Incidence	East Asia	Both	EC	-2.55654	-3.05907	-2.05142	0	-2.56_x000D_ (-3.06, -2.05)
Incidence	East Asia	Female	EC	-3.79702	-3.98156	-3.61212	0	-3.8_x000D_ (-3.98, -3.61)
Incidence	East Asia	Male	EC	-2.08089	-2.79065	-1.36596	0	-2.08_x000D_ (-2.79, -1.37)
Incidence	Georgia	Both	EC	-2.31522	-3.03901	-1.58603	0	-2.32_x000D_ (-3.04, -1.59)
Incidence	Georgia	Female	EC	-3.71977	-4.33038	-3.10527	0	-3.72_x000D_ (-4.33, -3.11)
Incidence	Georgia	Male	EC	-1.98128	-2.70715	-1.24999	0	-1.98_x000D_ (-2.71, -1.25)
Incidence	Global	Both	EC	-1.16579	-1.3962	-0.934835	0	-1.17_x000D_ (-1.4, -0.93)
Incidence	Global	Female	EC	-1.48911	-1.61738	-1.36068	0	-1.49_x000D_ (-1.62, -1.36)
Incidence	Global	Male	EC	-1.03498	-1.30281	-0.766416	0	-1.03_x000D_ (-1.3, -0.77)
Incidence	High-income Asia Pacific	Both	EC	-0.657697	-0.863308	-0.451659	0	-0.66_x000D_ (-0.86, -0.45)
Incidence	High-income Asia Pacific	Female	EC	-0.69777	-0.860943	-0.534327	0	-0.7_x000D_ (-0.86, -0.53)
Incidence	High-income Asia Pacific	Male	EC	-0.748483	-0.978124	-0.518309	0	-0.75_x000D_ (-0.98, -0.52)
Incidence	India	Both	EC	2.02702	1.67778	2.37746	0	2.03_x000D_ (1.68, 2.38)
Incidence	India	Female	EC	1.91781	1.53072	2.30637	0	1.92_x000D_ (1.53, 2.31)
Incidence	India	Male	EC	2.1714	1.84475	2.4991	0	2.17_x000D_ (1.84, 2.5)
Incidence	Indonesia	Both	EC	-0.214871	-0.390787	-0.0386439	0.017	-0.21_x000D_ (-0.39, -0.04)
Incidence	Indonesia	Female	EC	-1.4454	-1.6007	-1.28986	0	-1.45_x000D_ (-1.6, -1.29)
Incidence	Indonesia	Male	EC	0.196231	0.0518123	0.340859	0.008	0.2_x000D_ (0.05, 0.34)
Incidence	Japan	Both	EC	-0.225177	-0.502106	0.0525226	0.112	-0.23_x000D_ (-0.5, 0.05)
Incidence	Japan	Female	EC	-0.200141	-0.457164	0.0575447	0.128	-0.2_x000D_ (-0.46, 0.06)
Incidence	Japan	Male	EC	-0.348347	-0.624294	-0.0716337	0.014	-0.35_x000D_ (-0.62, -0.07)
Incidence	Kazakhstan	Both	EC	-4.81761	-5.60639	-4.02223	0	-4.82_x000D_ (-5.61, -4.02)
Incidence	Kazakhstan	Female	EC	-5.50704	-6.59882	-4.4025	0	-5.51_x000D_ (-6.6, -4.4)
Incidence	Kazakhstan	Male	EC	-4.33097	-4.63447	-4.0265	0	-4.33_x000D_ (-4.63, -4.03)
Incidence	Kyrgyzstan	Both	EC	-3.32563	-4.19859	-2.44472	0	-3.33_x000D_ (-4.2, -2.44)
Incidence	Kyrgyzstan	Female	EC	-3.52794	-4.41706	-2.63055	0	-3.53_x000D_ (-4.42, -2.63)
Incidence	Kyrgyzstan	Male	EC	-3.582	-4.73079	-2.41936	0	-3.58_x000D_ (-4.73, -2.42)
Incidence	Lao People's Democratic Republic	Both	EC	0.466725	0.334173	0.599452	0	0.47_x000D_ (0.33, 0.6)
Incidence	Lao People's Democratic Republic	Female	EC	0.269766	0.094296	0.445543	0.003	0.27_x000D_ (0.09, 0.45)
Incidence	Lao People's Democratic Republic	Male	EC	0.567134	0.427675	0.706787	0	0.57_x000D_ (0.43, 0.71)
Incidence	Malaysia	Both	EC	-0.621367	-0.895162	-0.346815	0	-0.62_x000D_ (-0.9, -0.35)
Incidence	Malaysia	Female	EC	-1.08808	-1.35698	-0.818451	0	-1.09_x000D_ (-1.36, -0.82)
Incidence	Malaysia	Male	EC	-0.494347	-0.716226	-0.271971	0	-0.49_x000D_ (-0.72, -0.27)
Incidence	Maldives	Both	EC	0.0481257	-0.16237	0.259065	0.654	0.05_x000D_ (-0.16, 0.26)
Incidence	Maldives	Female	EC	-0.958899	-1.15616	-0.761248	0	-0.96_x000D_ (-1.16, -0.76)
Incidence	Maldives	Male	EC	0.89895	0.666855	1.13158	0	0.9_x000D_ (0.67, 1.13)
Incidence	Mauritius	Both	EC	-1.30055	-2.87858	0.303106	0.111	-1.3_x000D_ (-2.88, 0.3)
Incidence	Mauritius	Female	EC	-2.17121	-2.86462	-1.47285	0	-2.17_x000D_ (-2.86, -1.47)
Incidence	Mauritius	Male	EC	-0.331803	-1.71505	1.07091	0.641	-0.33_x000D_ (-1.72, 1.07)
Incidence	Mongolia	Both	EC	-1.40807	-1.75196	-1.06298	0	-1.41_x000D_ (-1.75, -1.06)
Incidence	Mongolia	Female	EC	-2.15845	-2.6166	-1.69815	0	-2.16_x000D_ (-2.62, -1.7)
Incidence	Mongolia	Male	EC	-0.76531	-0.961608	-0.568624	0	-0.77_x000D_ (-0.96, -0.57)
Incidence	Myanmar	Both	EC	-0.663922	-0.8067	-0.520938	0	-0.66_x000D_ (-0.81, -0.52)
Incidence	Myanmar	Female	EC	-1.20414	-1.41248	-0.995351	0	-1.2_x000D_ (-1.41, -1)
Incidence	Myanmar	Male	EC	-0.201655	-0.308192	-0.0950034	0	-0.2_x000D_ (-0.31, -0.1)
Incidence	Nepal	Both	EC	0.465483	0.28643	0.644856	0	0.47_x000D_ (0.29, 0.64)
Incidence	Nepal	Female	EC	0.0760442	-0.093571	0.245947	0.38	0.08_x000D_ (-0.09, 0.25)
Incidence	Nepal	Male	EC	0.832585	0.620103	1.04552	0	0.83_x000D_ (0.62, 1.05)
Incidence	Pakistan	Both	EC	0.0719127	-0.33567	0.481163	0.73	0.07_x000D_ (-0.34, 0.48)
Incidence	Pakistan	Female	EC	-0.390465	-0.721323	-0.0585054	0.021	-0.39_x000D_ (-0.72, -0.06)
Incidence	Pakistan	Male	EC	0.536764	0.0858721	0.989687	0.02	0.54_x000D_ (0.09, 0.99)
Incidence	Philippines	Both	EC	-0.451866	-0.63485	-0.268544	0	-0.45_x000D_ (-0.63, -0.27)
Incidence	Philippines	Female	EC	-1.03343	-1.21092	-0.855614	0	-1.03_x000D_ (-1.21, -0.86)
Incidence	Philippines	Male	EC	-0.000316836	-0.274108	0.274226	0.998	0_x000D_ (-0.27, 0.27)
Incidence	Republic of Korea	Both	EC	-1.95886	-2.24551	-1.67136	0	-1.96_x000D_ (-2.25, -1.67)
Incidence	Republic of Korea	Female	EC	-2.70029	-3.01607	-2.38349	0	-2.7_x000D_ (-3.02, -2.38)
Incidence	Republic of Korea	Male	EC	-2.03075	-2.2419	-1.81915	0	-2.03_x000D_ (-2.24, -1.82)
Incidence	Seychelles	Both	EC	0.145202	-0.283072	0.575316	0.507	0.15_x000D_ (-0.28, 0.58)
Incidence	Seychelles	Female	EC	-0.506435	-0.765552	-0.246641	0	-0.51_x000D_ (-0.77, -0.25)
Incidence	Seychelles	Male	EC	-0.0364433	-0.456754	0.385642	0.865	-0.04_x000D_ (-0.46, 0.39)
Incidence	Singapore	Both	EC	-2.01991	-2.42389	-1.61426	0	-2.02_x000D_ (-2.42, -1.61)
Incidence	Singapore	Female	EC	-2.28744	-2.82599	-1.74591	0	-2.29_x000D_ (-2.83, -1.75)
Incidence	Singapore	Male	EC	-2.22975	-2.51603	-1.94263	0	-2.23_x000D_ (-2.52, -1.94)
Incidence	South Asia	Both	EC	1.63901	1.33445	1.94448	0	1.64_x000D_ (1.33, 1.94)
Incidence	South Asia	Female	EC	1.38888	0.977552	1.80188	0	1.39_x000D_ (0.98, 1.8)
Incidence	South Asia	Male	EC	1.8972	1.61239	2.18282	0	1.9_x000D_ (1.61, 2.18)
Incidence	Southeast Asia	Both	EC	-0.0505779	-0.324514	0.224111	0.718	-0.05_x000D_ (-0.32, 0.22)
Incidence	Southeast Asia	Female	EC	-1.05396	-1.21694	-0.890699	0	-1.05_x000D_ (-1.22, -0.89)
Incidence	Southeast Asia	Male	EC	0.327192	0.0897284	0.565219	0.007	0.33_x000D_ (0.09, 0.57)
Incidence	Sri Lanka	Both	EC	0.537573	0.0126937	1.06521	0.045	0.54_x000D_ (0.01, 1.07)
Incidence	Sri Lanka	Female	EC	-0.347673	-1.0988	0.409156	0.367	-0.35_x000D_ (-1.1, 0.41)
Incidence	Sri Lanka	Male	EC	1.22545	0.717874	1.73558	0	1.23_x000D_ (0.72, 1.74)
Incidence	Taiwan (Province of China)	Both	EC	0.278636	0.0651664	0.492561	0.01	0.28_x000D_ (0.07, 0.49)
Incidence	Taiwan (Province of China)	Female	EC	-1.17964	-2.1696	-0.179652	0.021	-1.18_x000D_ (-2.17, -0.18)
Incidence	Taiwan (Province of China)	Male	EC	0.678997	0.426998	0.931629	0	0.68_x000D_ (0.43, 0.93)
Incidence	Tajikistan	Both	EC	-2.80628	-3.23105	-2.37964	0	-2.81_x000D_ (-3.23, -2.38)
Incidence	Tajikistan	Female	EC	-2.64175	-3.33184	-1.94674	0	-2.64_x000D_ (-3.33, -1.95)
Incidence	Tajikistan	Male	EC	-3.18335	-3.5689	-2.79626	0	-3.18_x000D_ (-3.57, -2.8)
Incidence	Thailand	Both	EC	-0.222399	-0.808023	0.366681	0.459	-0.22_x000D_ (-0.81, 0.37)
Incidence	Thailand	Female	EC	-1.60906	-2.21798	-0.99635	0	-1.61_x000D_ (-2.22, -1)
Incidence	Thailand	Male	EC	0.228632	-0.379024	0.839993	0.462	0.23_x000D_ (-0.38, 0.84)
Incidence	Timor-Leste	Both	EC	-0.565926	-0.819975	-0.311226	0	-0.57_x000D_ (-0.82, -0.31)
Incidence	Timor-Leste	Female	EC	-0.640782	-0.940255	-0.340403	0	-0.64_x000D_ (-0.94, -0.34)
Incidence	Timor-Leste	Male	EC	-0.526101	-0.743762	-0.307963	0	-0.53_x000D_ (-0.74, -0.31)
Incidence	Turkmenistan	Both	EC	-3.76185	-4.53969	-2.97767	0	-3.76_x000D_ (-4.54, -2.98)
Incidence	Turkmenistan	Female	EC	-3.76611	-4.24985	-3.27991	0	-3.77_x000D_ (-4.25, -3.28)
Incidence	Turkmenistan	Male	EC	-3.90515	-4.75045	-3.05234	0	-3.91_x000D_ (-4.75, -3.05)
Incidence	Uzbekistan	Both	EC	-3.90722	-4.30418	-3.50861	0	-3.91_x000D_ (-4.3, -3.51)
Incidence	Uzbekistan	Female	EC	-3.6117	-4.16899	-3.05116	0	-3.61_x000D_ (-4.17, -3.05)
Incidence	Uzbekistan	Male	EC	-4.33327	-5.07319	-3.58758	0	-4.33_x000D_ (-5.07, -3.59)
Incidence	Viet Nam	Both	EC	1.1574	1.05986	1.25503	0	1.16_x000D_ (1.06, 1.26)
Incidence	Viet Nam	Female	EC	-0.719168	-0.923095	-0.514821	0	-0.72_x000D_ (-0.92, -0.51)
Incidence	Viet Nam	Male	EC	1.31876	1.20758	1.43005	0	1.32_x000D_ (1.21, 1.43)
Prevalence	Armenia	Both	EC	-4.66216	-5.74469	-3.5672	0	-4.66_x000D_ (-5.74, -3.57)
Prevalence	Armenia	Female	EC	-4.83782	-5.28206	-4.3915	0	-4.84_x000D_ (-5.28, -4.39)
Prevalence	Armenia	Male	EC	-4.43503	-5.41687	-3.443	0	-4.44_x000D_ (-5.42, -3.44)
Prevalence	Azerbaijan	Both	EC	-1.86328	-2.17777	-1.54778	0	-1.86_x000D_ (-2.18, -1.55)
Prevalence	Azerbaijan	Female	EC	-2.19447	-2.63924	-1.74767	0	-2.19_x000D_ (-2.64, -1.75)
Prevalence	Azerbaijan	Male	EC	-1.86334	-2.16736	-1.55837	0	-1.86_x000D_ (-2.17, -1.56)
Prevalence	Bangladesh	Both	EC	1.49769	0.875175	2.12404	0	1.5_x000D_ (0.88, 2.12)
Prevalence	Bangladesh	Female	EC	1.30302	0.534196	2.07773	0.001	1.3_x000D_ (0.53, 2.08)
Prevalence	Bangladesh	Male	EC	1.64003	1.22383	2.05794	0	1.64_x000D_ (1.22, 2.06)
Prevalence	Bhutan	Both	EC	0.92536	0.747051	1.10399	0	0.93_x000D_ (0.75, 1.1)
Prevalence	Bhutan	Female	EC	0.584697	0.301714	0.868478	0	0.58_x000D_ (0.3, 0.87)
Prevalence	Bhutan	Male	EC	1.38399	1.2081	1.56019	0	1.38_x000D_ (1.21, 1.56)
Prevalence	Brunei Darussalam	Both	EC	-0.680614	-0.844252	-0.516706	0	-0.68_x000D_ (-0.84, -0.52)
Prevalence	Brunei Darussalam	Female	EC	-0.898643	-1.06109	-0.735927	0	-0.9_x000D_ (-1.06, -0.74)
Prevalence	Brunei Darussalam	Male	EC	-0.47458	-0.603471	-0.345523	0	-0.47_x000D_ (-0.6, -0.35)
Prevalence	Cambodia	Both	EC	-0.572233	-0.767315	-0.376767	0	-0.57_x000D_ (-0.77, -0.38)
Prevalence	Cambodia	Female	EC	-0.907493	-1.12859	-0.685901	0	-0.91_x000D_ (-1.13, -0.69)
Prevalence	Cambodia	Male	EC	-0.25203	-0.407213	-0.096604	0.001	-0.25_x000D_ (-0.41, -0.1)
Prevalence	Central Asia	Both	EC	-3.43528	-3.69554	-3.17432	0	-3.44_x000D_ (-3.7, -3.17)
Prevalence	Central Asia	Female	EC	-3.5394	-3.80582	-3.27224	0	-3.54_x000D_ (-3.81, -3.27)
Prevalence	Central Asia	Male	EC	-3.52165	-3.74092	-3.30187	0	-3.52_x000D_ (-3.74, -3.3)
Prevalence	China	Both	EC	-2.20915	-2.72713	-1.68841	0	-2.21_x000D_ (-2.73, -1.69)
Prevalence	China	Female	EC	-3.36329	-3.50902	-3.21735	0	-3.36_x000D_ (-3.51, -3.22)
Prevalence	China	Male	EC	-1.79106	-2.18304	-1.39751	0	-1.79_x000D_ (-2.18, -1.4)
Prevalence	Democratic People's Republic of Korea	Both	EC	0.3345	0.235598	0.433499	0	0.33_x000D_ (0.24, 0.43)
Prevalence	Democratic People's Republic of Korea	Female	EC	0.871847	0.727102	1.0168	0	0.87_x000D_ (0.73, 1.02)
Prevalence	Democratic People's Republic of Korea	Male	EC	-0.114665	-0.246503	0.0173478	0.089	-0.11_x000D_ (-0.25, 0.02)
Prevalence	East Asia	Both	EC	-2.13748	-2.64797	-1.62431	0	-2.14_x000D_ (-2.65, -1.62)
Prevalence	East Asia	Female	EC	-3.30263	-3.45655	-3.14846	0	-3.3_x000D_ (-3.46, -3.15)
Prevalence	East Asia	Male	EC	-1.71863	-2.0984	-1.33739	0	-1.72_x000D_ (-2.1, -1.34)
Prevalence	Georgia	Both	EC	-2.32769	-3.13171	-1.51699	0	-2.33_x000D_ (-3.13, -1.52)
Prevalence	Georgia	Female	EC	-3.73797	-4.40648	-3.06479	0	-3.74_x000D_ (-4.41, -3.06)
Prevalence	Georgia	Male	EC	-1.93475	-2.72889	-1.13412	0	-1.93_x000D_ (-2.73, -1.13)
Prevalence	Global	Both	EC	-0.812789	-1.05673	-0.568251	0	-0.81_x000D_ (-1.06, -0.57)
Prevalence	Global	Female	EC	-1.07664	-1.17005	-0.983136	0	-1.08_x000D_ (-1.17, -0.98)
Prevalence	Global	Male	EC	-0.69062	-1.07917	-0.300544	0.001	-0.69_x000D_ (-1.08, -0.3)
Prevalence	High-income Asia Pacific	Both	EC	0.303698	0.0437721	0.564299	0.022	0.3_x000D_ (0.04, 0.56)
Prevalence	High-income Asia Pacific	Female	EC	0.264569	-0.0464909	0.576598	0.096	0.26_x000D_ (-0.05, 0.58)
Prevalence	High-income Asia Pacific	Male	EC	0.19621	-0.0832886	0.47649	0.169	0.2_x000D_ (-0.08, 0.48)
Prevalence	India	Both	EC	2.10331	1.80215	2.40537	0	2.1_x000D_ (1.8, 2.41)
Prevalence	India	Female	EC	2.01009	1.63869	2.38284	0	2.01_x000D_ (1.64, 2.38)
Prevalence	India	Male	EC	2.21971	1.89793	2.5425	0	2.22_x000D_ (1.9, 2.54)
Prevalence	Indonesia	Both	EC	0.045305	-0.130545	0.221464	0.614	0.05_x000D_ (-0.13, 0.22)
Prevalence	Indonesia	Female	EC	-0.950635	-1.30555	-0.594444	0	-0.95_x000D_ (-1.31, -0.59)
Prevalence	Indonesia	Male	EC	0.381254	0.217078	0.545699	0	0.38_x000D_ (0.22, 0.55)
Prevalence	Japan	Both	EC	0.680954	0.384846	0.977936	0	0.68_x000D_ (0.38, 0.98)
Prevalence	Japan	Female	EC	0.74299	0.387652	1.09959	0	0.74_x000D_ (0.39, 1.1)
Prevalence	Japan	Male	EC	0.536389	0.246428	0.827189	0	0.54_x000D_ (0.25, 0.83)
Prevalence	Kazakhstan	Both	EC	-4.78537	-5.13654	-4.4329	0	-4.79_x000D_ (-5.14, -4.43)
Prevalence	Kazakhstan	Female	EC	-5.38559	-6.25421	-4.50893	0	-5.39_x000D_ (-6.25, -4.51)
Prevalence	Kazakhstan	Male	EC	-4.32693	-4.81642	-3.83493	0	-4.33_x000D_ (-4.82, -3.83)
Prevalence	Kyrgyzstan	Both	EC	-3.45494	-4.53435	-2.36333	0	-3.45_x000D_ (-4.53, -2.36)
Prevalence	Kyrgyzstan	Female	EC	-3.69337	-4.52384	-2.85568	0	-3.69_x000D_ (-4.52, -2.86)
Prevalence	Kyrgyzstan	Male	EC	-3.48824	-4.87432	-2.08196	0	-3.49_x000D_ (-4.87, -2.08)
Prevalence	Lao People's Democratic Republic	Both	EC	0.786461	0.655478	0.917614	0	0.79_x000D_ (0.66, 0.92)
Prevalence	Lao People's Democratic Republic	Female	EC	0.645908	0.461716	0.830438	0	0.65_x000D_ (0.46, 0.83)
Prevalence	Lao People's Democratic Republic	Male	EC	0.863605	0.713652	1.01378	0	0.86_x000D_ (0.71, 1.01)
Prevalence	Malaysia	Both	EC	-0.264508	-0.511304	-0.0170995	0.036	-0.26_x000D_ (-0.51, -0.02)
Prevalence	Malaysia	Female	EC	-0.709465	-1.0364	-0.381449	0	-0.71_x000D_ (-1.04, -0.38)
Prevalence	Malaysia	Male	EC	-0.0754306	-0.343834	0.193696	0.582	-0.08_x000D_ (-0.34, 0.19)
Prevalence	Maldives	Both	EC	0.217646	0.0340121	0.401617	0.02	0.22_x000D_ (0.03, 0.4)
Prevalence	Maldives	Female	EC	-0.711417	-0.913711	-0.508709	0	-0.71_x000D_ (-0.91, -0.51)
Prevalence	Maldives	Male	EC	0.973396	0.75085	1.19643	0	0.97_x000D_ (0.75, 1.2)
Prevalence	Mauritius	Both	EC	-0.962501	-2.55552	0.656563	0.242	-0.96_x000D_ (-2.56, 0.66)
Prevalence	Mauritius	Female	EC	-1.7094	-2.39651	-1.01745	0	-1.71_x000D_ (-2.4, -1.02)
Prevalence	Mauritius	Male	EC	-0.0804125	-1.25935	1.1126	0.894	-0.08_x000D_ (-1.26, 1.11)
Prevalence	Mongolia	Both	EC	-1.43452	-1.73275	-1.13537	0	-1.43_x000D_ (-1.73, -1.14)
Prevalence	Mongolia	Female	EC	-2.31172	-2.8327	-1.78794	0	-2.31_x000D_ (-2.83, -1.79)
Prevalence	Mongolia	Male	EC	-0.59856	-0.792092	-0.404649	0	-0.6_x000D_ (-0.79, -0.4)
Prevalence	Myanmar	Both	EC	-0.465244	-0.603663	-0.326633	0	-0.47_x000D_ (-0.6, -0.33)
Prevalence	Myanmar	Female	EC	-0.885884	-1.08805	-0.683307	0	-0.89_x000D_ (-1.09, -0.68)
Prevalence	Myanmar	Male	EC	-0.0807639	-0.185876	0.0244588	0.132	-0.08_x000D_ (-0.19, 0.02)
Prevalence	Nepal	Both	EC	0.628238	0.439515	0.817316	0	0.63_x000D_ (0.44, 0.82)
Prevalence	Nepal	Female	EC	0.162667	0.00805255	0.317521	0.039	0.16_x000D_ (0.01, 0.32)
Prevalence	Nepal	Male	EC	1.05578	0.806571	1.30561	0	1.06_x000D_ (0.81, 1.31)
Prevalence	Pakistan	Both	EC	0.175315	-0.223155	0.575377	0.389	0.18_x000D_ (-0.22, 0.58)
Prevalence	Pakistan	Female	EC	-0.240474	-0.586117	0.10637	0.174	-0.24_x000D_ (-0.59, 0.11)
Prevalence	Pakistan	Male	EC	0.615747	0.163018	1.07052	0.008	0.62_x000D_ (0.16, 1.07)
Prevalence	Philippines	Both	EC	-0.352207	-0.501225	-0.202966	0	-0.35_x000D_ (-0.5, -0.2)
Prevalence	Philippines	Female	EC	-0.690759	-1.06948	-0.310587	0	-0.69_x000D_ (-1.07, -0.31)
Prevalence	Philippines	Male	EC	-0.115622	-0.335259	0.1045	0.303	-0.12_x000D_ (-0.34, 0.1)
Prevalence	Republic of Korea	Both	EC	-0.39099	-0.638489	-0.142875	0.002	-0.39_x000D_ (-0.64, -0.14)
Prevalence	Republic of Korea	Female	EC	-0.94019	-1.31475	-0.564204	0	-0.94_x000D_ (-1.31, -0.56)
Prevalence	Republic of Korea	Male	EC	-0.443834	-0.693329	-0.193712	0.001	-0.44_x000D_ (-0.69, -0.19)
Prevalence	Seychelles	Both	EC	0.354328	-0.0742539	0.784748	0.105	0.35_x000D_ (-0.07, 0.78)
Prevalence	Seychelles	Female	EC	-0.0563651	-0.426583	0.315229	0.766	-0.06_x000D_ (-0.43, 0.32)
Prevalence	Seychelles	Male	EC	0.225797	-0.116692	0.569461	0.197	0.23_x000D_ (-0.12, 0.57)
Prevalence	Singapore	Both	EC	-0.305637	-1.09203	0.487009	0.449	-0.31_x000D_ (-1.09, 0.49)
Prevalence	Singapore	Female	EC	-0.583882	-1.10817	-0.0568111	0.03	-0.58_x000D_ (-1.11, -0.06)
Prevalence	Singapore	Male	EC	-0.512298	-0.783097	-0.240759	0	-0.51_x000D_ (-0.78, -0.24)
Prevalence	South Asia	Both	EC	1.74247	1.46892	2.01675	0	1.74_x000D_ (1.47, 2.02)
Prevalence	South Asia	Female	EC	1.53831	1.15208	1.92601	0	1.54_x000D_ (1.15, 1.93)
Prevalence	South Asia	Male	EC	1.96452	1.66344	2.26649	0	1.96_x000D_ (1.66, 2.27)
Prevalence	Southeast Asia	Both	EC	0.28822	-0.00211945	0.579403	0.052	0.29_x000D_ (0, 0.58)
Prevalence	Southeast Asia	Female	EC	-0.602894	-1.0657	-0.137925	0.011	-0.6_x000D_ (-1.07, -0.14)
Prevalence	Southeast Asia	Male	EC	0.649762	0.381111	0.919133	0	0.65_x000D_ (0.38, 0.92)
Prevalence	Sri Lanka	Both	EC	1.06158	0.521692	1.60437	0	1.06_x000D_ (0.52, 1.6)
Prevalence	Sri Lanka	Female	EC	0.265926	-0.457686	0.994799	0.472	0.27_x000D_ (-0.46, 0.99)
Prevalence	Sri Lanka	Male	EC	1.70327	0.972287	2.43954	0	1.7_x000D_ (0.97, 2.44)
Prevalence	Taiwan (Province of China)	Both	EC	1.30722	0.95526	1.6604	0	1.31_x000D_ (0.96, 1.66)
Prevalence	Taiwan (Province of China)	Female	EC	0.463313	-0.547781	1.48469	0.37	0.46_x000D_ (-0.55, 1.48)
Prevalence	Taiwan (Province of China)	Male	EC	1.58279	0.999846	2.16909	0	1.58_x000D_ (1, 2.17)
Prevalence	Tajikistan	Both	EC	-2.97928	-3.4753	-2.48071	0	-2.98_x000D_ (-3.48, -2.48)
Prevalence	Tajikistan	Female	EC	-2.76226	-3.50499	-2.01382	0	-2.76_x000D_ (-3.5, -2.01)
Prevalence	Tajikistan	Male	EC	-3.25397	-3.7561	-2.74922	0	-3.25_x000D_ (-3.76, -2.75)
Prevalence	Thailand	Both	EC	0.409538	-0.186514	1.00915	0.178	0.41_x000D_ (-0.19, 1.01)
Prevalence	Thailand	Female	EC	-0.79311	-1.41907	-0.163177	0.014	-0.79_x000D_ (-1.42, -0.16)
Prevalence	Thailand	Male	EC	0.790803	0.18342	1.40187	0.011	0.79_x000D_ (0.18, 1.4)
Prevalence	Timor-Leste	Both	EC	-0.218786	-0.524405	0.0877722	0.162	-0.22_x000D_ (-0.52, 0.09)
Prevalence	Timor-Leste	Female	EC	-0.183086	-0.541612	0.176733	0.318	-0.18_x000D_ (-0.54, 0.18)
Prevalence	Timor-Leste	Male	EC	-0.282517	-0.532574	-0.0318325	0.027	-0.28_x000D_ (-0.53, -0.03)
Prevalence	Turkmenistan	Both	EC	-3.75122	-4.51772	-2.97855	0	-3.75_x000D_ (-4.52, -2.98)
Prevalence	Turkmenistan	Female	EC	-3.70597	-4.18522	-3.22432	0	-3.71_x000D_ (-4.19, -3.22)
Prevalence	Turkmenistan	Male	EC	-3.89549	-4.73498	-3.0486	0	-3.9_x000D_ (-4.73, -3.05)
Prevalence	Uzbekistan	Both	EC	-3.8781	-4.34738	-3.40652	0	-3.88_x000D_ (-4.35, -3.41)
Prevalence	Uzbekistan	Female	EC	-3.47822	-4.10134	-2.85105	0	-3.48_x000D_ (-4.1, -2.85)
Prevalence	Uzbekistan	Male	EC	-4.3409	-5.00171	-3.67549	0	-4.34_x000D_ (-5, -3.68)
Prevalence	Viet Nam	Both	EC	1.58943	1.50347	1.67547	0	1.59_x000D_ (1.5, 1.68)
Prevalence	Viet Nam	Female	EC	-0.063479	-0.226931	0.100241	0.447	-0.06_x000D_ (-0.23, 0.1)
Prevalence	Viet Nam	Male	EC	1.71528	1.53561	1.89527	0	1.72_x000D_ (1.54, 1.9)
DALYs (Disability-Adjusted Life Years)	Armenia	Both	GBTC	0.0867053	-1.19144	1.38138	0.895	0.09_x000D_ (-1.19, 1.38)
DALYs (Disability-Adjusted Life Years)	Armenia	Female	GBTC	0.0181076	-1.38684	1.44307	0.98	0.02_x000D_ (-1.39, 1.44)
DALYs (Disability-Adjusted Life Years)	Armenia	Male	GBTC	0.0519994	-2.14778	2.30123	0.963	0.05_x000D_ (-2.15, 2.3)
DALYs (Disability-Adjusted Life Years)	Azerbaijan	Both	GBTC	-0.960829	-1.73365	-0.18193	0.016	-0.96_x000D_ (-1.73, -0.18)
DALYs (Disability-Adjusted Life Years)	Azerbaijan	Female	GBTC	-0.984957	-1.97538	0.0154698	0.054	-0.98_x000D_ (-1.98, 0.02)
DALYs (Disability-Adjusted Life Years)	Azerbaijan	Male	GBTC	-0.970931	-1.71872	-0.21745	0.012	-0.97_x000D_ (-1.72, -0.22)
DALYs (Disability-Adjusted Life Years)	Bangladesh	Both	GBTC	1.47756	1.23827	1.71742	0	1.48_x000D_ (1.24, 1.72)
DALYs (Disability-Adjusted Life Years)	Bangladesh	Female	GBTC	1.41281	1.13701	1.68936	0	1.41_x000D_ (1.14, 1.69)
DALYs (Disability-Adjusted Life Years)	Bangladesh	Male	GBTC	1.52556	1.36932	1.68204	0	1.53_x000D_ (1.37, 1.68)
DALYs (Disability-Adjusted Life Years)	Bhutan	Both	GBTC	1.26503	1.15991	1.37027	0	1.27_x000D_ (1.16, 1.37)
DALYs (Disability-Adjusted Life Years)	Bhutan	Female	GBTC	1.30889	1.19545	1.42245	0	1.31_x000D_ (1.2, 1.42)
DALYs (Disability-Adjusted Life Years)	Bhutan	Male	GBTC	1.19803	0.983822	1.41268	0	1.2_x000D_ (0.98, 1.41)
DALYs (Disability-Adjusted Life Years)	Brunei Darussalam	Both	GBTC	-1.39556	-1.52278	-1.26818	0	-1.4_x000D_ (-1.52, -1.27)
DALYs (Disability-Adjusted Life Years)	Brunei Darussalam	Female	GBTC	-1.66029	-1.77233	-1.54812	0	-1.66_x000D_ (-1.77, -1.55)
DALYs (Disability-Adjusted Life Years)	Brunei Darussalam	Male	GBTC	-1.11662	-1.30713	-0.925735	0	-1.12_x000D_ (-1.31, -0.93)
DALYs (Disability-Adjusted Life Years)	Cambodia	Both	GBTC	-0.143321	-0.355754	0.0695644	0.187	-0.14_x000D_ (-0.36, 0.07)
DALYs (Disability-Adjusted Life Years)	Cambodia	Female	GBTC	-0.0443101	-0.259805	0.171651	0.687	-0.04_x000D_ (-0.26, 0.17)
DALYs (Disability-Adjusted Life Years)	Cambodia	Male	GBTC	-0.291685	-0.428474	-0.154707	0	-0.29_x000D_ (-0.43, -0.15)
DALYs (Disability-Adjusted Life Years)	Central Asia	Both	GBTC	-1.64693	-2.3014	-0.98808	0	-1.65_x000D_ (-2.3, -0.99)
DALYs (Disability-Adjusted Life Years)	Central Asia	Female	GBTC	-1.92925	-2.56084	-1.29357	0	-1.93_x000D_ (-2.56, -1.29)
DALYs (Disability-Adjusted Life Years)	Central Asia	Male	GBTC	-1.23423	-2.07371	-0.387554	0.004	-1.23_x000D_ (-2.07, -0.39)
DALYs (Disability-Adjusted Life Years)	China	Both	GBTC	-1.49516	-1.97564	-1.01233	0	-1.5_x000D_ (-1.98, -1.01)
DALYs (Disability-Adjusted Life Years)	China	Female	GBTC	-1.99047	-2.33452	-1.64521	0	-1.99_x000D_ (-2.33, -1.65)
DALYs (Disability-Adjusted Life Years)	China	Male	GBTC	-1.00899	-1.73648	-0.276125	0.007	-1.01_x000D_ (-1.74, -0.28)
DALYs (Disability-Adjusted Life Years)	Democratic People's Republic of Korea	Both	GBTC	0.286318	0.193378	0.379344	0	0.29_x000D_ (0.19, 0.38)
DALYs (Disability-Adjusted Life Years)	Democratic People's Republic of Korea	Female	GBTC	0.672167	0.596405	0.747987	0	0.67_x000D_ (0.6, 0.75)
DALYs (Disability-Adjusted Life Years)	Democratic People's Republic of Korea	Male	GBTC	-0.227311	-0.314924	-0.13962	0	-0.23_x000D_ (-0.31, -0.14)
DALYs (Disability-Adjusted Life Years)	East Asia	Both	GBTC	-1.48212	-1.9432	-1.01887	0	-1.48_x000D_ (-1.94, -1.02)
DALYs (Disability-Adjusted Life Years)	East Asia	Female	GBTC	-1.93372	-2.2694	-1.59689	0	-1.93_x000D_ (-2.27, -1.6)
DALYs (Disability-Adjusted Life Years)	East Asia	Male	GBTC	-1.03686	-1.61209	-0.458262	0	-1.04_x000D_ (-1.61, -0.46)
DALYs (Disability-Adjusted Life Years)	Georgia	Both	GBTC	-1.36114	-2.36618	-0.345744	0.009	-1.36_x000D_ (-2.37, -0.35)
DALYs (Disability-Adjusted Life Years)	Georgia	Female	GBTC	-1.95722	-2.99947	-0.903758	0	-1.96_x000D_ (-3, -0.9)
DALYs (Disability-Adjusted Life Years)	Georgia	Male	GBTC	-0.596346	-1.64692	0.465451	0.27	-0.6_x000D_ (-1.65, 0.47)
DALYs (Disability-Adjusted Life Years)	Global	Both	GBTC	-0.948965	-1.09853	-0.799175	0	-0.95_x000D_ (-1.1, -0.8)
DALYs (Disability-Adjusted Life Years)	Global	Female	GBTC	-1.17055	-1.35528	-0.98548	0	-1.17_x000D_ (-1.36, -0.99)
DALYs (Disability-Adjusted Life Years)	Global	Male	GBTC	-0.58398	-0.708852	-0.458951	0	-0.58_x000D_ (-0.71, -0.46)
DALYs (Disability-Adjusted Life Years)	High-income Asia Pacific	Both	GBTC	-1.91618	-2.08498	-1.74708	0	-1.92_x000D_ (-2.08, -1.75)
DALYs (Disability-Adjusted Life Years)	High-income Asia Pacific	Female	GBTC	-2.64357	-2.85453	-2.43215	0	-2.64_x000D_ (-2.85, -2.43)
DALYs (Disability-Adjusted Life Years)	High-income Asia Pacific	Male	GBTC	-1.3084	-1.47762	-1.13889	0	-1.31_x000D_ (-1.48, -1.14)
DALYs (Disability-Adjusted Life Years)	India	Both	GBTC	1.10198	0.452424	1.75574	0.001	1.1_x000D_ (0.45, 1.76)
DALYs (Disability-Adjusted Life Years)	India	Female	GBTC	1.06079	0.680774	1.44224	0	1.06_x000D_ (0.68, 1.44)
DALYs (Disability-Adjusted Life Years)	India	Male	GBTC	1.13193	0.414591	1.8544	0.002	1.13_x000D_ (0.41, 1.85)
DALYs (Disability-Adjusted Life Years)	Indonesia	Both	GBTC	0.594394	0.30462	0.885006	0	0.59_x000D_ (0.3, 0.89)
DALYs (Disability-Adjusted Life Years)	Indonesia	Female	GBTC	0.679441	0.486255	0.872998	0	0.68_x000D_ (0.49, 0.87)
DALYs (Disability-Adjusted Life Years)	Indonesia	Male	GBTC	0.476565	0.153073	0.801102	0.004	0.48_x000D_ (0.15, 0.8)
DALYs (Disability-Adjusted Life Years)	Japan	Both	GBTC	-2.07804	-2.36094	-1.79433	0	-2.08_x000D_ (-2.36, -1.79)
DALYs (Disability-Adjusted Life Years)	Japan	Female	GBTC	-2.8946	-3.19251	-2.59577	0	-2.89_x000D_ (-3.19, -2.6)
DALYs (Disability-Adjusted Life Years)	Japan	Male	GBTC	-1.3663	-1.56174	-1.17046	0	-1.37_x000D_ (-1.56, -1.17)
DALYs (Disability-Adjusted Life Years)	Kazakhstan	Both	GBTC	-1.8781	-2.34947	-1.40447	0	-1.88_x000D_ (-2.35, -1.4)
DALYs (Disability-Adjusted Life Years)	Kazakhstan	Female	GBTC	-2.41937	-2.97758	-1.85794	0	-2.42_x000D_ (-2.98, -1.86)
DALYs (Disability-Adjusted Life Years)	Kazakhstan	Male	GBTC	-1.1204	-1.73868	-0.498226	0	-1.12_x000D_ (-1.74, -0.5)
DALYs (Disability-Adjusted Life Years)	Kyrgyzstan	Both	GBTC	-0.859981	-2.86575	1.1872	0.408	-0.86_x000D_ (-2.87, 1.19)
DALYs (Disability-Adjusted Life Years)	Kyrgyzstan	Female	GBTC	-0.978711	-2.91236	0.99345	0.328	-0.98_x000D_ (-2.91, 0.99)
DALYs (Disability-Adjusted Life Years)	Kyrgyzstan	Male	GBTC	-0.451492	-3.89115	3.11126	0.801	-0.45_x000D_ (-3.89, 3.11)
DALYs (Disability-Adjusted Life Years)	Lao People's Democratic Republic	Both	GBTC	1.24045	1.11765	1.3634	0	1.24_x000D_ (1.12, 1.36)
DALYs (Disability-Adjusted Life Years)	Lao People's Democratic Republic	Female	GBTC	1.52078	1.36557	1.67624	0	1.52_x000D_ (1.37, 1.68)
DALYs (Disability-Adjusted Life Years)	Lao People's Democratic Republic	Male	GBTC	0.896976	0.733547	1.06067	0	0.9_x000D_ (0.73, 1.06)
DALYs (Disability-Adjusted Life Years)	Malaysia	Both	GBTC	-0.794756	-1.17698	-0.411052	0	-0.79_x000D_ (-1.18, -0.41)
DALYs (Disability-Adjusted Life Years)	Malaysia	Female	GBTC	-1.10243	-1.65276	-0.549017	0	-1.1_x000D_ (-1.65, -0.55)
DALYs (Disability-Adjusted Life Years)	Malaysia	Male	GBTC	-0.359073	-0.698196	-0.0187915	0.039	-0.36_x000D_ (-0.7, -0.02)
DALYs (Disability-Adjusted Life Years)	Maldives	Both	GBTC	0.513599	0.347643	0.679829	0	0.51_x000D_ (0.35, 0.68)
DALYs (Disability-Adjusted Life Years)	Maldives	Female	GBTC	-0.0294677	-0.194037	0.135373	0.726	-0.03_x000D_ (-0.19, 0.14)
DALYs (Disability-Adjusted Life Years)	Maldives	Male	GBTC	0.94405	0.769431	1.11897	0	0.94_x000D_ (0.77, 1.12)
DALYs (Disability-Adjusted Life Years)	Mauritius	Both	GBTC	-2.45694	-5.10396	0.263908	0.076	-2.46_x000D_ (-5.1, 0.26)
DALYs (Disability-Adjusted Life Years)	Mauritius	Female	GBTC	-1.19162	-3.99675	1.69548	0.415	-1.19_x000D_ (-4, 1.7)
DALYs (Disability-Adjusted Life Years)	Mauritius	Male	GBTC	-3.55028	-6.32662	-0.691648	0.015	-3.55_x000D_ (-6.33, -0.69)
DALYs (Disability-Adjusted Life Years)	Mongolia	Both	GBTC	-0.697735	-0.928841	-0.46609	0	-0.7_x000D_ (-0.93, -0.47)
DALYs (Disability-Adjusted Life Years)	Mongolia	Female	GBTC	-1.67574	-2.25884	-1.08917	0	-1.68_x000D_ (-2.26, -1.09)
DALYs (Disability-Adjusted Life Years)	Mongolia	Male	GBTC	0.297211	-0.0329292	0.62844	0.078	0.3_x000D_ (-0.03, 0.63)
DALYs (Disability-Adjusted Life Years)	Myanmar	Both	GBTC	0.0722841	-0.212797	0.35818	0.62	0.07_x000D_ (-0.21, 0.36)
DALYs (Disability-Adjusted Life Years)	Myanmar	Female	GBTC	-0.0670276	-0.293462	0.159921	0.562	-0.07_x000D_ (-0.29, 0.16)
DALYs (Disability-Adjusted Life Years)	Myanmar	Male	GBTC	0.297024	0.0169395	0.577892	0.038	0.3_x000D_ (0.02, 0.58)
DALYs (Disability-Adjusted Life Years)	Nepal	Both	GBTC	1.01852	0.720874	1.31705	0	1.02_x000D_ (0.72, 1.32)
DALYs (Disability-Adjusted Life Years)	Nepal	Female	GBTC	0.866644	0.588275	1.14578	0	0.87_x000D_ (0.59, 1.15)
DALYs (Disability-Adjusted Life Years)	Nepal	Male	GBTC	1.21961	0.95407	1.48585	0	1.22_x000D_ (0.95, 1.49)
DALYs (Disability-Adjusted Life Years)	Pakistan	Both	GBTC	0.231379	-0.0911448	0.554943	0.16	0.23_x000D_ (-0.09, 0.55)
DALYs (Disability-Adjusted Life Years)	Pakistan	Female	GBTC	0.170807	-0.146852	0.489477	0.292	0.17_x000D_ (-0.15, 0.49)
DALYs (Disability-Adjusted Life Years)	Pakistan	Male	GBTC	0.178302	-0.118253	0.475737	0.239	0.18_x000D_ (-0.12, 0.48)
DALYs (Disability-Adjusted Life Years)	Philippines	Both	GBTC	0.189158	0.105049	0.273338	0	0.19_x000D_ (0.11, 0.27)
DALYs (Disability-Adjusted Life Years)	Philippines	Female	GBTC	0.257993	0.173847	0.342209	0	0.26_x000D_ (0.17, 0.34)
DALYs (Disability-Adjusted Life Years)	Philippines	Male	GBTC	0.2981	0.0653378	0.531404	0.012	0.3_x000D_ (0.07, 0.53)
DALYs (Disability-Adjusted Life Years)	Republic of Korea	Both	GBTC	-1.6135	-1.75439	-1.47241	0	-1.61_x000D_ (-1.75, -1.47)
DALYs (Disability-Adjusted Life Years)	Republic of Korea	Female	GBTC	-1.93536	-2.2264	-1.64345	0	-1.94_x000D_ (-2.23, -1.64)
DALYs (Disability-Adjusted Life Years)	Republic of Korea	Male	GBTC	-1.46973	-1.74272	-1.19598	0	-1.47_x000D_ (-1.74, -1.2)
DALYs (Disability-Adjusted Life Years)	Seychelles	Both	GBTC	-1.58663	-2.15274	-1.01724	0	-1.59_x000D_ (-2.15, -1.02)
DALYs (Disability-Adjusted Life Years)	Seychelles	Female	GBTC	-1.80163	-2.26512	-1.33595	0	-1.8_x000D_ (-2.27, -1.34)
DALYs (Disability-Adjusted Life Years)	Seychelles	Male	GBTC	-1.3264	-1.98374	-0.664652	0	-1.33_x000D_ (-1.98, -0.66)
DALYs (Disability-Adjusted Life Years)	Singapore	Both	GBTC	-2.06615	-2.34211	-1.7894	0	-2.07_x000D_ (-2.34, -1.79)
DALYs (Disability-Adjusted Life Years)	Singapore	Female	GBTC	-2.4288	-2.66492	-2.1921	0	-2.43_x000D_ (-2.66, -2.19)
DALYs (Disability-Adjusted Life Years)	Singapore	Male	GBTC	-1.69825	-2.08694	-1.30802	0	-1.7_x000D_ (-2.09, -1.31)
DALYs (Disability-Adjusted Life Years)	South Asia	Both	GBTC	1.07152	0.534577	1.61133	0	1.07_x000D_ (0.53, 1.61)
DALYs (Disability-Adjusted Life Years)	South Asia	Female	GBTC	0.970358	0.385986	1.55813	0.001	0.97_x000D_ (0.39, 1.56)
DALYs (Disability-Adjusted Life Years)	South Asia	Male	GBTC	1.12363	0.514712	1.73624	0	1.12_x000D_ (0.51, 1.74)
DALYs (Disability-Adjusted Life Years)	Southeast Asia	Both	GBTC	0.0825122	-0.436656	0.604388	0.756	0.08_x000D_ (-0.44, 0.6)
DALYs (Disability-Adjusted Life Years)	Southeast Asia	Female	GBTC	-0.311028	-0.741616	0.121428	0.158	-0.31_x000D_ (-0.74, 0.12)
DALYs (Disability-Adjusted Life Years)	Southeast Asia	Male	GBTC	0.375308	-0.129208	0.882373	0.145	0.38_x000D_ (-0.13, 0.88)
DALYs (Disability-Adjusted Life Years)	Sri Lanka	Both	GBTC	-1.78984	-2.5521	-1.02162	0	-1.79_x000D_ (-2.55, -1.02)
DALYs (Disability-Adjusted Life Years)	Sri Lanka	Female	GBTC	-2.36711	-3.4202	-1.30253	0	-2.37_x000D_ (-3.42, -1.3)
DALYs (Disability-Adjusted Life Years)	Sri Lanka	Male	GBTC	-1.20443	-1.88129	-0.522904	0.001	-1.2_x000D_ (-1.88, -0.52)
DALYs (Disability-Adjusted Life Years)	Taiwan (Province of China)	Both	GBTC	-1.6646	-2.33357	-0.991054	0	-1.66_x000D_ (-2.33, -0.99)
DALYs (Disability-Adjusted Life Years)	Taiwan (Province of China)	Female	GBTC	-1.80096	-2.39364	-1.20469	0	-1.8_x000D_ (-2.39, -1.2)
DALYs (Disability-Adjusted Life Years)	Taiwan (Province of China)	Male	GBTC	-1.53739	-2.24763	-0.821987	0	-1.54_x000D_ (-2.25, -0.82)
DALYs (Disability-Adjusted Life Years)	Tajikistan	Both	GBTC	0.281497	-0.478591	1.04739	0.469	0.28_x000D_ (-0.48, 1.05)
DALYs (Disability-Adjusted Life Years)	Tajikistan	Female	GBTC	0.500371	-0.0948984	1.09919	0.1	0.5_x000D_ (-0.09, 1.1)
DALYs (Disability-Adjusted Life Years)	Tajikistan	Male	GBTC	-0.050685	-1.38965	1.30646	0.941	-0.05_x000D_ (-1.39, 1.31)
DALYs (Disability-Adjusted Life Years)	Thailand	Both	GBTC	-0.299846	-1.00157	0.406855	0.405	-0.3_x000D_ (-1, 0.41)
DALYs (Disability-Adjusted Life Years)	Thailand	Female	GBTC	-1.00764	-1.63235	-0.378971	0.002	-1.01_x000D_ (-1.63, -0.38)
DALYs (Disability-Adjusted Life Years)	Thailand	Male	GBTC	0.12246	-0.61603	0.866438	0.746	0.12_x000D_ (-0.62, 0.87)
DALYs (Disability-Adjusted Life Years)	Timor-Leste	Both	GBTC	-0.163107	-0.435398	0.109928	0.241	-0.16_x000D_ (-0.44, 0.11)
DALYs (Disability-Adjusted Life Years)	Timor-Leste	Female	GBTC	0.0427337	-0.34432	0.43129	0.829	0.04_x000D_ (-0.34, 0.43)
DALYs (Disability-Adjusted Life Years)	Timor-Leste	Male	GBTC	-0.468203	-0.690588	-0.24532	0	-0.47_x000D_ (-0.69, -0.25)
DALYs (Disability-Adjusted Life Years)	Turkmenistan	Both	GBTC	-3.73451	-5.53307	-1.9017	0	-3.73_x000D_ (-5.53, -1.9)
DALYs (Disability-Adjusted Life Years)	Turkmenistan	Female	GBTC	-3.62902	-5.48771	-1.73377	0	-3.63_x000D_ (-5.49, -1.73)
DALYs (Disability-Adjusted Life Years)	Turkmenistan	Male	GBTC	-3.97239	-5.99759	-1.90356	0	-3.97_x000D_ (-6, -1.9)
DALYs (Disability-Adjusted Life Years)	Uzbekistan	Both	GBTC	1.13432	0.781148	1.48873	0	1.13_x000D_ (0.78, 1.49)
DALYs (Disability-Adjusted Life Years)	Uzbekistan	Female	GBTC	0.878278	0.136053	1.626	0.02	0.88_x000D_ (0.14, 1.63)
DALYs (Disability-Adjusted Life Years)	Uzbekistan	Male	GBTC	1.48976	1.06108	1.92025	0	1.49_x000D_ (1.06, 1.92)
DALYs (Disability-Adjusted Life Years)	Viet Nam	Both	GBTC	0.694088	0.564519	0.823824	0	0.69_x000D_ (0.56, 0.82)
DALYs (Disability-Adjusted Life Years)	Viet Nam	Female	GBTC	0.433985	0.321884	0.546211	0	0.43_x000D_ (0.32, 0.55)
DALYs (Disability-Adjusted Life Years)	Viet Nam	Male	GBTC	0.875704	0.735571	1.01603	0	0.88_x000D_ (0.74, 1.02)
Deaths	Armenia	Both	GBTC	0.159478	-1.17224	1.50914	0.816	0.16_x000D_ (-1.17, 1.51)
Deaths	Armenia	Female	GBTC	0.109689	-1.37041	1.612	0.885	0.11_x000D_ (-1.37, 1.61)
Deaths	Armenia	Male	GBTC	0.174761	-0.836905	1.19675	0.736	0.17_x000D_ (-0.84, 1.2)
Deaths	Azerbaijan	Both	GBTC	-0.799296	-1.53257	-0.0605616	0.034	-0.8_x000D_ (-1.53, -0.06)
Deaths	Azerbaijan	Female	GBTC	-0.951721	-1.70689	-0.190754	0.014	-0.95_x000D_ (-1.71, -0.19)
Deaths	Azerbaijan	Male	GBTC	-0.91999	-1.663	-0.171371	0.016	-0.92_x000D_ (-1.66, -0.17)
Deaths	Bangladesh	Both	GBTC	1.67173	1.45521	1.88872	0	1.67_x000D_ (1.46, 1.89)
Deaths	Bangladesh	Female	GBTC	1.5797	1.33965	1.82031	0	1.58_x000D_ (1.34, 1.82)
Deaths	Bangladesh	Male	GBTC	1.70262	1.49176	1.91391	0	1.7_x000D_ (1.49, 1.91)
Deaths	Bhutan	Both	GBTC	1.04179	0.94113	1.14255	0	1.04_x000D_ (0.94, 1.14)
Deaths	Bhutan	Female	GBTC	1.11028	1.00122	1.21945	0	1.11_x000D_ (1, 1.22)
Deaths	Bhutan	Male	GBTC	0.980381	0.763757	1.19747	0	0.98_x000D_ (0.76, 1.2)
Deaths	Brunei Darussalam	Both	GBTC	-1.32335	-1.52065	-1.12566	0	-1.32_x000D_ (-1.52, -1.13)
Deaths	Brunei Darussalam	Female	GBTC	-1.53273	-1.6673	-1.39798	0	-1.53_x000D_ (-1.67, -1.4)
Deaths	Brunei Darussalam	Male	GBTC	-1.08867	-1.41471	-0.761549	0	-1.09_x000D_ (-1.41, -0.76)
Deaths	Cambodia	Both	GBTC	-0.0101666	-0.199197	0.179222	0.916	-0.01_x000D_ (-0.2, 0.18)
Deaths	Cambodia	Female	GBTC	0.0641636	-0.0322448	0.160665	0.192	0.06_x000D_ (-0.03, 0.16)
Deaths	Cambodia	Male	GBTC	-0.145652	-0.372385	0.0815972	0.209	-0.15_x000D_ (-0.37, 0.08)
Deaths	Central Asia	Both	GBTC	-1.52666	-2.20945	-0.839108	0	-1.53_x000D_ (-2.21, -0.84)
Deaths	Central Asia	Female	GBTC	-1.7773	-2.45421	-1.09569	0	-1.78_x000D_ (-2.45, -1.1)
Deaths	Central Asia	Male	GBTC	-1.11908	-2.0364	-0.19318	0.018	-1.12_x000D_ (-2.04, -0.19)
Deaths	China	Both	GBTC	-1.28537	-1.76738	-0.800995	0	-1.29_x000D_ (-1.77, -0.8)
Deaths	China	Female	GBTC	-1.6394	-1.98593	-1.29164	0	-1.64_x000D_ (-1.99, -1.29)
Deaths	China	Male	GBTC	-0.913746	-1.69456	-0.126733	0.023	-0.91_x000D_ (-1.69, -0.13)
Deaths	Democratic People's Republic of Korea	Both	GBTC	0.278981	0.194104	0.363929	0	0.28_x000D_ (0.19, 0.36)
Deaths	Democratic People's Republic of Korea	Female	GBTC	0.6071	0.542003	0.672239	0	0.61_x000D_ (0.54, 0.67)
Deaths	Democratic People's Republic of Korea	Male	GBTC	-0.243115	-0.327355	-0.158805	0	-0.24_x000D_ (-0.33, -0.16)
Deaths	East Asia	Both	GBTC	-1.27465	-1.75949	-0.787432	0	-1.27_x000D_ (-1.76, -0.79)
Deaths	East Asia	Female	GBTC	-1.59191	-1.91269	-1.27008	0	-1.59_x000D_ (-1.91, -1.27)
Deaths	East Asia	Male	GBTC	-0.942325	-1.58773	-0.292689	0.005	-0.94_x000D_ (-1.59, -0.29)
Deaths	Georgia	Both	GBTC	-1.29526	-2.25413	-0.32699	0.009	-1.3_x000D_ (-2.25, -0.33)
Deaths	Georgia	Female	GBTC	-1.76908	-2.75195	-0.776268	0.001	-1.77_x000D_ (-2.75, -0.78)
Deaths	Georgia	Male	GBTC	-0.677479	-1.72339	0.379562	0.208	-0.68_x000D_ (-1.72, 0.38)
Deaths	Global	Both	GBTC	-0.894258	-1.02904	-0.759291	0	-0.89_x000D_ (-1.03, -0.76)
Deaths	Global	Female	GBTC	-1.15824	-1.36079	-0.95527	0	-1.16_x000D_ (-1.36, -0.96)
Deaths	Global	Male	GBTC	-0.454389	-0.578317	-0.330306	0	-0.45_x000D_ (-0.58, -0.33)
Deaths	High-income Asia Pacific	Both	GBTC	-1.5115	-1.63796	-1.38488	0	-1.51_x000D_ (-1.64, -1.38)
Deaths	High-income Asia Pacific	Female	GBTC	-2.16645	-2.3698	-1.96266	0	-2.17_x000D_ (-2.37, -1.96)
Deaths	High-income Asia Pacific	Male	GBTC	-0.885077	-1.00622	-0.763788	0	-0.89_x000D_ (-1.01, -0.76)
Deaths	India	Both	GBTC	1.16193	0.596302	1.73075	0	1.16_x000D_ (0.6, 1.73)
Deaths	India	Female	GBTC	1.08815	0.719594	1.45805	0	1.09_x000D_ (0.72, 1.46)
Deaths	India	Male	GBTC	1.17169	0.506322	1.84147	0.001	1.17_x000D_ (0.51, 1.84)
Deaths	Indonesia	Both	GBTC	0.395768	-0.0498688	0.843392	0.082	0.4_x000D_ (-0.05, 0.84)
Deaths	Indonesia	Female	GBTC	0.457249	0.28013	0.63468	0	0.46_x000D_ (0.28, 0.63)
Deaths	Indonesia	Male	GBTC	0.212553	-0.15361	0.58006	0.256	0.21_x000D_ (-0.15, 0.58)
Deaths	Japan	Both	GBTC	-1.63549	-1.82112	-1.4495	0	-1.64_x000D_ (-1.82, -1.45)
Deaths	Japan	Female	GBTC	-2.40154	-2.61839	-2.1842	0	-2.4_x000D_ (-2.62, -2.18)
Deaths	Japan	Male	GBTC	-0.911884	-1.10257	-0.720829	0	-0.91_x000D_ (-1.1, -0.72)
Deaths	Kazakhstan	Both	GBTC	-1.97636	-3.01479	-0.926811	0	-1.98_x000D_ (-3.01, -0.93)
Deaths	Kazakhstan	Female	GBTC	-2.55491	-3.70114	-1.39503	0	-2.55_x000D_ (-3.7, -1.4)
Deaths	Kazakhstan	Male	GBTC	-1.20214	-1.7586	-0.642521	0	-1.2_x000D_ (-1.76, -0.64)
Deaths	Kyrgyzstan	Both	GBTC	-0.614277	-2.4828	1.29005	0.525	-0.61_x000D_ (-2.48, 1.29)
Deaths	Kyrgyzstan	Female	GBTC	-0.650961	-2.46121	1.19289	0.486	-0.65_x000D_ (-2.46, 1.19)
Deaths	Kyrgyzstan	Male	GBTC	-0.291198	-3.53345	3.06002	0.863	-0.29_x000D_ (-3.53, 3.06)
Deaths	Lao People's Democratic Republic	Both	GBTC	1.08489	0.972941	1.19696	0	1.08_x000D_ (0.97, 1.2)
Deaths	Lao People's Democratic Republic	Female	GBTC	1.38803	1.26809	1.50811	0	1.39_x000D_ (1.27, 1.51)
Deaths	Lao People's Democratic Republic	Male	GBTC	0.72109	0.555565	0.886887	0	0.72_x000D_ (0.56, 0.89)
Deaths	Malaysia	Both	GBTC	-0.841587	-1.282	-0.399213	0	-0.84_x000D_ (-1.28, -0.4)
Deaths	Malaysia	Female	GBTC	-1.12332	-1.72643	-0.516496	0	-1.12_x000D_ (-1.73, -0.52)
Deaths	Malaysia	Male	GBTC	-0.441035	-0.982786	0.10368	0.112	-0.44_x000D_ (-0.98, 0.1)
Deaths	Maldives	Both	GBTC	1.2798	1.14225	1.41753	0	1.28_x000D_ (1.14, 1.42)
Deaths	Maldives	Female	GBTC	0.724005	0.58913	0.85906	0	0.72_x000D_ (0.59, 0.86)
Deaths	Maldives	Male	GBTC	1.60632	1.41905	1.79394	0	1.61_x000D_ (1.42, 1.79)
Deaths	Mauritius	Both	GBTC	-2.02418	-4.28254	0.287472	0.086	-2.02_x000D_ (-4.28, 0.29)
Deaths	Mauritius	Female	GBTC	-1.16636	-3.99757	1.74834	0.429	-1.17_x000D_ (-4, 1.75)
Deaths	Mauritius	Male	GBTC	-3.58047	-6.48788	-0.582672	0.02	-3.58_x000D_ (-6.49, -0.58)
Deaths	Mongolia	Both	GBTC	-0.633185	-0.947147	-0.318228	0	-0.63_x000D_ (-0.95, -0.32)
Deaths	Mongolia	Female	GBTC	-1.30264	-1.8295	-0.772948	0	-1.3_x000D_ (-1.83, -0.77)
Deaths	Mongolia	Male	GBTC	-0.0103119	-0.097879	0.0773319	0.812	-0.01_x000D_ (-0.1, 0.08)
Deaths	Myanmar	Both	GBTC	-0.0105177	-0.212479	0.191853	0.919	-0.01_x000D_ (-0.21, 0.19)
Deaths	Myanmar	Female	GBTC	-0.228646	-0.457974	0.00121019	0.051	-0.23_x000D_ (-0.46, 0)
Deaths	Myanmar	Male	GBTC	0.242602	0.0511631	0.434407	0.013	0.24_x000D_ (0.05, 0.43)
Deaths	Nepal	Both	GBTC	1.03226	0.788195	1.27692	0	1.03_x000D_ (0.79, 1.28)
Deaths	Nepal	Female	GBTC	0.963084	0.685043	1.24189	0	0.96_x000D_ (0.69, 1.24)
Deaths	Nepal	Male	GBTC	1.08365	0.809739	1.35831	0	1.08_x000D_ (0.81, 1.36)
Deaths	Pakistan	Both	GBTC	0.166893	-0.151088	0.485886	0.304	0.17_x000D_ (-0.15, 0.49)
Deaths	Pakistan	Female	GBTC	0.0431134	-0.27626	0.36351	0.792	0.04_x000D_ (-0.28, 0.36)
Deaths	Pakistan	Male	GBTC	0.108812	-0.199482	0.418059	0.49	0.11_x000D_ (-0.2, 0.42)
Deaths	Philippines	Both	GBTC	0.234006	0.138513	0.329591	0	0.23_x000D_ (0.14, 0.33)
Deaths	Philippines	Female	GBTC	0.167689	0.0642143	0.27127	0.002	0.17_x000D_ (0.06, 0.27)
Deaths	Philippines	Male	GBTC	0.358745	0.256036	0.461559	0	0.36_x000D_ (0.26, 0.46)
Deaths	Republic of Korea	Both	GBTC	-1.03816	-1.21447	-0.861525	0	-1.04_x000D_ (-1.21, -0.86)
Deaths	Republic of Korea	Female	GBTC	-1.31392	-1.74879	-0.877115	0	-1.31_x000D_ (-1.75, -0.88)
Deaths	Republic of Korea	Male	GBTC	-0.983674	-1.29667	-0.669682	0	-0.98_x000D_ (-1.3, -0.67)
Deaths	Seychelles	Both	GBTC	-1.54183	-2.09946	-0.98102	0	-1.54_x000D_ (-2.1, -0.98)
Deaths	Seychelles	Female	GBTC	-1.75546	-2.19953	-1.30938	0	-1.76_x000D_ (-2.2, -1.31)
Deaths	Seychelles	Male	GBTC	-1.4003	-2.04499	-0.751363	0	-1.4_x000D_ (-2.04, -0.75)
Deaths	Singapore	Both	GBTC	-1.75439	-2.02933	-1.47867	0	-1.75_x000D_ (-2.03, -1.48)
Deaths	Singapore	Female	GBTC	-1.92642	-2.30978	-1.54155	0	-1.93_x000D_ (-2.31, -1.54)
Deaths	Singapore	Male	GBTC	-1.54128	-2.31666	-0.759746	0	-1.54_x000D_ (-2.32, -0.76)
Deaths	South Asia	Both	GBTC	1.11538	0.64338	1.58959	0	1.12_x000D_ (0.64, 1.59)
Deaths	South Asia	Female	GBTC	0.984184	0.378638	1.59338	0.001	0.98_x000D_ (0.38, 1.59)
Deaths	South Asia	Male	GBTC	1.22069	0.654597	1.78996	0	1.22_x000D_ (0.65, 1.79)
Deaths	Southeast Asia	Both	GBTC	0.095444	-0.430088	0.623749	0.722	0.1_x000D_ (-0.43, 0.62)
Deaths	Southeast Asia	Female	GBTC	-0.257879	-0.776215	0.263166	0.331	-0.26_x000D_ (-0.78, 0.26)
Deaths	Southeast Asia	Male	GBTC	0.395441	-0.125415	0.919014	0.137	0.4_x000D_ (-0.13, 0.92)
Deaths	Sri Lanka	Both	GBTC	-1.94876	-2.62626	-1.26654	0	-1.95_x000D_ (-2.63, -1.27)
Deaths	Sri Lanka	Female	GBTC	-2.42639	-3.40012	-1.44285	0	-2.43_x000D_ (-3.4, -1.44)
Deaths	Sri Lanka	Male	GBTC	-1.45401	-1.97966	-0.925547	0	-1.45_x000D_ (-1.98, -0.93)
Deaths	Taiwan (Province of China)	Both	GBTC	-1.46486	-2.34369	-0.578107	0.001	-1.46_x000D_ (-2.34, -0.58)
Deaths	Taiwan (Province of China)	Female	GBTC	-1.47092	-2.11575	-0.82184	0	-1.47_x000D_ (-2.12, -0.82)
Deaths	Taiwan (Province of China)	Male	GBTC	-1.20668	-1.91662	-0.491604	0.001	-1.21_x000D_ (-1.92, -0.49)
Deaths	Tajikistan	Both	GBTC	0.387311	-0.255315	1.03408	0.238	0.39_x000D_ (-0.26, 1.03)
Deaths	Tajikistan	Female	GBTC	0.716419	0.121935	1.31443	0.018	0.72_x000D_ (0.12, 1.31)
Deaths	Tajikistan	Male	GBTC	0.250733	-1.06342	1.58234	0.71	0.25_x000D_ (-1.06, 1.58)
Deaths	Thailand	Both	GBTC	-0.460189	-1.11308	0.197017	0.17	-0.46_x000D_ (-1.11, 0.2)
Deaths	Thailand	Female	GBTC	-1.02475	-1.74033	-0.303952	0.005	-1.02_x000D_ (-1.74, -0.3)
Deaths	Thailand	Male	GBTC	-0.101364	-0.760278	0.561926	0.764	-0.1_x000D_ (-0.76, 0.56)
Deaths	Timor-Leste	Both	GBTC	-0.382478	-0.619485	-0.144905	0.002	-0.38_x000D_ (-0.62, -0.14)
Deaths	Timor-Leste	Female	GBTC	-0.12179	-0.468196	0.225822	0.492	-0.12_x000D_ (-0.47, 0.23)
Deaths	Timor-Leste	Male	GBTC	-0.68987	-0.893519	-0.485803	0	-0.69_x000D_ (-0.89, -0.49)
Deaths	Turkmenistan	Both	GBTC	-3.75527	-5.49975	-1.97859	0	-3.76_x000D_ (-5.5, -1.98)
Deaths	Turkmenistan	Female	GBTC	-3.63457	-5.44168	-1.79293	0	-3.63_x000D_ (-5.44, -1.79)
Deaths	Turkmenistan	Male	GBTC	-4.00015	-5.94476	-2.01534	0	-4_x000D_ (-5.94, -2.02)
Deaths	Uzbekistan	Both	GBTC	1.10735	0.711588	1.50466	0	1.11_x000D_ (0.71, 1.5)
Deaths	Uzbekistan	Female	GBTC	0.749684	0.254847	1.24696	0.003	0.75_x000D_ (0.25, 1.25)
Deaths	Uzbekistan	Male	GBTC	1.40482	1.00469	1.80652	0	1.4_x000D_ (1, 1.81)
Deaths	Viet Nam	Both	GBTC	0.583239	0.443387	0.723287	0	0.58_x000D_ (0.44, 0.72)
Deaths	Viet Nam	Female	GBTC	0.341344	0.207904	0.474961	0	0.34_x000D_ (0.21, 0.47)
Deaths	Viet Nam	Male	GBTC	0.759725	0.599341	0.920366	0	0.76_x000D_ (0.6, 0.92)
Incidence	Armenia	Both	GBTC	0.288706	-1.0028	1.59706	0.663	0.29_x000D_ (-1, 1.6)
Incidence	Armenia	Female	GBTC	0.301629	-1.72393	2.36894	0.772	0.3_x000D_ (-1.72, 2.37)
Incidence	Armenia	Male	GBTC	0.33458	-0.651119	1.33006	0.507	0.33_x000D_ (-0.65, 1.33)
Incidence	Azerbaijan	Both	GBTC	-0.779997	-1.48232	-0.0726676	0.031	-0.78_x000D_ (-1.48, -0.07)
Incidence	Azerbaijan	Female	GBTC	-0.890082	-1.33547	-0.442683	0	-0.89_x000D_ (-1.34, -0.44)
Incidence	Azerbaijan	Male	GBTC	-0.78478	-1.41084	-0.154744	0.015	-0.78_x000D_ (-1.41, -0.15)
Incidence	Bangladesh	Both	GBTC	1.43364	1.05244	1.81627	0	1.43_x000D_ (1.05, 1.82)
Incidence	Bangladesh	Female	GBTC	1.25283	0.844811	1.6625	0	1.25_x000D_ (0.84, 1.66)
Incidence	Bangladesh	Male	GBTC	1.50223	1.17512	1.83039	0	1.5_x000D_ (1.18, 1.83)
Incidence	Bhutan	Both	GBTC	0.986717	0.793526	1.18028	0	0.99_x000D_ (0.79, 1.18)
Incidence	Bhutan	Female	GBTC	1.00374	0.895488	1.11211	0	1_x000D_ (0.9, 1.11)
Incidence	Bhutan	Male	GBTC	0.949716	0.71387	1.18611	0	0.95_x000D_ (0.71, 1.19)
Incidence	Brunei Darussalam	Both	GBTC	-1.31612	-1.43703	-1.19506	0	-1.32_x000D_ (-1.44, -1.2)
Incidence	Brunei Darussalam	Female	GBTC	-1.60756	-1.71827	-1.49673	0	-1.61_x000D_ (-1.72, -1.5)
Incidence	Brunei Darussalam	Male	GBTC	-1.00286	-1.2193	-0.785956	0	-1_x000D_ (-1.22, -0.79)
Incidence	Cambodia	Both	GBTC	-0.0989456	-0.233944	0.0362359	0.151	-0.1_x000D_ (-0.23, 0.04)
Incidence	Cambodia	Female	GBTC	-0.0352163	-0.212719	0.142602	0.698	-0.04_x000D_ (-0.21, 0.14)
Incidence	Cambodia	Male	GBTC	-0.190158	-0.307987	-0.0721888	0.002	-0.19_x000D_ (-0.31, -0.07)
Incidence	Central Asia	Both	GBTC	-1.4949	-2.15916	-0.826132	0	-1.49_x000D_ (-2.16, -0.83)
Incidence	Central Asia	Female	GBTC	-1.75842	-2.4046	-1.10796	0	-1.76_x000D_ (-2.4, -1.11)
Incidence	Central Asia	Male	GBTC	-1.08142	-1.97836	-0.176262	0.019	-1.08_x000D_ (-1.98, -0.18)
Incidence	China	Both	GBTC	-0.403799	-0.865398	0.0599499	0.088	-0.4_x000D_ (-0.87, 0.06)
Incidence	China	Female	GBTC	-0.891471	-1.23285	-0.548916	0	-0.89_x000D_ (-1.23, -0.55)
Incidence	China	Male	GBTC	0.0462261	-0.638843	0.736018	0.895	0.05_x000D_ (-0.64, 0.74)
Incidence	Democratic People's Republic of Korea	Both	GBTC	0.431877	0.346002	0.517825	0	0.43_x000D_ (0.35, 0.52)
Incidence	Democratic People's Republic of Korea	Female	GBTC	0.77009	0.667108	0.873177	0	0.77_x000D_ (0.67, 0.87)
Incidence	Democratic People's Republic of Korea	Male	GBTC	-0.0395657	-0.143316	0.0642924	0.455	-0.04_x000D_ (-0.14, 0.06)
Incidence	East Asia	Both	GBTC	-0.384892	-0.863619	0.0961463	0.117	-0.38_x000D_ (-0.86, 0.1)
Incidence	East Asia	Female	GBTC	-0.862202	-1.21556	-0.507582	0	-0.86_x000D_ (-1.22, -0.51)
Incidence	East Asia	Male	GBTC	0.0220873	-0.620003	0.668326	0.946	0.02_x000D_ (-0.62, 0.67)
Incidence	Georgia	Both	GBTC	-1.20749	-2.17595	-0.229442	0.016	-1.21_x000D_ (-2.18, -0.23)
Incidence	Georgia	Female	GBTC	-1.73256	-2.73541	-0.719365	0.001	-1.73_x000D_ (-2.74, -0.72)
Incidence	Georgia	Male	GBTC	-0.426688	-1.687	0.849779	0.511	-0.43_x000D_ (-1.69, 0.85)
Incidence	Global	Both	GBTC	-0.511668	-0.606064	-0.417182	0	-0.51_x000D_ (-0.61, -0.42)
Incidence	Global	Female	GBTC	-0.894226	-1.00854	-0.779781	0	-0.89_x000D_ (-1.01, -0.78)
Incidence	Global	Male	GBTC	0.0495774	-0.06999	0.169288	0.417	0.05_x000D_ (-0.07, 0.17)
Incidence	High-income Asia Pacific	Both	GBTC	-0.882545	-1.0769	-0.687812	0	-0.88_x000D_ (-1.08, -0.69)
Incidence	High-income Asia Pacific	Female	GBTC	-1.59621	-1.8362	-1.35563	0	-1.6_x000D_ (-1.84, -1.36)
Incidence	High-income Asia Pacific	Male	GBTC	-0.192322	-0.351721	-0.0326677	0.018	-0.19_x000D_ (-0.35, -0.03)
Incidence	India	Both	GBTC	0.985464	0.736286	1.23526	0	0.99_x000D_ (0.74, 1.24)
Incidence	India	Female	GBTC	0.806405	0.320423	1.29474	0.001	0.81_x000D_ (0.32, 1.29)
Incidence	India	Male	GBTC	1.03175	0.569189	1.49644	0	1.03_x000D_ (0.57, 1.5)
Incidence	Indonesia	Both	GBTC	0.397424	0.229415	0.565715	0	0.4_x000D_ (0.23, 0.57)
Incidence	Indonesia	Female	GBTC	0.474838	0.263552	0.68657	0	0.47_x000D_ (0.26, 0.69)
Incidence	Indonesia	Male	GBTC	0.375625	0.206449	0.545086	0	0.38_x000D_ (0.21, 0.55)
Incidence	Japan	Both	GBTC	-1.03153	-1.19971	-0.863067	0	-1.03_x000D_ (-1.2, -0.86)
Incidence	Japan	Female	GBTC	-1.82715	-2.06126	-1.59248	0	-1.83_x000D_ (-2.06, -1.59)
Incidence	Japan	Male	GBTC	-0.273921	-0.441266	-0.106294	0.001	-0.27_x000D_ (-0.44, -0.11)
Incidence	Kazakhstan	Both	GBTC	-1.85637	-2.40595	-1.30369	0	-1.86_x000D_ (-2.41, -1.3)
Incidence	Kazakhstan	Female	GBTC	-2.46664	-3.49702	-1.42526	0	-2.47_x000D_ (-3.5, -1.43)
Incidence	Kazakhstan	Male	GBTC	-1.11837	-1.6696	-0.564056	0	-1.12_x000D_ (-1.67, -0.56)
Incidence	Kyrgyzstan	Both	GBTC	-0.652175	-2.53479	1.26681	0.503	-0.65_x000D_ (-2.53, 1.27)
Incidence	Kyrgyzstan	Female	GBTC	-0.729273	-2.52283	1.09729	0.431	-0.73_x000D_ (-2.52, 1.1)
Incidence	Kyrgyzstan	Male	GBTC	-0.430918	-3.26098	2.48193	0.769	-0.43_x000D_ (-3.26, 2.48)
Incidence	Lao People's Democratic Republic	Both	GBTC	0.970481	0.851592	1.08951	0	0.97_x000D_ (0.85, 1.09)
Incidence	Lao People's Democratic Republic	Female	GBTC	1.27064	1.12183	1.41968	0	1.27_x000D_ (1.12, 1.42)
Incidence	Lao People's Democratic Republic	Male	GBTC	0.603894	0.434493	0.77358	0	0.6_x000D_ (0.43, 0.77)
Incidence	Malaysia	Both	GBTC	-0.664055	-1.06519	-0.261291	0.001	-0.66_x000D_ (-1.07, -0.26)
Incidence	Malaysia	Female	GBTC	-0.975609	-1.40226	-0.547106	0	-0.98_x000D_ (-1.4, -0.55)
Incidence	Malaysia	Male	GBTC	-0.33444	-0.902453	0.236829	0.251	-0.33_x000D_ (-0.9, 0.24)
Incidence	Maldives	Both	GBTC	1.28756	1.12315	1.45225	0	1.29_x000D_ (1.12, 1.45)
Incidence	Maldives	Female	GBTC	0.672179	0.495238	0.849431	0	0.67_x000D_ (0.5, 0.85)
Incidence	Maldives	Male	GBTC	1.75596	1.58594	1.92626	0	1.76_x000D_ (1.59, 1.93)
Incidence	Mauritius	Both	GBTC	-2.21813	-4.91719	0.55755	0.116	-2.22_x000D_ (-4.92, 0.56)
Incidence	Mauritius	Female	GBTC	-1.00475	-3.86055	1.93587	0.499	-1_x000D_ (-3.86, 1.94)
Incidence	Mauritius	Male	GBTC	-3.34682	-6.23413	-0.370602	0.028	-3.35_x000D_ (-6.23, -0.37)
Incidence	Mongolia	Both	GBTC	-0.505454	-0.713745	-0.296726	0	-0.51_x000D_ (-0.71, -0.3)
Incidence	Mongolia	Female	GBTC	-0.941986	-1.37162	-0.510484	0	-0.94_x000D_ (-1.37, -0.51)
Incidence	Mongolia	Male	GBTC	0.00930447	-0.0823764	0.101069	0.838	0.01_x000D_ (-0.08, 0.1)
Incidence	Myanmar	Both	GBTC	-0.138029	-0.358184	0.0826122	0.22	-0.14_x000D_ (-0.36, 0.08)
Incidence	Myanmar	Female	GBTC	-0.424568	-0.637679	-0.210999	0	-0.42_x000D_ (-0.64, -0.21)
Incidence	Myanmar	Male	GBTC	0.137054	-0.0274035	0.301783	0.102	0.14_x000D_ (-0.03, 0.3)
Incidence	Nepal	Both	GBTC	0.883737	0.661726	1.10624	0	0.88_x000D_ (0.66, 1.11)
Incidence	Nepal	Female	GBTC	0.762642	0.513552	1.01235	0	0.76_x000D_ (0.51, 1.01)
Incidence	Nepal	Male	GBTC	0.99476	0.766235	1.2238	0	0.99_x000D_ (0.77, 1.22)
Incidence	Pakistan	Both	GBTC	0.0695582	-0.238896	0.378966	0.659	0.07_x000D_ (-0.24, 0.38)
Incidence	Pakistan	Female	GBTC	-0.0290764	-0.339679	0.282494	0.855	-0.03_x000D_ (-0.34, 0.28)
Incidence	Pakistan	Male	GBTC	0.0413221	-0.258987	0.342536	0.788	0.04_x000D_ (-0.26, 0.34)
Incidence	Philippines	Both	GBTC	0.258241	0.169576	0.346984	0	0.26_x000D_ (0.17, 0.35)
Incidence	Philippines	Female	GBTC	0.244405	0.148061	0.340843	0	0.24_x000D_ (0.15, 0.34)
Incidence	Philippines	Male	GBTC	0.32238	0.226922	0.417928	0	0.32_x000D_ (0.23, 0.42)
Incidence	Republic of Korea	Both	GBTC	-0.0488908	-0.567609	0.472534	0.854	-0.05_x000D_ (-0.57, 0.47)
Incidence	Republic of Korea	Female	GBTC	-0.419413	-0.920627	0.0843368	0.103	-0.42_x000D_ (-0.92, 0.08)
Incidence	Republic of Korea	Male	GBTC	0.122387	-0.430675	0.678521	0.665	0.12_x000D_ (-0.43, 0.68)
Incidence	Seychelles	Both	GBTC	-1.30309	-1.72085	-0.883557	0	-1.3_x000D_ (-1.72, -0.88)
Incidence	Seychelles	Female	GBTC	-1.58242	-1.89915	-1.26467	0	-1.58_x000D_ (-1.9, -1.26)
Incidence	Seychelles	Male	GBTC	-1.01338	-1.49965	-0.524714	0	-1.01_x000D_ (-1.5, -0.52)
Incidence	Singapore	Both	GBTC	-0.826985	-1.04717	-0.606306	0	-0.83_x000D_ (-1.05, -0.61)
Incidence	Singapore	Female	GBTC	-1.08612	-1.33828	-0.833326	0	-1.09_x000D_ (-1.34, -0.83)
Incidence	Singapore	Male	GBTC	-0.636165	-1.5744	0.311011	0.187	-0.64_x000D_ (-1.57, 0.31)
Incidence	South Asia	Both	GBTC	0.928671	0.731012	1.12672	0	0.93_x000D_ (0.73, 1.13)
Incidence	South Asia	Female	GBTC	0.730914	0.463919	0.998619	0	0.73_x000D_ (0.46, 1)
Incidence	South Asia	Male	GBTC	1.13557	0.871173	1.40065	0	1.14_x000D_ (0.87, 1.4)
Incidence	Southeast Asia	Both	GBTC	0.312352	-0.16532	0.79231	0.2	0.31_x000D_ (-0.17, 0.79)
Incidence	Southeast Asia	Female	GBTC	-0.0978652	-0.573011	0.379551	0.687	-0.1_x000D_ (-0.57, 0.38)
Incidence	Southeast Asia	Male	GBTC	0.6399	0.156727	1.1254	0.009	0.64_x000D_ (0.16, 1.13)
Incidence	Sri Lanka	Both	GBTC	-1.59906	-2.22046	-0.973719	0	-1.6_x000D_ (-2.22, -0.97)
Incidence	Sri Lanka	Female	GBTC	-2.16681	-3.06775	-1.25749	0	-2.17_x000D_ (-3.07, -1.26)
Incidence	Sri Lanka	Male	GBTC	-1.00742	-1.49831	-0.514082	0	-1.01_x000D_ (-1.5, -0.51)
Incidence	Taiwan (Province of China)	Both	GBTC	-0.470071	-1.29604	0.362814	0.268	-0.47_x000D_ (-1.3, 0.36)
Incidence	Taiwan (Province of China)	Female	GBTC	-0.671094	-1.57476	0.240872	0.149	-0.67_x000D_ (-1.57, 0.24)
Incidence	Taiwan (Province of China)	Male	GBTC	-0.341315	-1.04832	0.370742	0.347	-0.34_x000D_ (-1.05, 0.37)
Incidence	Tajikistan	Both	GBTC	0.224905	-0.304926	0.757552	0.406	0.22_x000D_ (-0.3, 0.76)
Incidence	Tajikistan	Female	GBTC	0.506456	-0.00580959	1.02135	0.053	0.51_x000D_ (-0.01, 1.02)
Incidence	Tajikistan	Male	GBTC	0.0732941	-0.978563	1.13632	0.892	0.07_x000D_ (-0.98, 1.14)
Incidence	Thailand	Both	GBTC	-0.0975871	-0.722186	0.530941	0.76	-0.1_x000D_ (-0.72, 0.53)
Incidence	Thailand	Female	GBTC	-0.736895	-1.3621	-0.107732	0.022	-0.74_x000D_ (-1.36, -0.11)
Incidence	Thailand	Male	GBTC	0.293933	-0.310828	0.902363	0.342	0.29_x000D_ (-0.31, 0.9)
Incidence	Timor-Leste	Both	GBTC	-0.322018	-0.56056	-0.0829044	0.008	-0.32_x000D_ (-0.56, -0.08)
Incidence	Timor-Leste	Female	GBTC	-0.112899	-0.457638	0.233033	0.522	-0.11_x000D_ (-0.46, 0.23)
Incidence	Timor-Leste	Male	GBTC	-0.576119	-0.804813	-0.346897	0	-0.58_x000D_ (-0.8, -0.35)
Incidence	Turkmenistan	Both	GBTC	-3.72665	-5.46364	-1.95774	0	-3.73_x000D_ (-5.46, -1.96)
Incidence	Turkmenistan	Female	GBTC	-3.61595	-5.4179	-1.77966	0	-3.62_x000D_ (-5.42, -1.78)
Incidence	Turkmenistan	Male	GBTC	-3.95796	-5.88924	-1.98704	0	-3.96_x000D_ (-5.89, -1.99)
Incidence	Uzbekistan	Both	GBTC	1.11458	0.761804	1.46859	0	1.11_x000D_ (0.76, 1.47)
Incidence	Uzbekistan	Female	GBTC	0.851993	0.380368	1.32583	0	0.85_x000D_ (0.38, 1.33)
Incidence	Uzbekistan	Male	GBTC	1.51824	1.10845	1.9297	0	1.52_x000D_ (1.11, 1.93)
Incidence	Viet Nam	Both	GBTC	0.83838	0.700393	0.976556	0	0.84_x000D_ (0.7, 0.98)
Incidence	Viet Nam	Female	GBTC	0.503387	0.365236	0.641728	0	0.5_x000D_ (0.37, 0.64)
Incidence	Viet Nam	Male	GBTC	1.08283	0.965231	1.20057	0	1.08_x000D_ (0.97, 1.2)
Prevalence	Armenia	Both	GBTC	0.426303	-0.843137	1.71199	0.512	0.43_x000D_ (-0.84, 1.71)
Prevalence	Armenia	Female	GBTC	0.40186	-1.58892	2.43291	0.695	0.4_x000D_ (-1.59, 2.43)
Prevalence	Armenia	Male	GBTC	0.472981	-1.64	2.63135	0.663	0.47_x000D_ (-1.64, 2.63)
Prevalence	Azerbaijan	Both	GBTC	-0.787817	-1.44382	-0.127444	0.019	-0.79_x000D_ (-1.44, -0.13)
Prevalence	Azerbaijan	Female	GBTC	-0.885929	-1.66831	-0.0973248	0.028	-0.89_x000D_ (-1.67, -0.1)
Prevalence	Azerbaijan	Male	GBTC	-0.705153	-1.24075	-0.166647	0.01	-0.71_x000D_ (-1.24, -0.17)
Prevalence	Bangladesh	Both	GBTC	1.5753	1.17952	1.97263	0	1.58_x000D_ (1.18, 1.97)
Prevalence	Bangladesh	Female	GBTC	1.37676	0.958087	1.79717	0	1.38_x000D_ (0.96, 1.8)
Prevalence	Bangladesh	Male	GBTC	1.74922	1.40965	2.08993	0	1.75_x000D_ (1.41, 2.09)
Prevalence	Bhutan	Both	GBTC	1.21502	1.01335	1.41709	0	1.22_x000D_ (1.01, 1.42)
Prevalence	Bhutan	Female	GBTC	1.21143	1.09866	1.32432	0	1.21_x000D_ (1.1, 1.32)
Prevalence	Bhutan	Male	GBTC	1.17132	0.927887	1.41535	0	1.17_x000D_ (0.93, 1.42)
Prevalence	Brunei Darussalam	Both	GBTC	-1.17686	-1.31253	-1.04101	0	-1.18_x000D_ (-1.31, -1.04)
Prevalence	Brunei Darussalam	Female	GBTC	-1.49464	-1.61807	-1.37106	0	-1.49_x000D_ (-1.62, -1.37)
Prevalence	Brunei Darussalam	Male	GBTC	-0.791155	-0.991443	-0.590463	0	-0.79_x000D_ (-0.99, -0.59)
Prevalence	Cambodia	Both	GBTC	-0.0255715	-0.161926	0.110969	0.713	-0.03_x000D_ (-0.16, 0.11)
Prevalence	Cambodia	Female	GBTC	0.00526827	-0.161024	0.171837	0.951	0.01_x000D_ (-0.16, 0.17)
Prevalence	Cambodia	Male	GBTC	-0.0710342	-0.20507	0.0631818	0.299	-0.07_x000D_ (-0.21, 0.06)
Prevalence	Central Asia	Both	GBTC	-1.46041	-2.10825	-0.808284	0	-1.46_x000D_ (-2.11, -0.81)
Prevalence	Central Asia	Female	GBTC	-1.75625	-2.37845	-1.13008	0	-1.76_x000D_ (-2.38, -1.13)
Prevalence	Central Asia	Male	GBTC	-1.01958	-1.86215	-0.16977	0.019	-1.02_x000D_ (-1.86, -0.17)
Prevalence	China	Both	GBTC	0.651652	0.122922	1.18317	0.016	0.65_x000D_ (0.12, 1.18)
Prevalence	China	Female	GBTC	0.00936874	-0.296309	0.315984	0.952	0.01_x000D_ (-0.3, 0.32)
Prevalence	China	Male	GBTC	1.20901	0.494659	1.92843	0.001	1.21_x000D_ (0.49, 1.93)
Prevalence	Democratic People's Republic of Korea	Both	GBTC	0.737488	0.632779	0.842306	0	0.74_x000D_ (0.63, 0.84)
Prevalence	Democratic People's Republic of Korea	Female	GBTC	1.07444	0.955036	1.19399	0	1.07_x000D_ (0.96, 1.19)
Prevalence	Democratic People's Republic of Korea	Male	GBTC	0.299039	0.171649	0.426591	0	0.3_x000D_ (0.17, 0.43)
Prevalence	East Asia	Both	GBTC	0.646164	0.185602	1.10884	0.006	0.65_x000D_ (0.19, 1.11)
Prevalence	East Asia	Female	GBTC	0.0359192	-0.266489	0.339245	0.816	0.04_x000D_ (-0.27, 0.34)
Prevalence	East Asia	Male	GBTC	1.16703	0.536309	1.80172	0	1.17_x000D_ (0.54, 1.8)
Prevalence	Georgia	Both	GBTC	-1.15687	-2.15288	-0.15072	0.024	-1.16_x000D_ (-2.15, -0.15)
Prevalence	Georgia	Female	GBTC	-1.74331	-2.78219	-0.693334	0.001	-1.74_x000D_ (-2.78, -0.69)
Prevalence	Georgia	Male	GBTC	-0.397731	-1.54603	0.763957	0.501	-0.4_x000D_ (-1.55, 0.76)
Prevalence	Global	Both	GBTC	0.0536499	-0.15779	0.265538	0.619	0.05_x000D_ (-0.16, 0.27)
Prevalence	Global	Female	GBTC	-0.432015	-0.602343	-0.261396	0	-0.43_x000D_ (-0.6, -0.26)
Prevalence	Global	Male	GBTC	0.679887	0.435958	0.924408	0	0.68_x000D_ (0.44, 0.92)
Prevalence	High-income Asia Pacific	Both	GBTC	-0.132967	-0.316197	0.0505998	0.156	-0.13_x000D_ (-0.32, 0.05)
Prevalence	High-income Asia Pacific	Female	GBTC	-0.942492	-1.10292	-0.781809	0	-0.94_x000D_ (-1.1, -0.78)
Prevalence	High-income Asia Pacific	Male	GBTC	0.616902	0.392449	0.841856	0	0.62_x000D_ (0.39, 0.84)
Prevalence	India	Both	GBTC	1.10808	0.888384	1.32826	0	1.11_x000D_ (0.89, 1.33)
Prevalence	India	Female	GBTC	0.918102	0.456708	1.38161	0	0.92_x000D_ (0.46, 1.38)
Prevalence	India	Male	GBTC	1.26515	0.937584	1.59378	0	1.27_x000D_ (0.94, 1.59)
Prevalence	Indonesia	Both	GBTC	0.606813	0.449776	0.764095	0	0.61_x000D_ (0.45, 0.76)
Prevalence	Indonesia	Female	GBTC	0.684072	0.475776	0.8928	0	0.68_x000D_ (0.48, 0.89)
Prevalence	Indonesia	Male	GBTC	0.588807	0.44367	0.734154	0	0.59_x000D_ (0.44, 0.73)
Prevalence	Japan	Both	GBTC	-0.361815	-0.547069	-0.176216	0	-0.36_x000D_ (-0.55, -0.18)
Prevalence	Japan	Female	GBTC	-1.27002	-1.4487	-1.09102	0	-1.27_x000D_ (-1.45, -1.09)
Prevalence	Japan	Male	GBTC	0.469043	0.304723	0.633633	0	0.47_x000D_ (0.3, 0.63)
Prevalence	Kazakhstan	Both	GBTC	-1.73345	-2.21519	-1.24934	0	-1.73_x000D_ (-2.22, -1.25)
Prevalence	Kazakhstan	Female	GBTC	-2.33745	-2.91347	-1.75802	0	-2.34_x000D_ (-2.91, -1.76)
Prevalence	Kazakhstan	Male	GBTC	-0.931656	-1.79052	-0.0652826	0.035	-0.93_x000D_ (-1.79, -0.07)
Prevalence	Kyrgyzstan	Both	GBTC	-0.633778	-2.57219	1.3432	0.527	-0.63_x000D_ (-2.57, 1.34)
Prevalence	Kyrgyzstan	Female	GBTC	-0.770326	-2.61299	1.10721	0.419	-0.77_x000D_ (-2.61, 1.11)
Prevalence	Kyrgyzstan	Male	GBTC	-0.34275	-3.24094	2.64225	0.82	-0.34_x000D_ (-3.24, 2.64)
Prevalence	Lao People's Democratic Republic	Both	GBTC	1.22592	1.10338	1.34861	0	1.23_x000D_ (1.1, 1.35)
Prevalence	Lao People's Democratic Republic	Female	GBTC	1.50618	1.3776	1.63492	0	1.51_x000D_ (1.38, 1.63)
Prevalence	Lao People's Democratic Republic	Male	GBTC	0.900883	0.75551	1.04647	0	0.9_x000D_ (0.76, 1.05)
Prevalence	Malaysia	Both	GBTC	-0.379821	-0.798538	0.0406631	0.077	-0.38_x000D_ (-0.8, 0.04)
Prevalence	Malaysia	Female	GBTC	-0.737161	-1.14258	-0.33008	0	-0.74_x000D_ (-1.14, -0.33)
Prevalence	Malaysia	Male	GBTC	-0.0151914	-0.586587	0.559489	0.959	-0.02_x000D_ (-0.59, 0.56)
Prevalence	Maldives	Both	GBTC	1.55008	1.35902	1.7415	0	1.55_x000D_ (1.36, 1.74)
Prevalence	Maldives	Female	GBTC	0.920939	0.697341	1.14503	0	0.92_x000D_ (0.7, 1.15)
Prevalence	Maldives	Male	GBTC	2.15825	1.96734	2.34952	0	2.16_x000D_ (1.97, 2.35)
Prevalence	Mauritius	Both	GBTC	-1.9537	-4.66051	0.829954	0.167	-1.95_x000D_ (-4.66, 0.83)
Prevalence	Mauritius	Female	GBTC	-0.761184	-3.63228	2.19545	0.61	-0.76_x000D_ (-3.63, 2.2)
Prevalence	Mauritius	Male	GBTC	-2.98615	-5.91341	0.0321818	0.052	-2.99_x000D_ (-5.91, 0.03)
Prevalence	Mongolia	Both	GBTC	-0.463405	-0.668236	-0.258152	0	-0.46_x000D_ (-0.67, -0.26)
Prevalence	Mongolia	Female	GBTC	-0.97059	-1.54316	-0.394693	0.001	-0.97_x000D_ (-1.54, -0.39)
Prevalence	Mongolia	Male	GBTC	0.204804	0.106593	0.303111	0	0.2_x000D_ (0.11, 0.3)
Prevalence	Myanmar	Both	GBTC	0.0458988	-0.163421	0.255658	0.668	0.05_x000D_ (-0.16, 0.26)
Prevalence	Myanmar	Female	GBTC	-0.140164	-0.417839	0.138284	0.324	-0.14_x000D_ (-0.42, 0.14)
Prevalence	Myanmar	Male	GBTC	0.32532	0.173588	0.477281	0	0.33_x000D_ (0.17, 0.48)
Prevalence	Nepal	Both	GBTC	0.984469	0.789657	1.17966	0	0.98_x000D_ (0.79, 1.18)
Prevalence	Nepal	Female	GBTC	0.846345	0.620628	1.07257	0	0.85_x000D_ (0.62, 1.07)
Prevalence	Nepal	Male	GBTC	1.13169	0.88523	1.37874	0	1.13_x000D_ (0.89, 1.38)
Prevalence	Pakistan	Both	GBTC	0.145924	-0.158454	0.45123	0.348	0.15_x000D_ (-0.16, 0.45)
Prevalence	Pakistan	Female	GBTC	0.059498	-0.24744	0.36738	0.704	0.06_x000D_ (-0.25, 0.37)
Prevalence	Pakistan	Male	GBTC	0.145479	-0.158368	0.45025	0.348	0.15_x000D_ (-0.16, 0.45)
Prevalence	Philippines	Both	GBTC	0.27603	0.195083	0.357043	0	0.28_x000D_ (0.2, 0.36)
Prevalence	Philippines	Female	GBTC	0.352976	0.196785	0.50941	0	0.35_x000D_ (0.2, 0.51)
Prevalence	Philippines	Male	GBTC	0.400563	0.194563	0.606987	0	0.4_x000D_ (0.19, 0.61)
Prevalence	Republic of Korea	Both	GBTC	1.17499	0.590799	1.76258	0	1.17_x000D_ (0.59, 1.76)
Prevalence	Republic of Korea	Female	GBTC	0.693616	0.490973	0.896668	0	0.69_x000D_ (0.49, 0.9)
Prevalence	Republic of Korea	Male	GBTC	1.3444	0.780498	1.91146	0	1.34_x000D_ (0.78, 1.91)
Prevalence	Seychelles	Both	GBTC	-1.10488	-1.52653	-0.681419	0	-1.1_x000D_ (-1.53, -0.68)
Prevalence	Seychelles	Female	GBTC	-1.41435	-1.73531	-1.09234	0	-1.41_x000D_ (-1.74, -1.09)
Prevalence	Seychelles	Male	GBTC	-0.771661	-1.27142	-0.269372	0.003	-0.77_x000D_ (-1.27, -0.27)
Prevalence	Singapore	Both	GBTC	0.277512	0.0617648	0.493725	0.012	0.28_x000D_ (0.06, 0.49)
Prevalence	Singapore	Female	GBTC	-0.0874912	-0.314139	0.139672	0.45	-0.09_x000D_ (-0.31, 0.14)
Prevalence	Singapore	Male	GBTC	0.452247	-0.431914	1.34426	0.317	0.45_x000D_ (-0.43, 1.34)
Prevalence	South Asia	Both	GBTC	1.04967	0.87054	1.22911	0	1.05_x000D_ (0.87, 1.23)
Prevalence	South Asia	Female	GBTC	0.841898	0.486753	1.1983	0	0.84_x000D_ (0.49, 1.2)
Prevalence	South Asia	Male	GBTC	1.22691	0.994696	1.45967	0	1.23_x000D_ (0.99, 1.46)
Prevalence	Southeast Asia	Both	GBTC	0.667062	0.188909	1.1475	0.006	0.67_x000D_ (0.19, 1.15)
Prevalence	Southeast Asia	Female	GBTC	0.180287	-0.302957	0.665873	0.465	0.18_x000D_ (-0.3, 0.67)
Prevalence	Southeast Asia	Male	GBTC	1.04543	0.553544	1.53971	0	1.05_x000D_ (0.55, 1.54)
Prevalence	Sri Lanka	Both	GBTC	-1.08133	-1.74149	-0.416737	0.001	-1.08_x000D_ (-1.74, -0.42)
Prevalence	Sri Lanka	Female	GBTC	-1.72365	-2.57473	-0.865145	0	-1.72_x000D_ (-2.57, -0.87)
Prevalence	Sri Lanka	Male	GBTC	-0.404551	-0.900799	0.0941827	0.112	-0.4_x000D_ (-0.9, 0.09)
Prevalence	Taiwan (Province of China)	Both	GBTC	0.352503	-0.402758	1.11349	0.361	0.35_x000D_ (-0.4, 1.11)
Prevalence	Taiwan (Province of China)	Female	GBTC	0.171159	-0.770265	1.12152	0.723	0.17_x000D_ (-0.77, 1.12)
Prevalence	Taiwan (Province of China)	Male	GBTC	0.545617	-0.270949	1.36887	0.191	0.55_x000D_ (-0.27, 1.37)
Prevalence	Tajikistan	Both	GBTC	0.240622	-0.334853	0.819419	0.413	0.24_x000D_ (-0.33, 0.82)
Prevalence	Tajikistan	Female	GBTC	0.450173	-0.0989634	1.00233	0.108	0.45_x000D_ (-0.1, 1)
Prevalence	Tajikistan	Male	GBTC	0.0980438	-0.954319	1.16159	0.856	0.1_x000D_ (-0.95, 1.16)
Prevalence	Thailand	Both	GBTC	0.430244	-0.162475	1.02648	0.155	0.43_x000D_ (-0.16, 1.03)
Prevalence	Thailand	Female	GBTC	-0.324838	-0.907183	0.26093	0.276	-0.32_x000D_ (-0.91, 0.26)
Prevalence	Thailand	Male	GBTC	0.871862	0.279291	1.46793	0.004	0.87_x000D_ (0.28, 1.47)
Prevalence	Timor-Leste	Both	GBTC	-0.104387	-0.36704	0.158959	0.437	-0.1_x000D_ (-0.37, 0.16)
Prevalence	Timor-Leste	Female	GBTC	0.129239	-0.186194	0.445668	0.422	0.13_x000D_ (-0.19, 0.45)
Prevalence	Timor-Leste	Male	GBTC	-0.383829	-0.641596	-0.125393	0.004	-0.38_x000D_ (-0.64, -0.13)
Prevalence	Turkmenistan	Both	GBTC	-3.69892	-5.40911	-1.95781	0	-3.7_x000D_ (-5.41, -1.96)
Prevalence	Turkmenistan	Female	GBTC	-3.60109	-5.38903	-1.77936	0	-3.6_x000D_ (-5.39, -1.78)
Prevalence	Turkmenistan	Male	GBTC	-3.90131	-5.7815	-1.9836	0	-3.9_x000D_ (-5.78, -1.98)
Prevalence	Uzbekistan	Both	GBTC	1.19732	0.838939	1.55698	0	1.2_x000D_ (0.84, 1.56)
Prevalence	Uzbekistan	Female	GBTC	0.898479	0.397949	1.4015	0	0.9_x000D_ (0.4, 1.4)
Prevalence	Uzbekistan	Male	GBTC	1.52644	1.15666	1.89758	0	1.53_x000D_ (1.16, 1.9)
Prevalence	Viet Nam	Both	GBTC	1.27042	1.14312	1.39789	0	1.27_x000D_ (1.14, 1.4)
Prevalence	Viet Nam	Female	GBTC	0.882538	0.741785	1.02349	0	0.88_x000D_ (0.74, 1.02)
Prevalence	Viet Nam	Male	GBTC	1.51657	1.33261	1.70087	0	1.52_x000D_ (1.33, 1.7)
DALYs (Disability-Adjusted Life Years)	Armenia	Both	GC	-3.46091	-4.172	-2.74455	0	-3.46_x000D_ (-4.17, -2.74)
DALYs (Disability-Adjusted Life Years)	Armenia	Female	GC	-3.54626	-4.37488	-2.71046	0	-3.55_x000D_ (-4.37, -2.71)
DALYs (Disability-Adjusted Life Years)	Armenia	Male	GC	-3.25468	-4.39234	-2.10348	0	-3.25_x000D_ (-4.39, -2.1)
DALYs (Disability-Adjusted Life Years)	Azerbaijan	Both	GC	-2.05193	-2.54934	-1.55197	0	-2.05_x000D_ (-2.55, -1.55)
DALYs (Disability-Adjusted Life Years)	Azerbaijan	Female	GC	-2.52308	-2.97992	-2.06408	0	-2.52_x000D_ (-2.98, -2.06)
DALYs (Disability-Adjusted Life Years)	Azerbaijan	Male	GC	-2.1175	-2.57088	-1.66201	0	-2.12_x000D_ (-2.57, -1.66)
DALYs (Disability-Adjusted Life Years)	Bangladesh	Both	GC	-0.137579	-0.352584	0.0778902	0.211	-0.14_x000D_ (-0.35, 0.08)
DALYs (Disability-Adjusted Life Years)	Bangladesh	Female	GC	-0.422757	-0.728471	-0.116101	0.007	-0.42_x000D_ (-0.73, -0.12)
DALYs (Disability-Adjusted Life Years)	Bangladesh	Male	GC	0.0405309	-0.14186	0.223255	0.663	0.04_x000D_ (-0.14, 0.22)
DALYs (Disability-Adjusted Life Years)	Bhutan	Both	GC	-0.131287	-0.310993	0.0487442	0.153	-0.13_x000D_ (-0.31, 0.05)
DALYs (Disability-Adjusted Life Years)	Bhutan	Female	GC	-0.0833743	-0.273483	0.107097	0.391	-0.08_x000D_ (-0.27, 0.11)
DALYs (Disability-Adjusted Life Years)	Bhutan	Male	GC	-0.209452	-0.387918	-0.0306671	0.022	-0.21_x000D_ (-0.39, -0.03)
DALYs (Disability-Adjusted Life Years)	Brunei Darussalam	Both	GC	-2.58858	-2.65902	-2.51809	0	-2.59_x000D_ (-2.66, -2.52)
DALYs (Disability-Adjusted Life Years)	Brunei Darussalam	Female	GC	-2.53346	-2.60353	-2.46333	0	-2.53_x000D_ (-2.6, -2.46)
DALYs (Disability-Adjusted Life Years)	Brunei Darussalam	Male	GC	-2.55733	-2.62608	-2.48854	0	-2.56_x000D_ (-2.63, -2.49)
DALYs (Disability-Adjusted Life Years)	Cambodia	Both	GC	-1.60058	-1.79823	-1.40254	0	-1.6_x000D_ (-1.8, -1.4)
DALYs (Disability-Adjusted Life Years)	Cambodia	Female	GC	-1.58712	-1.80795	-1.36579	0	-1.59_x000D_ (-1.81, -1.37)
DALYs (Disability-Adjusted Life Years)	Cambodia	Male	GC	-1.61983	-1.77047	-1.46896	0	-1.62_x000D_ (-1.77, -1.47)
DALYs (Disability-Adjusted Life Years)	Central Asia	Both	GC	-2.68244	-2.87922	-2.48525	0	-2.68_x000D_ (-2.88, -2.49)
DALYs (Disability-Adjusted Life Years)	Central Asia	Female	GC	-3.04324	-3.36422	-2.72121	0	-3.04_x000D_ (-3.36, -2.72)
DALYs (Disability-Adjusted Life Years)	Central Asia	Male	GC	-2.62256	-2.92449	-2.31969	0	-2.62_x000D_ (-2.92, -2.32)
DALYs (Disability-Adjusted Life Years)	China	Both	GC	-3.52879	-4.07343	-2.98106	0	-3.53_x000D_ (-4.07, -2.98)
DALYs (Disability-Adjusted Life Years)	China	Female	GC	-4.39458	-4.63724	-4.15129	0	-4.39_x000D_ (-4.64, -4.15)
DALYs (Disability-Adjusted Life Years)	China	Male	GC	-3.16655	-3.82047	-2.50818	0	-3.17_x000D_ (-3.82, -2.51)
DALYs (Disability-Adjusted Life Years)	Democratic People's Republic of Korea	Both	GC	-0.49203	-0.595944	-0.388007	0	-0.49_x000D_ (-0.6, -0.39)
DALYs (Disability-Adjusted Life Years)	Democratic People's Republic of Korea	Female	GC	-0.42331	-0.529997	-0.316508	0	-0.42_x000D_ (-0.53, -0.32)
DALYs (Disability-Adjusted Life Years)	Democratic People's Republic of Korea	Male	GC	-0.69192	-0.790146	-0.593597	0	-0.69_x000D_ (-0.79, -0.59)
DALYs (Disability-Adjusted Life Years)	East Asia	Both	GC	-3.48808	-4.01878	-2.95444	0	-3.49_x000D_ (-4.02, -2.95)
DALYs (Disability-Adjusted Life Years)	East Asia	Female	GC	-4.32482	-4.56367	-4.08537	0	-4.32_x000D_ (-4.56, -4.09)
DALYs (Disability-Adjusted Life Years)	East Asia	Male	GC	-3.11682	-3.78304	-2.44598	0	-3.12_x000D_ (-3.78, -2.45)
DALYs (Disability-Adjusted Life Years)	Georgia	Both	GC	-1.8226	-2.66548	-0.97241	0	-1.82_x000D_ (-2.67, -0.97)
DALYs (Disability-Adjusted Life Years)	Georgia	Female	GC	-2.65025	-3.57998	-1.71155	0	-2.65_x000D_ (-3.58, -1.71)
DALYs (Disability-Adjusted Life Years)	Georgia	Male	GC	-1.42378	-2.14144	-0.700858	0	-1.42_x000D_ (-2.14, -0.7)
DALYs (Disability-Adjusted Life Years)	Global	Both	GC	-2.5924	-2.85685	-2.32722	0	-2.59_x000D_ (-2.86, -2.33)
DALYs (Disability-Adjusted Life Years)	Global	Female	GC	-2.81298	-2.93069	-2.69514	0	-2.81_x000D_ (-2.93, -2.7)
DALYs (Disability-Adjusted Life Years)	Global	Male	GC	-2.48913	-2.73778	-2.23984	0	-2.49_x000D_ (-2.74, -2.24)
DALYs (Disability-Adjusted Life Years)	High-income Asia Pacific	Both	GC	-3.77083	-3.91874	-3.62268	0	-3.77_x000D_ (-3.92, -3.62)
DALYs (Disability-Adjusted Life Years)	High-income Asia Pacific	Female	GC	-3.96647	-4.15317	-3.7794	0	-3.97_x000D_ (-4.15, -3.78)
DALYs (Disability-Adjusted Life Years)	High-income Asia Pacific	Male	GC	-3.74153	-3.89536	-3.58745	0	-3.74_x000D_ (-3.9, -3.59)
DALYs (Disability-Adjusted Life Years)	India	Both	GC	-0.821673	-1.44964	-0.189707	0.011	-0.82_x000D_ (-1.45, -0.19)
DALYs (Disability-Adjusted Life Years)	India	Female	GC	-1.00088	-1.64844	-0.349061	0.003	-1_x000D_ (-1.65, -0.35)
DALYs (Disability-Adjusted Life Years)	India	Male	GC	-0.649068	-1.45453	0.16298	0.117	-0.65_x000D_ (-1.45, 0.16)
DALYs (Disability-Adjusted Life Years)	Indonesia	Both	GC	-0.492783	-0.945875	-0.0376174	0.034	-0.49_x000D_ (-0.95, -0.04)
DALYs (Disability-Adjusted Life Years)	Indonesia	Female	GC	-0.549238	-0.727422	-0.370735	0	-0.55_x000D_ (-0.73, -0.37)
DALYs (Disability-Adjusted Life Years)	Indonesia	Male	GC	-0.463301	-0.832191	-0.0930397	0.014	-0.46_x000D_ (-0.83, -0.09)
DALYs (Disability-Adjusted Life Years)	Japan	Both	GC	-3.33213	-3.58051	-3.08312	0	-3.33_x000D_ (-3.58, -3.08)
DALYs (Disability-Adjusted Life Years)	Japan	Female	GC	-3.45419	-3.64111	-3.26691	0	-3.45_x000D_ (-3.64, -3.27)
DALYs (Disability-Adjusted Life Years)	Japan	Male	GC	-3.34313	-3.49247	-3.19355	0	-3.34_x000D_ (-3.49, -3.19)
DALYs (Disability-Adjusted Life Years)	Kazakhstan	Both	GC	-3.70018	-4.32728	-3.06898	0	-3.7_x000D_ (-4.33, -3.07)
DALYs (Disability-Adjusted Life Years)	Kazakhstan	Female	GC	-4.68487	-5.3846	-3.97997	0	-4.68_x000D_ (-5.38, -3.98)
DALYs (Disability-Adjusted Life Years)	Kazakhstan	Male	GC	-3.33755	-3.87317	-2.79894	0	-3.34_x000D_ (-3.87, -2.8)
DALYs (Disability-Adjusted Life Years)	Kyrgyzstan	Both	GC	-2.71626	-3.16144	-2.26903	0	-2.72_x000D_ (-3.16, -2.27)
DALYs (Disability-Adjusted Life Years)	Kyrgyzstan	Female	GC	-2.89662	-3.64287	-2.1446	0	-2.9_x000D_ (-3.64, -2.14)
DALYs (Disability-Adjusted Life Years)	Kyrgyzstan	Male	GC	-2.67728	-3.28831	-2.06238	0	-2.68_x000D_ (-3.29, -2.06)
DALYs (Disability-Adjusted Life Years)	Lao People's Democratic Republic	Both	GC	-0.0721917	-0.19505	0.0508179	0.25	-0.07_x000D_ (-0.2, 0.05)
DALYs (Disability-Adjusted Life Years)	Lao People's Democratic Republic	Female	GC	0.0908448	-0.0437974	0.225668	0.186	0.09_x000D_ (-0.04, 0.23)
DALYs (Disability-Adjusted Life Years)	Lao People's Democratic Republic	Male	GC	-0.273624	-0.37983	-0.167305	0	-0.27_x000D_ (-0.38, -0.17)
DALYs (Disability-Adjusted Life Years)	Malaysia	Both	GC	-1.54832	-1.76949	-1.32665	0	-1.55_x000D_ (-1.77, -1.33)
DALYs (Disability-Adjusted Life Years)	Malaysia	Female	GC	-1.87562	-2.10485	-1.64586	0	-1.88_x000D_ (-2.1, -1.65)
DALYs (Disability-Adjusted Life Years)	Malaysia	Male	GC	-1.35215	-1.59487	-1.10884	0	-1.35_x000D_ (-1.59, -1.11)
DALYs (Disability-Adjusted Life Years)	Maldives	Both	GC	-1.25024	-1.49392	-1.00596	0	-1.25_x000D_ (-1.49, -1.01)
DALYs (Disability-Adjusted Life Years)	Maldives	Female	GC	-1.86539	-2.01627	-1.71428	0	-1.87_x000D_ (-2.02, -1.71)
DALYs (Disability-Adjusted Life Years)	Maldives	Male	GC	-0.83451	-1.08636	-0.582023	0	-0.83_x000D_ (-1.09, -0.58)
DALYs (Disability-Adjusted Life Years)	Mauritius	Both	GC	-2.09533	-2.85278	-1.33197	0	-2.1_x000D_ (-2.85, -1.33)
DALYs (Disability-Adjusted Life Years)	Mauritius	Female	GC	-2.61701	-3.66514	-1.55748	0	-2.62_x000D_ (-3.67, -1.56)
DALYs (Disability-Adjusted Life Years)	Mauritius	Male	GC	-1.73686	-2.70912	-0.754882	0.001	-1.74_x000D_ (-2.71, -0.75)
DALYs (Disability-Adjusted Life Years)	Mongolia	Both	GC	-1.4582	-1.84411	-1.07078	0	-1.46_x000D_ (-1.84, -1.07)
DALYs (Disability-Adjusted Life Years)	Mongolia	Female	GC	-2.8777	-3.38227	-2.3705	0	-2.88_x000D_ (-3.38, -2.37)
DALYs (Disability-Adjusted Life Years)	Mongolia	Male	GC	-0.515022	-0.954563	-0.0735295	0.022	-0.52_x000D_ (-0.95, -0.07)
DALYs (Disability-Adjusted Life Years)	Myanmar	Both	GC	-1.16565	-1.3387	-0.992294	0	-1.17_x000D_ (-1.34, -0.99)
DALYs (Disability-Adjusted Life Years)	Myanmar	Female	GC	-1.22472	-1.43397	-1.01502	0	-1.22_x000D_ (-1.43, -1.02)
DALYs (Disability-Adjusted Life Years)	Myanmar	Male	GC	-1.06133	-1.22597	-0.896419	0	-1.06_x000D_ (-1.23, -0.9)
DALYs (Disability-Adjusted Life Years)	Nepal	Both	GC	-0.694937	-0.921651	-0.467703	0	-0.69_x000D_ (-0.92, -0.47)
DALYs (Disability-Adjusted Life Years)	Nepal	Female	GC	-0.955247	-1.11089	-0.799363	0	-0.96_x000D_ (-1.11, -0.8)
DALYs (Disability-Adjusted Life Years)	Nepal	Male	GC	-0.404657	-0.727942	-0.0803191	0.015	-0.4_x000D_ (-0.73, -0.08)
DALYs (Disability-Adjusted Life Years)	Pakistan	Both	GC	-0.42425	-0.759406	-0.0879616	0.013	-0.42_x000D_ (-0.76, -0.09)
DALYs (Disability-Adjusted Life Years)	Pakistan	Female	GC	-0.356836	-0.788849	0.0770584	0.107	-0.36_x000D_ (-0.79, 0.08)
DALYs (Disability-Adjusted Life Years)	Pakistan	Male	GC	-0.552317	-1.07762	-0.0242283	0.04	-0.55_x000D_ (-1.08, -0.02)
DALYs (Disability-Adjusted Life Years)	Philippines	Both	GC	-1.14261	-1.29354	-0.991449	0	-1.14_x000D_ (-1.29, -0.99)
DALYs (Disability-Adjusted Life Years)	Philippines	Female	GC	-0.935034	-1.09064	-0.779186	0	-0.94_x000D_ (-1.09, -0.78)
DALYs (Disability-Adjusted Life Years)	Philippines	Male	GC	-1.20074	-1.35956	-1.04165	0	-1.2_x000D_ (-1.36, -1.04)
DALYs (Disability-Adjusted Life Years)	Republic of Korea	Both	GC	-5.07896	-5.3352	-4.82202	0	-5.08_x000D_ (-5.34, -4.82)
DALYs (Disability-Adjusted Life Years)	Republic of Korea	Female	GC	-5.35037	-5.5934	-5.10673	0	-5.35_x000D_ (-5.59, -5.11)
DALYs (Disability-Adjusted Life Years)	Republic of Korea	Male	GC	-5.05695	-5.38517	-4.7276	0	-5.06_x000D_ (-5.39, -4.73)
DALYs (Disability-Adjusted Life Years)	Seychelles	Both	GC	-1.32651	-1.53032	-1.12227	0	-1.33_x000D_ (-1.53, -1.12)
DALYs (Disability-Adjusted Life Years)	Seychelles	Female	GC	-1.58416	-1.73099	-1.43712	0	-1.58_x000D_ (-1.73, -1.44)
DALYs (Disability-Adjusted Life Years)	Seychelles	Male	GC	-1.47395	-1.88005	-1.06617	0	-1.47_x000D_ (-1.88, -1.07)
DALYs (Disability-Adjusted Life Years)	Singapore	Both	GC	-4.80733	-5.14583	-4.46762	0	-4.81_x000D_ (-5.15, -4.47)
DALYs (Disability-Adjusted Life Years)	Singapore	Female	GC	-4.8876	-5.44429	-4.32763	0	-4.89_x000D_ (-5.44, -4.33)
DALYs (Disability-Adjusted Life Years)	Singapore	Male	GC	-4.88036	-5.38094	-4.37713	0	-4.88_x000D_ (-5.38, -4.38)
DALYs (Disability-Adjusted Life Years)	South Asia	Both	GC	-0.690617	-1.26331	-0.114603	0.019	-0.69_x000D_ (-1.26, -0.11)
DALYs (Disability-Adjusted Life Years)	South Asia	Female	GC	-0.828826	-1.36847	-0.286229	0.003	-0.83_x000D_ (-1.37, -0.29)
DALYs (Disability-Adjusted Life Years)	South Asia	Male	GC	-0.52985	-1.21383	0.158862	0.131	-0.53_x000D_ (-1.21, 0.16)
DALYs (Disability-Adjusted Life Years)	Southeast Asia	Both	GC	-0.927009	-1.08314	-0.770627	0	-0.93_x000D_ (-1.08, -0.77)
DALYs (Disability-Adjusted Life Years)	Southeast Asia	Female	GC	-1.16406	-1.31785	-1.01003	0	-1.16_x000D_ (-1.32, -1.01)
DALYs (Disability-Adjusted Life Years)	Southeast Asia	Male	GC	-0.814656	-0.923996	-0.705195	0	-0.81_x000D_ (-0.92, -0.71)
DALYs (Disability-Adjusted Life Years)	Sri Lanka	Both	GC	-0.573859	-1.09771	-0.0472378	0.033	-0.57_x000D_ (-1.1, -0.05)
DALYs (Disability-Adjusted Life Years)	Sri Lanka	Female	GC	-1.4043	-1.63354	-1.17454	0	-1.4_x000D_ (-1.63, -1.17)
DALYs (Disability-Adjusted Life Years)	Sri Lanka	Male	GC	-0.234163	-0.849616	0.385111	0.458	-0.23_x000D_ (-0.85, 0.39)
DALYs (Disability-Adjusted Life Years)	Taiwan (Province of China)	Both	GC	-3.41403	-3.79606	-3.03048	0	-3.41_x000D_ (-3.8, -3.03)
DALYs (Disability-Adjusted Life Years)	Taiwan (Province of China)	Female	GC	-3.25646	-3.68915	-2.82183	0	-3.26_x000D_ (-3.69, -2.82)
DALYs (Disability-Adjusted Life Years)	Taiwan (Province of China)	Male	GC	-3.27655	-3.7368	-2.8141	0	-3.28_x000D_ (-3.74, -2.81)
DALYs (Disability-Adjusted Life Years)	Tajikistan	Both	GC	-1.6095	-2.5066	-0.704144	0.001	-1.61_x000D_ (-2.51, -0.7)
DALYs (Disability-Adjusted Life Years)	Tajikistan	Female	GC	-1.15201	-1.71818	-0.582567	0	-1.15_x000D_ (-1.72, -0.58)
DALYs (Disability-Adjusted Life Years)	Tajikistan	Male	GC	-2.09732	-3.2386	-0.942579	0	-2.1_x000D_ (-3.24, -0.94)
DALYs (Disability-Adjusted Life Years)	Thailand	Both	GC	-1.2144	-1.63354	-0.793481	0	-1.21_x000D_ (-1.63, -0.79)
DALYs (Disability-Adjusted Life Years)	Thailand	Female	GC	-1.76145	-2.21544	-1.30535	0	-1.76_x000D_ (-2.22, -1.31)
DALYs (Disability-Adjusted Life Years)	Thailand	Male	GC	-0.895475	-1.35982	-0.428945	0	-0.9_x000D_ (-1.36, -0.43)
DALYs (Disability-Adjusted Life Years)	Timor-Leste	Both	GC	-1.30787	-1.63314	-0.981519	0	-1.31_x000D_ (-1.63, -0.98)
DALYs (Disability-Adjusted Life Years)	Timor-Leste	Female	GC	-0.95897	-1.2632	-0.653804	0	-0.96_x000D_ (-1.26, -0.65)
DALYs (Disability-Adjusted Life Years)	Timor-Leste	Male	GC	-1.57769	-1.72438	-1.43078	0	-1.58_x000D_ (-1.72, -1.43)
DALYs (Disability-Adjusted Life Years)	Turkmenistan	Both	GC	-2.43076	-3.54465	-1.30401	0	-2.43_x000D_ (-3.54, -1.3)
DALYs (Disability-Adjusted Life Years)	Turkmenistan	Female	GC	-2.56341	-2.97907	-2.14596	0	-2.56_x000D_ (-2.98, -2.15)
DALYs (Disability-Adjusted Life Years)	Turkmenistan	Male	GC	-2.42757	-3.61696	-1.22351	0	-2.43_x000D_ (-3.62, -1.22)
DALYs (Disability-Adjusted Life Years)	Uzbekistan	Both	GC	-3.09884	-3.518	-2.67785	0	-3.1_x000D_ (-3.52, -2.68)
DALYs (Disability-Adjusted Life Years)	Uzbekistan	Female	GC	-3.114	-3.66621	-2.55862	0	-3.11_x000D_ (-3.67, -2.56)
DALYs (Disability-Adjusted Life Years)	Uzbekistan	Male	GC	-3.19452	-3.64879	-2.73811	0	-3.19_x000D_ (-3.65, -2.74)
DALYs (Disability-Adjusted Life Years)	Viet Nam	Both	GC	-1.00759	-1.09163	-0.923469	0	-1.01_x000D_ (-1.09, -0.92)
DALYs (Disability-Adjusted Life Years)	Viet Nam	Female	GC	-1.34733	-1.45325	-1.2413	0	-1.35_x000D_ (-1.45, -1.24)
DALYs (Disability-Adjusted Life Years)	Viet Nam	Male	GC	-0.911747	-0.993428	-0.829998	0	-0.91_x000D_ (-0.99, -0.83)
Deaths	Armenia	Both	GC	-3.13086	-3.76783	-2.48967	0	-3.13_x000D_ (-3.77, -2.49)
Deaths	Armenia	Female	GC	-3.1866	-4.11696	-2.24721	0	-3.19_x000D_ (-4.12, -2.25)
Deaths	Armenia	Male	GC	-2.9813	-3.73579	-2.2209	0	-2.98_x000D_ (-3.74, -2.22)
Deaths	Azerbaijan	Both	GC	-1.81117	-2.32393	-1.29572	0	-1.81_x000D_ (-2.32, -1.3)
Deaths	Azerbaijan	Female	GC	-2.11164	-2.66677	-1.55335	0	-2.11_x000D_ (-2.67, -1.55)
Deaths	Azerbaijan	Male	GC	-2.00719	-2.45805	-1.55424	0	-2.01_x000D_ (-2.46, -1.55)
Deaths	Bangladesh	Both	GC	0.10274	-0.0892781	0.295128	0.295	0.1_x000D_ (-0.09, 0.3)
Deaths	Bangladesh	Female	GC	-0.175169	-0.421854	0.0721266	0.165	-0.18_x000D_ (-0.42, 0.07)
Deaths	Bangladesh	Male	GC	0.273818	0.108208	0.439702	0.001	0.27_x000D_ (0.11, 0.44)
Deaths	Bhutan	Both	GC	-0.342919	-0.497594	-0.188002	0	-0.34_x000D_ (-0.5, -0.19)
Deaths	Bhutan	Female	GC	-0.343823	-0.448762	-0.238772	0	-0.34_x000D_ (-0.45, -0.24)
Deaths	Bhutan	Male	GC	-0.361931	-0.533644	-0.189922	0	-0.36_x000D_ (-0.53, -0.19)
Deaths	Brunei Darussalam	Both	GC	-2.631	-2.83307	-2.42851	0	-2.63_x000D_ (-2.83, -2.43)
Deaths	Brunei Darussalam	Female	GC	-2.45295	-2.52838	-2.37747	0	-2.45_x000D_ (-2.53, -2.38)
Deaths	Brunei Darussalam	Male	GC	-2.65135	-2.76735	-2.5352	0	-2.65_x000D_ (-2.77, -2.54)
Deaths	Cambodia	Both	GC	-1.20808	-1.41649	-0.999227	0	-1.21_x000D_ (-1.42, -1)
Deaths	Cambodia	Female	GC	-1.14954	-1.35944	-0.939192	0	-1.15_x000D_ (-1.36, -0.94)
Deaths	Cambodia	Male	GC	-1.335	-1.50807	-1.16161	0	-1.33_x000D_ (-1.51, -1.16)
Deaths	Central Asia	Both	GC	-2.50298	-2.72401	-2.28144	0	-2.5_x000D_ (-2.72, -2.28)
Deaths	Central Asia	Female	GC	-2.91355	-3.29602	-2.52958	0	-2.91_x000D_ (-3.3, -2.53)
Deaths	Central Asia	Male	GC	-2.48896	-2.86058	-2.11592	0	-2.49_x000D_ (-2.86, -2.12)
Deaths	China	Both	GC	-3.251	-3.75698	-2.74237	0	-3.25_x000D_ (-3.76, -2.74)
Deaths	China	Female	GC	-3.9703	-4.2075	-3.73251	0	-3.97_x000D_ (-4.21, -3.73)
Deaths	China	Male	GC	-2.92479	-3.57497	-2.27023	0	-2.92_x000D_ (-3.57, -2.27)
Deaths	Democratic People's Republic of Korea	Both	GC	-0.505031	-0.569167	-0.440855	0	-0.51_x000D_ (-0.57, -0.44)
Deaths	Democratic People's Republic of Korea	Female	GC	-0.480078	-0.583085	-0.376964	0	-0.48_x000D_ (-0.58, -0.38)
Deaths	Democratic People's Republic of Korea	Male	GC	-0.694117	-0.793816	-0.594318	0	-0.69_x000D_ (-0.79, -0.59)
Deaths	East Asia	Both	GC	-3.21727	-3.70856	-2.72347	0	-3.22_x000D_ (-3.71, -2.72)
Deaths	East Asia	Female	GC	-3.9113	-4.14032	-3.68172	0	-3.91_x000D_ (-4.14, -3.68)
Deaths	East Asia	Male	GC	-2.90146	-3.53406	-2.26471	0	-2.9_x000D_ (-3.53, -2.26)
Deaths	Georgia	Both	GC	-1.53354	-2.24836	-0.813498	0	-1.53_x000D_ (-2.25, -0.81)
Deaths	Georgia	Female	GC	-2.2045	-3.05822	-1.34325	0	-2.2_x000D_ (-3.06, -1.34)
Deaths	Georgia	Male	GC	-1.12513	-1.80417	-0.441394	0.001	-1.13_x000D_ (-1.8, -0.44)
Deaths	Global	Both	GC	-2.42584	-2.64748	-2.2037	0	-2.43_x000D_ (-2.65, -2.2)
Deaths	Global	Female	GC	-2.70047	-2.84285	-2.55788	0	-2.7_x000D_ (-2.84, -2.56)
Deaths	Global	Male	GC	-2.2964	-2.5948	-1.99707	0	-2.3_x000D_ (-2.59, -2)
Deaths	High-income Asia Pacific	Both	GC	-3.22727	-3.38828	-3.06599	0	-3.23_x000D_ (-3.39, -3.07)
Deaths	High-income Asia Pacific	Female	GC	-3.47142	-3.67759	-3.2648	0	-3.47_x000D_ (-3.68, -3.26)
Deaths	High-income Asia Pacific	Male	GC	-3.19346	-3.34837	-3.0383	0	-3.19_x000D_ (-3.35, -3.04)
Deaths	India	Both	GC	-0.733795	-1.47726	0.0152757	0.055	-0.73_x000D_ (-1.48, 0.02)
Deaths	India	Female	GC	-0.856273	-1.49989	-0.208453	0.01	-0.86_x000D_ (-1.5, -0.21)
Deaths	India	Male	GC	-0.609811	-1.28974	0.0747989	0.081	-0.61_x000D_ (-1.29, 0.07)
Deaths	Indonesia	Both	GC	-0.633321	-0.802022	-0.464333	0	-0.63_x000D_ (-0.8, -0.46)
Deaths	Indonesia	Female	GC	-0.744261	-0.90699	-0.581264	0	-0.74_x000D_ (-0.91, -0.58)
Deaths	Indonesia	Male	GC	-0.668972	-0.974547	-0.362455	0	-0.67_x000D_ (-0.97, -0.36)
Deaths	Japan	Both	GC	-2.871	-3.17917	-2.56184	0	-2.87_x000D_ (-3.18, -2.56)
Deaths	Japan	Female	GC	-3.02521	-3.21735	-2.8327	0	-3.03_x000D_ (-3.22, -2.83)
Deaths	Japan	Male	GC	-2.87846	-3.04313	-2.71351	0	-2.88_x000D_ (-3.04, -2.71)
Deaths	Kazakhstan	Both	GC	-3.72056	-4.40858	-3.02757	0	-3.72_x000D_ (-4.41, -3.03)
Deaths	Kazakhstan	Female	GC	-4.70837	-5.40164	-4.01001	0	-4.71_x000D_ (-5.4, -4.01)
Deaths	Kazakhstan	Male	GC	-3.15916	-3.73405	-2.58083	0	-3.16_x000D_ (-3.73, -2.58)
Deaths	Kyrgyzstan	Both	GC	-2.37618	-2.8282	-1.92205	0	-2.38_x000D_ (-2.83, -1.92)
Deaths	Kyrgyzstan	Female	GC	-2.5172	-3.1647	-1.86536	0	-2.52_x000D_ (-3.16, -1.87)
Deaths	Kyrgyzstan	Male	GC	-2.41867	-3.02571	-1.80783	0	-2.42_x000D_ (-3.03, -1.81)
Deaths	Lao People's Democratic Republic	Both	GC	-0.163792	-0.276584	-0.0508733	0.004	-0.16_x000D_ (-0.28, -0.05)
Deaths	Lao People's Democratic Republic	Female	GC	0.0947312	-0.0426493	0.2323	0.177	0.09_x000D_ (-0.04, 0.23)
Deaths	Lao People's Democratic Republic	Male	GC	-0.387684	-0.491925	-0.283333	0	-0.39_x000D_ (-0.49, -0.28)
Deaths	Malaysia	Both	GC	-1.54503	-1.77969	-1.30981	0	-1.55_x000D_ (-1.78, -1.31)
Deaths	Malaysia	Female	GC	-1.79836	-2.02195	-1.57427	0	-1.8_x000D_ (-2.02, -1.57)
Deaths	Malaysia	Male	GC	-1.39672	-1.65329	-1.13949	0	-1.4_x000D_ (-1.65, -1.14)
Deaths	Maldives	Both	GC	-0.419794	-0.580328	-0.259001	0	-0.42_x000D_ (-0.58, -0.26)
Deaths	Maldives	Female	GC	-0.890274	-1.02148	-0.758893	0	-0.89_x000D_ (-1.02, -0.76)
Deaths	Maldives	Male	GC	-0.0522768	-0.220341	0.116071	0.543	-0.05_x000D_ (-0.22, 0.12)
Deaths	Mauritius	Both	GC	-2.09842	-2.86644	-1.32432	0	-2.1_x000D_ (-2.87, -1.32)
Deaths	Mauritius	Female	GC	-2.55443	-3.57889	-1.51909	0	-2.55_x000D_ (-3.58, -1.52)
Deaths	Mauritius	Male	GC	-1.71272	-2.7128	-0.702347	0.001	-1.71_x000D_ (-2.71, -0.7)
Deaths	Mongolia	Both	GC	-1.42974	-1.72081	-1.13782	0	-1.43_x000D_ (-1.72, -1.14)
Deaths	Mongolia	Female	GC	-2.50792	-2.88751	-2.12684	0	-2.51_x000D_ (-2.89, -2.13)
Deaths	Mongolia	Male	GC	-0.573791	-1.00841	-0.137267	0.01	-0.57_x000D_ (-1.01, -0.14)
Deaths	Myanmar	Both	GC	-1.05232	-1.21651	-0.887859	0	-1.05_x000D_ (-1.22, -0.89)
Deaths	Myanmar	Female	GC	-1.08158	-1.28006	-0.882699	0	-1.08_x000D_ (-1.28, -0.88)
Deaths	Myanmar	Male	GC	-0.894955	-1.06107	-0.728564	0	-0.89_x000D_ (-1.06, -0.73)
Deaths	Nepal	Both	GC	-0.655104	-0.844484	-0.465362	0	-0.66_x000D_ (-0.84, -0.47)
Deaths	Nepal	Female	GC	-0.711774	-0.916507	-0.506618	0	-0.71_x000D_ (-0.92, -0.51)
Deaths	Nepal	Male	GC	-0.487091	-0.767287	-0.206103	0.001	-0.49_x000D_ (-0.77, -0.21)
Deaths	Pakistan	Both	GC	-0.45613	-0.885585	-0.0248135	0.038	-0.46_x000D_ (-0.89, -0.02)
Deaths	Pakistan	Female	GC	-0.469756	-0.798544	-0.139879	0.005	-0.47_x000D_ (-0.8, -0.14)
Deaths	Pakistan	Male	GC	-0.515455	-1.04788	0.0198373	0.059	-0.52_x000D_ (-1.05, 0.02)
Deaths	Philippines	Both	GC	-1.13518	-1.30985	-0.960206	0	-1.14_x000D_ (-1.31, -0.96)
Deaths	Philippines	Female	GC	-1.02797	-1.2062	-0.849415	0	-1.03_x000D_ (-1.21, -0.85)
Deaths	Philippines	Male	GC	-1.06899	-1.25359	-0.88405	0	-1.07_x000D_ (-1.25, -0.88)
Deaths	Republic of Korea	Both	GC	-4.39954	-4.67819	-4.12008	0	-4.4_x000D_ (-4.68, -4.12)
Deaths	Republic of Korea	Female	GC	-4.59612	-4.87249	-4.31894	0	-4.6_x000D_ (-4.87, -4.32)
Deaths	Republic of Korea	Male	GC	-4.37803	-4.62905	-4.12634	0	-4.38_x000D_ (-4.63, -4.13)
Deaths	Seychelles	Both	GC	-1.29301	-1.60761	-0.977397	0	-1.29_x000D_ (-1.61, -0.98)
Deaths	Seychelles	Female	GC	-1.56218	-1.71743	-1.40669	0	-1.56_x000D_ (-1.72, -1.41)
Deaths	Seychelles	Male	GC	-1.3326	-1.75818	-0.905174	0	-1.33_x000D_ (-1.76, -0.91)
Deaths	Singapore	Both	GC	-4.4182	-4.83351	-4.00108	0	-4.42_x000D_ (-4.83, -4)
Deaths	Singapore	Female	GC	-4.3882	-4.8533	-3.92083	0	-4.39_x000D_ (-4.85, -3.92)
Deaths	Singapore	Male	GC	-4.46071	-5.07359	-3.84388	0	-4.46_x000D_ (-5.07, -3.84)
Deaths	South Asia	Both	GC	-0.587988	-1.21706	0.045094	0.069	-0.59_x000D_ (-1.22, 0.05)
Deaths	South Asia	Female	GC	-0.731077	-1.40287	-0.0547059	0.034	-0.73_x000D_ (-1.4, -0.05)
Deaths	South Asia	Male	GC	-0.459714	-0.986442	0.0698155	0.089	-0.46_x000D_ (-0.99, 0.07)
Deaths	Southeast Asia	Both	GC	-1.05175	-1.20263	-0.900626	0	-1.05_x000D_ (-1.2, -0.9)
Deaths	Southeast Asia	Female	GC	-1.21589	-1.5751	-0.855375	0	-1.22_x000D_ (-1.58, -0.86)
Deaths	Southeast Asia	Male	GC	-0.946026	-1.1107	-0.781074	0	-0.95_x000D_ (-1.11, -0.78)
Deaths	Sri Lanka	Both	GC	-0.729191	-1.13973	-0.31695	0.001	-0.73_x000D_ (-1.14, -0.32)
Deaths	Sri Lanka	Female	GC	-1.24533	-1.41579	-1.07457	0	-1.25_x000D_ (-1.42, -1.07)
Deaths	Sri Lanka	Male	GC	-0.294349	-0.804496	0.218422	0.26	-0.29_x000D_ (-0.8, 0.22)
Deaths	Taiwan (Province of China)	Both	GC	-3.20848	-3.59055	-2.8249	0	-3.21_x000D_ (-3.59, -2.82)
Deaths	Taiwan (Province of China)	Female	GC	-3.07881	-3.63671	-2.51769	0	-3.08_x000D_ (-3.64, -2.52)
Deaths	Taiwan (Province of China)	Male	GC	-3.05575	-3.48074	-2.62888	0	-3.06_x000D_ (-3.48, -2.63)
Deaths	Tajikistan	Both	GC	-1.20155	-2.05485	-0.340819	0.006	-1.2_x000D_ (-2.05, -0.34)
Deaths	Tajikistan	Female	GC	-0.743916	-1.33115	-0.153187	0.014	-0.74_x000D_ (-1.33, -0.15)
Deaths	Tajikistan	Male	GC	-1.91529	-2.96246	-0.856819	0	-1.92_x000D_ (-2.96, -0.86)
Deaths	Thailand	Both	GC	-1.43087	-1.97292	-0.88583	0	-1.43_x000D_ (-1.97, -0.89)
Deaths	Thailand	Female	GC	-1.92598	-2.59256	-1.25484	0	-1.93_x000D_ (-2.59, -1.25)
Deaths	Thailand	Male	GC	-1.17468	-1.69912	-0.647434	0	-1.17_x000D_ (-1.7, -0.65)
Deaths	Timor-Leste	Both	GC	-1.38166	-1.67971	-1.0827	0	-1.38_x000D_ (-1.68, -1.08)
Deaths	Timor-Leste	Female	GC	-0.98032	-1.3468	-0.61248	0	-0.98_x000D_ (-1.35, -0.61)
Deaths	Timor-Leste	Male	GC	-1.66054	-1.81855	-1.50229	0	-1.66_x000D_ (-1.82, -1.5)
Deaths	Turkmenistan	Both	GC	-2.48685	-3.49413	-1.46905	0	-2.49_x000D_ (-3.49, -1.47)
Deaths	Turkmenistan	Female	GC	-2.6908	-3.08909	-2.29088	0	-2.69_x000D_ (-3.09, -2.29)
Deaths	Turkmenistan	Male	GC	-2.47037	-3.62013	-1.3069	0	-2.47_x000D_ (-3.62, -1.31)
Deaths	Uzbekistan	Both	GC	-2.98669	-3.43418	-2.53712	0	-2.99_x000D_ (-3.43, -2.54)
Deaths	Uzbekistan	Female	GC	-3.19491	-3.62361	-2.7643	0	-3.19_x000D_ (-3.62, -2.76)
Deaths	Uzbekistan	Male	GC	-3.04693	-3.54936	-2.54189	0	-3.05_x000D_ (-3.55, -2.54)
Deaths	Viet Nam	Both	GC	-1.1325	-1.20197	-1.06299	0	-1.13_x000D_ (-1.2, -1.06)
Deaths	Viet Nam	Female	GC	-1.45097	-1.57903	-1.32273	0	-1.45_x000D_ (-1.58, -1.32)
Deaths	Viet Nam	Male	GC	-1.04092	-1.12132	-0.960452	0	-1.04_x000D_ (-1.12, -0.96)
Incidence	Armenia	Both	GC	-2.87677	-3.4837	-2.26602	0	-2.88_x000D_ (-3.48, -2.27)
Incidence	Armenia	Female	GC	-3.03584	-3.93355	-2.12975	0	-3.04_x000D_ (-3.93, -2.13)
Incidence	Armenia	Male	GC	-2.82972	-3.87332	-1.7748	0	-2.83_x000D_ (-3.87, -1.77)
Incidence	Azerbaijan	Both	GC	-1.77141	-2.19481	-1.34618	0	-1.77_x000D_ (-2.19, -1.35)
Incidence	Azerbaijan	Female	GC	-2.17956	-2.59909	-1.75822	0	-2.18_x000D_ (-2.6, -1.76)
Incidence	Azerbaijan	Male	GC	-1.88441	-2.26131	-1.50607	0	-1.88_x000D_ (-2.26, -1.51)
Incidence	Bangladesh	Both	GC	-0.0306328	-0.386637	0.326644	0.866	-0.03_x000D_ (-0.39, 0.33)
Incidence	Bangladesh	Female	GC	-0.434635	-0.857908	-0.00955422	0.045	-0.43_x000D_ (-0.86, -0.01)
Incidence	Bangladesh	Male	GC	0.204565	-0.209482	0.620331	0.333	0.2_x000D_ (-0.21, 0.62)
Incidence	Bhutan	Both	GC	-0.40908	-0.594863	-0.22295	0	-0.41_x000D_ (-0.59, -0.22)
Incidence	Bhutan	Female	GC	-0.443651	-0.553436	-0.333745	0	-0.44_x000D_ (-0.55, -0.33)
Incidence	Bhutan	Male	GC	-0.387373	-0.527342	-0.247208	0	-0.39_x000D_ (-0.53, -0.25)
Incidence	Brunei Darussalam	Both	GC	-2.35112	-2.43856	-2.26359	0	-2.35_x000D_ (-2.44, -2.26)
Incidence	Brunei Darussalam	Female	GC	-2.32341	-2.43049	-2.2162	0	-2.32_x000D_ (-2.43, -2.22)
Incidence	Brunei Darussalam	Male	GC	-2.309	-2.39418	-2.22375	0	-2.31_x000D_ (-2.39, -2.22)
Incidence	Cambodia	Both	GC	-1.31259	-1.48987	-1.13499	0	-1.31_x000D_ (-1.49, -1.13)
Incidence	Cambodia	Female	GC	-1.30987	-1.49513	-1.12427	0	-1.31_x000D_ (-1.5, -1.12)
Incidence	Cambodia	Male	GC	-1.35315	-1.48878	-1.21734	0	-1.35_x000D_ (-1.49, -1.22)
Incidence	Central Asia	Both	GC	-2.45464	-2.67264	-2.23615	0	-2.45_x000D_ (-2.67, -2.24)
Incidence	Central Asia	Female	GC	-2.84598	-3.19809	-2.49259	0	-2.85_x000D_ (-3.2, -2.49)
Incidence	Central Asia	Male	GC	-2.44924	-2.84038	-2.05652	0	-2.45_x000D_ (-2.84, -2.06)
Incidence	China	Both	GC	-2.23219	-2.72799	-1.73386	0	-2.23_x000D_ (-2.73, -1.73)
Incidence	China	Female	GC	-3.11756	-3.34972	-2.88484	0	-3.12_x000D_ (-3.35, -2.88)
Incidence	China	Male	GC	-1.87454	-2.48058	-1.26474	0	-1.87_x000D_ (-2.48, -1.26)
Incidence	Democratic People's Republic of Korea	Both	GC	-0.321201	-0.375518	-0.266855	0	-0.32_x000D_ (-0.38, -0.27)
Incidence	Democratic People's Republic of Korea	Female	GC	-0.298236	-0.357546	-0.238891	0	-0.3_x000D_ (-0.36, -0.24)
Incidence	Democratic People's Republic of Korea	Male	GC	-0.495471	-0.615942	-0.374853	0	-0.5_x000D_ (-0.62, -0.37)
Incidence	East Asia	Both	GC	-2.2117	-2.69433	-1.72667	0	-2.21_x000D_ (-2.69, -1.73)
Incidence	East Asia	Female	GC	-3.07269	-3.29777	-2.84709	0	-3.07_x000D_ (-3.3, -2.85)
Incidence	East Asia	Male	GC	-1.86474	-2.46278	-1.26304	0	-1.86_x000D_ (-2.46, -1.26)
Incidence	Georgia	Both	GC	-1.49339	-2.28621	-0.694132	0	-1.49_x000D_ (-2.29, -0.69)
Incidence	Georgia	Female	GC	-2.23018	-3.15727	-1.29422	0	-2.23_x000D_ (-3.16, -1.29)
Incidence	Georgia	Male	GC	-1.10553	-1.82432	-0.381465	0.003	-1.11_x000D_ (-1.82, -0.38)
Incidence	Global	Both	GC	-1.90114	-2.13818	-1.66352	0	-1.9_x000D_ (-2.14, -1.66)
Incidence	Global	Female	GC	-2.28156	-2.38986	-2.17314	0	-2.28_x000D_ (-2.39, -2.17)
Incidence	Global	Male	GC	-1.73785	-2.07007	-1.40449	0	-1.74_x000D_ (-2.07, -1.4)
Incidence	High-income Asia Pacific	Both	GC	-2.79187	-2.9563	-2.62717	0	-2.79_x000D_ (-2.96, -2.63)
Incidence	High-income Asia Pacific	Female	GC	-2.93459	-3.32745	-2.54014	0	-2.93_x000D_ (-3.33, -2.54)
Incidence	High-income Asia Pacific	Male	GC	-2.79828	-2.92848	-2.66791	0	-2.8_x000D_ (-2.93, -2.67)
Incidence	India	Both	GC	-0.975253	-1.44006	-0.508254	0	-0.98_x000D_ (-1.44, -0.51)
Incidence	India	Female	GC	-1.11501	-1.64038	-0.58683	0	-1.12_x000D_ (-1.64, -0.59)
Incidence	India	Male	GC	-0.808125	-1.39886	-0.213847	0.008	-0.81_x000D_ (-1.4, -0.21)
Incidence	Indonesia	Both	GC	-0.566056	-0.715552	-0.416334	0	-0.57_x000D_ (-0.72, -0.42)
Incidence	Indonesia	Female	GC	-0.652407	-0.795573	-0.509035	0	-0.65_x000D_ (-0.8, -0.51)
Incidence	Indonesia	Male	GC	-0.505257	-0.674612	-0.335614	0	-0.51_x000D_ (-0.67, -0.34)
Incidence	Japan	Both	GC	-2.74488	-2.99082	-2.49832	0	-2.74_x000D_ (-2.99, -2.5)
Incidence	Japan	Female	GC	-2.82312	-3.0345	-2.61128	0	-2.82_x000D_ (-3.03, -2.61)
Incidence	Japan	Male	GC	-2.76968	-2.93425	-2.60483	0	-2.77_x000D_ (-2.93, -2.6)
Incidence	Kazakhstan	Both	GC	-3.59142	-4.20815	-2.97072	0	-3.59_x000D_ (-4.21, -2.97)
Incidence	Kazakhstan	Female	GC	-4.53637	-5.22675	-3.84096	0	-4.54_x000D_ (-5.23, -3.84)
Incidence	Kazakhstan	Male	GC	-3.05567	-3.61177	-2.49636	0	-3.06_x000D_ (-3.61, -2.5)
Incidence	Kyrgyzstan	Both	GC	-2.37174	-2.83984	-1.90139	0	-2.37_x000D_ (-2.84, -1.9)
Incidence	Kyrgyzstan	Female	GC	-2.57079	-3.40299	-1.73143	0	-2.57_x000D_ (-3.4, -1.73)
Incidence	Kyrgyzstan	Male	GC	-2.43554	-3.04976	-1.81744	0	-2.44_x000D_ (-3.05, -1.82)
Incidence	Lao People's Democratic Republic	Both	GC	-0.286843	-0.395938	-0.177629	0	-0.29_x000D_ (-0.4, -0.18)
Incidence	Lao People's Democratic Republic	Female	GC	-0.0206041	-0.150416	0.109376	0.756	-0.02_x000D_ (-0.15, 0.11)
Incidence	Lao People's Democratic Republic	Male	GC	-0.510602	-0.610335	-0.410769	0	-0.51_x000D_ (-0.61, -0.41)
Incidence	Malaysia	Both	GC	-1.34264	-1.58353	-1.10116	0	-1.34_x000D_ (-1.58, -1.1)
Incidence	Malaysia	Female	GC	-1.6104	-1.8052	-1.41522	0	-1.61_x000D_ (-1.81, -1.42)
Incidence	Malaysia	Male	GC	-1.19864	-1.49526	-0.901124	0	-1.2_x000D_ (-1.5, -0.9)
Incidence	Maldives	Both	GC	-0.373331	-0.549146	-0.197205	0	-0.37_x000D_ (-0.55, -0.2)
Incidence	Maldives	Female	GC	-0.910276	-1.11756	-0.702562	0	-0.91_x000D_ (-1.12, -0.7)
Incidence	Maldives	Male	GC	0.0592606	-0.274496	0.394135	0.728	0.06_x000D_ (-0.27, 0.39)
Incidence	Mauritius	Both	GC	-1.83087	-2.56155	-1.09471	0	-1.83_x000D_ (-2.56, -1.09)
Incidence	Mauritius	Female	GC	-2.33239	-3.33114	-1.32333	0	-2.33_x000D_ (-3.33, -1.32)
Incidence	Mauritius	Male	GC	-1.44489	-2.41454	-0.465597	0.004	-1.44_x000D_ (-2.41, -0.47)
Incidence	Mongolia	Both	GC	-1.3551	-1.72743	-0.981356	0	-1.36_x000D_ (-1.73, -0.98)
Incidence	Mongolia	Female	GC	-2.11523	-2.47903	-1.75008	0	-2.12_x000D_ (-2.48, -1.75)
Incidence	Mongolia	Male	GC	-0.727502	-1.06056	-0.393326	0	-0.73_x000D_ (-1.06, -0.39)
Incidence	Myanmar	Both	GC	-1.22935	-1.35694	-1.10159	0	-1.23_x000D_ (-1.36, -1.1)
Incidence	Myanmar	Female	GC	-1.30176	-1.4865	-1.11668	0	-1.3_x000D_ (-1.49, -1.12)
Incidence	Myanmar	Male	GC	-1.10479	-1.19205	-1.01746	0	-1.1_x000D_ (-1.19, -1.02)
Incidence	Nepal	Both	GC	-0.780231	-0.929197	-0.63104	0	-0.78_x000D_ (-0.93, -0.63)
Incidence	Nepal	Female	GC	-0.918045	-1.18298	-0.6524	0	-0.92_x000D_ (-1.18, -0.65)
Incidence	Nepal	Male	GC	-0.615215	-0.827576	-0.4024	0	-0.62_x000D_ (-0.83, -0.4)
Incidence	Pakistan	Both	GC	-0.540186	-0.942247	-0.136493	0.009	-0.54_x000D_ (-0.94, -0.14)
Incidence	Pakistan	Female	GC	-0.53461	-0.849517	-0.218703	0.001	-0.53_x000D_ (-0.85, -0.22)
Incidence	Pakistan	Male	GC	-0.588871	-1.05025	-0.125335	0.013	-0.59_x000D_ (-1.05, -0.13)
Incidence	Philippines	Both	GC	-1.08826	-1.24998	-0.926277	0	-1.09_x000D_ (-1.25, -0.93)
Incidence	Philippines	Female	GC	-0.903368	-1.07513	-0.731312	0	-0.9_x000D_ (-1.08, -0.73)
Incidence	Philippines	Male	GC	-1.07808	-1.24637	-0.909494	0	-1.08_x000D_ (-1.25, -0.91)
Incidence	Republic of Korea	Both	GC	-2.85241	-3.13101	-2.57302	0	-2.85_x000D_ (-3.13, -2.57)
Incidence	Republic of Korea	Female	GC	-3.14512	-3.47236	-2.81677	0	-3.15_x000D_ (-3.47, -2.82)
Incidence	Republic of Korea	Male	GC	-2.82378	-3.09595	-2.55083	0	-2.82_x000D_ (-3.1, -2.55)
Incidence	Seychelles	Both	GC	-0.99291	-1.21832	-0.766983	0	-0.99_x000D_ (-1.22, -0.77)
Incidence	Seychelles	Female	GC	-1.29438	-1.44806	-1.14046	0	-1.29_x000D_ (-1.45, -1.14)
Incidence	Seychelles	Male	GC	-1.04603	-1.36599	-0.725041	0	-1.05_x000D_ (-1.37, -0.73)
Incidence	Singapore	Both	GC	-3.10369	-3.43205	-2.77422	0	-3.1_x000D_ (-3.43, -2.77)
Incidence	Singapore	Female	GC	-2.90972	-3.5009	-2.31492	0	-2.91_x000D_ (-3.5, -2.31)
Incidence	Singapore	Male	GC	-3.23383	-4.05444	-2.40621	0	-3.23_x000D_ (-4.05, -2.41)
Incidence	South Asia	Both	GC	-0.834351	-1.18676	-0.480685	0	-0.83_x000D_ (-1.19, -0.48)
Incidence	South Asia	Female	GC	-0.999427	-1.51116	-0.485031	0	-1_x000D_ (-1.51, -0.49)
Incidence	South Asia	Male	GC	-0.659014	-1.07973	-0.236514	0.002	-0.66_x000D_ (-1.08, -0.24)
Incidence	Southeast Asia	Both	GC	-0.84148	-1.07211	-0.610312	0	-0.84_x000D_ (-1.07, -0.61)
Incidence	Southeast Asia	Female	GC	-1.08337	-1.39159	-0.774182	0	-1.08_x000D_ (-1.39, -0.77)
Incidence	Southeast Asia	Male	GC	-0.72218	-0.921272	-0.522688	0	-0.72_x000D_ (-0.92, -0.52)
Incidence	Sri Lanka	Both	GC	-0.291659	-0.741964	0.160689	0.206	-0.29_x000D_ (-0.74, 0.16)
Incidence	Sri Lanka	Female	GC	-0.871369	-1.0997	-0.642512	0	-0.87_x000D_ (-1.1, -0.64)
Incidence	Sri Lanka	Male	GC	0.101957	-0.447857	0.654807	0.717	0.1_x000D_ (-0.45, 0.65)
Incidence	Taiwan (Province of China)	Both	GC	-2.39538	-2.7556	-2.03382	0	-2.4_x000D_ (-2.76, -2.03)
Incidence	Taiwan (Province of China)	Female	GC	-2.25379	-2.63636	-1.86971	0	-2.25_x000D_ (-2.64, -1.87)
Incidence	Taiwan (Province of China)	Male	GC	-2.20134	-2.56782	-1.83347	0	-2.2_x000D_ (-2.57, -1.83)
Incidence	Tajikistan	Both	GC	-1.37722	-1.98478	-0.765892	0	-1.38_x000D_ (-1.98, -0.77)
Incidence	Tajikistan	Female	GC	-0.942795	-1.45916	-0.423725	0	-0.94_x000D_ (-1.46, -0.42)
Incidence	Tajikistan	Male	GC	-1.83647	-2.60147	-1.06546	0	-1.84_x000D_ (-2.6, -1.07)
Incidence	Thailand	Both	GC	-0.932488	-1.45235	-0.409882	0	-0.93_x000D_ (-1.45, -0.41)
Incidence	Thailand	Female	GC	-1.50132	-2.0023	-0.997787	0	-1.5_x000D_ (-2, -1)
Incidence	Thailand	Male	GC	-0.650984	-1.14094	-0.158595	0.01	-0.65_x000D_ (-1.14, -0.16)
Incidence	Timor-Leste	Both	GC	-1.33218	-1.62559	-1.03788	0	-1.33_x000D_ (-1.63, -1.04)
Incidence	Timor-Leste	Female	GC	-1.02738	-1.35358	-0.700101	0	-1.03_x000D_ (-1.35, -0.7)
Incidence	Timor-Leste	Male	GC	-1.55887	-1.70871	-1.40881	0	-1.56_x000D_ (-1.71, -1.41)
Incidence	Turkmenistan	Both	GC	-2.41589	-3.47584	-1.3443	0	-2.42_x000D_ (-3.48, -1.34)
Incidence	Turkmenistan	Female	GC	-2.60324	-3.03037	-2.17423	0	-2.6_x000D_ (-3.03, -2.17)
Incidence	Turkmenistan	Male	GC	-2.40799	-3.57483	-1.22704	0	-2.41_x000D_ (-3.57, -1.23)
Incidence	Uzbekistan	Both	GC	-2.91041	-3.34043	-2.47847	0	-2.91_x000D_ (-3.34, -2.48)
Incidence	Uzbekistan	Female	GC	-3.04893	-3.4729	-2.62311	0	-3.05_x000D_ (-3.47, -2.62)
Incidence	Uzbekistan	Male	GC	-3.0021	-3.14821	-2.85576	0	-3_x000D_ (-3.15, -2.86)
Incidence	Viet Nam	Both	GC	-0.804787	-0.874838	-0.734687	0	-0.8_x000D_ (-0.87, -0.73)
Incidence	Viet Nam	Female	GC	-1.24134	-1.3623	-1.12022	0	-1.24_x000D_ (-1.36, -1.12)
Incidence	Viet Nam	Male	GC	-0.661927	-0.741619	-0.582171	0	-0.66_x000D_ (-0.74, -0.58)
Prevalence	Armenia	Both	GC	-2.73154	-3.36775	-2.09114	0	-2.73_x000D_ (-3.37, -2.09)
Prevalence	Armenia	Female	GC	-2.90103	-3.7509	-2.04366	0	-2.9_x000D_ (-3.75, -2.04)
Prevalence	Armenia	Male	GC	-2.66904	-3.80393	-1.52075	0	-2.67_x000D_ (-3.8, -1.52)
Prevalence	Azerbaijan	Both	GC	-1.73118	-2.07887	-1.38226	0	-1.73_x000D_ (-2.08, -1.38)
Prevalence	Azerbaijan	Female	GC	-2.04494	-2.62439	-1.46204	0	-2.04_x000D_ (-2.62, -1.46)
Prevalence	Azerbaijan	Male	GC	-1.77228	-2.07768	-1.46592	0	-1.77_x000D_ (-2.08, -1.47)
Prevalence	Bangladesh	Both	GC	0.191632	-0.211338	0.59623	0.352	0.19_x000D_ (-0.21, 0.6)
Prevalence	Bangladesh	Female	GC	-0.218148	-0.677618	0.243448	0.354	-0.22_x000D_ (-0.68, 0.24)
Prevalence	Bangladesh	Male	GC	0.412296	-0.162977	0.990885	0.16	0.41_x000D_ (-0.16, 0.99)
Prevalence	Bhutan	Both	GC	-0.117604	-0.279393	0.044448	0.155	-0.12_x000D_ (-0.28, 0.04)
Prevalence	Bhutan	Female	GC	-0.103944	-0.222221	0.0144735	0.085	-0.1_x000D_ (-0.22, 0.01)
Prevalence	Bhutan	Male	GC	-0.110664	-0.258028	0.0369169	0.142	-0.11_x000D_ (-0.26, 0.04)
Prevalence	Brunei Darussalam	Both	GC	-1.7229	-1.82766	-1.61803	0	-1.72_x000D_ (-1.83, -1.62)
Prevalence	Brunei Darussalam	Female	GC	-1.79146	-1.91833	-1.66443	0	-1.79_x000D_ (-1.92, -1.66)
Prevalence	Brunei Darussalam	Male	GC	-1.61461	-1.74817	-1.48087	0	-1.61_x000D_ (-1.75, -1.48)
Prevalence	Cambodia	Both	GC	-1.28495	-1.45935	-1.11025	0	-1.28_x000D_ (-1.46, -1.11)
Prevalence	Cambodia	Female	GC	-1.3476	-1.54367	-1.15113	0	-1.35_x000D_ (-1.54, -1.15)
Prevalence	Cambodia	Male	GC	-1.26526	-1.42161	-1.10866	0	-1.27_x000D_ (-1.42, -1.11)
Prevalence	Central Asia	Both	GC	-2.3843	-2.59359	-2.17456	0	-2.38_x000D_ (-2.59, -2.17)
Prevalence	Central Asia	Female	GC	-2.72406	-2.98545	-2.46196	0	-2.72_x000D_ (-2.99, -2.46)
Prevalence	Central Asia	Male	GC	-2.34866	-2.71352	-1.98244	0	-2.35_x000D_ (-2.71, -1.98)
Prevalence	China	Both	GC	-0.772966	-1.26508	-0.278398	0.002	-0.77_x000D_ (-1.27, -0.28)
Prevalence	China	Female	GC	-1.81318	-2.05371	-1.57205	0	-1.81_x000D_ (-2.05, -1.57)
Prevalence	China	Male	GC	-0.308773	-0.899721	0.2857	0.308	-0.31_x000D_ (-0.9, 0.29)
Prevalence	Democratic People's Republic of Korea	Both	GC	0.184507	0.120687	0.248368	0	0.18_x000D_ (0.12, 0.25)
Prevalence	Democratic People's Republic of Korea	Female	GC	0.158538	0.0516829	0.265508	0.004	0.16_x000D_ (0.05, 0.27)
Prevalence	Democratic People's Republic of Korea	Male	GC	-0.0181076	-0.198632	0.162744	0.844	-0.02_x000D_ (-0.2, 0.16)
Prevalence	East Asia	Both	GC	-0.767918	-1.25514	-0.278288	0.002	-0.77_x000D_ (-1.26, -0.28)
Prevalence	East Asia	Female	GC	-1.7818	-2.01645	-1.54658	0	-1.78_x000D_ (-2.02, -1.55)
Prevalence	East Asia	Male	GC	-0.314731	-0.885513	0.259338	0.282	-0.31_x000D_ (-0.89, 0.26)
Prevalence	Georgia	Both	GC	-1.48468	-2.3223	-0.639879	0.001	-1.48_x000D_ (-2.32, -0.64)
Prevalence	Georgia	Female	GC	-2.24758	-3.20333	-1.28239	0	-2.25_x000D_ (-3.2, -1.28)
Prevalence	Georgia	Male	GC	-1.11324	-1.81722	-0.404221	0.002	-1.11_x000D_ (-1.82, -0.4)
Prevalence	Global	Both	GC	-1.10054	-1.39289	-0.807328	0	-1.1_x000D_ (-1.39, -0.81)
Prevalence	Global	Female	GC	-1.5888	-1.69201	-1.48549	0	-1.59_x000D_ (-1.69, -1.49)
Prevalence	Global	Male	GC	-0.856379	-1.22571	-0.485664	0	-0.86_x000D_ (-1.23, -0.49)
Prevalence	High-income Asia Pacific	Both	GC	-2.41807	-2.59754	-2.23827	0	-2.42_x000D_ (-2.6, -2.24)
Prevalence	High-income Asia Pacific	Female	GC	-2.46004	-2.75055	-2.16866	0	-2.46_x000D_ (-2.75, -2.17)
Prevalence	High-income Asia Pacific	Male	GC	-2.47764	-2.63596	-2.31907	0	-2.48_x000D_ (-2.64, -2.32)
Prevalence	India	Both	GC	-0.801903	-1.21792	-0.384139	0	-0.8_x000D_ (-1.22, -0.38)
Prevalence	India	Female	GC	-0.971949	-1.52658	-0.414194	0.001	-0.97_x000D_ (-1.53, -0.41)
Prevalence	India	Male	GC	-0.633447	-1.09295	-0.171806	0.007	-0.63_x000D_ (-1.09, -0.17)
Prevalence	Indonesia	Both	GC	-0.221942	-0.542006	0.0991523	0.175	-0.22_x000D_ (-0.54, 0.1)
Prevalence	Indonesia	Female	GC	-0.419897	-0.61782	-0.221581	0	-0.42_x000D_ (-0.62, -0.22)
Prevalence	Indonesia	Male	GC	-0.23529	-0.403953	-0.0663403	0.006	-0.24_x000D_ (-0.4, -0.07)
Prevalence	Japan	Both	GC	-2.59261	-2.75353	-2.43142	0	-2.59_x000D_ (-2.75, -2.43)
Prevalence	Japan	Female	GC	-2.55034	-2.80035	-2.29968	0	-2.55_x000D_ (-2.8, -2.3)
Prevalence	Japan	Male	GC	-2.68858	-2.83389	-2.54305	0	-2.69_x000D_ (-2.83, -2.54)
Prevalence	Kazakhstan	Both	GC	-3.3215	-3.8542	-2.78586	0	-3.32_x000D_ (-3.85, -2.79)
Prevalence	Kazakhstan	Female	GC	-4.20375	-4.89707	-3.50538	0	-4.2_x000D_ (-4.9, -3.51)
Prevalence	Kazakhstan	Male	GC	-2.86456	-3.47891	-2.24631	0	-2.86_x000D_ (-3.48, -2.25)
Prevalence	Kyrgyzstan	Both	GC	-2.30178	-2.80908	-1.79182	0	-2.3_x000D_ (-2.81, -1.79)
Prevalence	Kyrgyzstan	Female	GC	-2.52914	-3.27948	-1.77299	0	-2.53_x000D_ (-3.28, -1.77)
Prevalence	Kyrgyzstan	Male	GC	-2.32575	-2.97225	-1.67494	0	-2.33_x000D_ (-2.97, -1.67)
Prevalence	Lao People's Democratic Republic	Both	GC	0.0383267	-0.0809347	0.15773	0.529	0.04_x000D_ (-0.08, 0.16)
Prevalence	Lao People's Democratic Republic	Female	GC	0.233781	0.0883397	0.379434	0.002	0.23_x000D_ (0.09, 0.38)
Prevalence	Lao People's Democratic Republic	Male	GC	-0.162771	-0.278684	-0.0467232	0.006	-0.16_x000D_ (-0.28, -0.05)
Prevalence	Malaysia	Both	GC	-0.896073	-1.13043	-0.661156	0	-0.9_x000D_ (-1.13, -0.66)
Prevalence	Malaysia	Female	GC	-1.24472	-1.42742	-1.06169	0	-1.24_x000D_ (-1.43, -1.06)
Prevalence	Malaysia	Male	GC	-0.717743	-0.93523	-0.499778	0	-0.72_x000D_ (-0.94, -0.5)
Prevalence	Maldives	Both	GC	0.137167	-0.0637988	0.338536	0.181	0.14_x000D_ (-0.06, 0.34)
Prevalence	Maldives	Female	GC	-0.618443	-0.813476	-0.423027	0	-0.62_x000D_ (-0.81, -0.42)
Prevalence	Maldives	Male	GC	0.607078	0.313294	0.901721	0	0.61_x000D_ (0.31, 0.9)
Prevalence	Mauritius	Both	GC	-1.32119	-2.03841	-0.598723	0	-1.32_x000D_ (-2.04, -0.6)
Prevalence	Mauritius	Female	GC	-1.93443	-2.95275	-0.905422	0	-1.93_x000D_ (-2.95, -0.91)
Prevalence	Mauritius	Male	GC	-0.929958	-1.87263	0.021774	0.055	-0.93_x000D_ (-1.87, 0.02)
Prevalence	Mongolia	Both	GC	-1.24598	-1.58689	-0.903891	0	-1.25_x000D_ (-1.59, -0.9)
Prevalence	Mongolia	Female	GC	-2.12683	-2.53085	-1.72114	0	-2.13_x000D_ (-2.53, -1.72)
Prevalence	Mongolia	Male	GC	-0.519236	-0.879017	-0.158149	0.005	-0.52_x000D_ (-0.88, -0.16)
Prevalence	Myanmar	Both	GC	-1.02708	-1.14772	-0.906305	0	-1.03_x000D_ (-1.15, -0.91)
Prevalence	Myanmar	Female	GC	-1.11155	-1.28971	-0.933069	0	-1.11_x000D_ (-1.29, -0.93)
Prevalence	Myanmar	Male	GC	-0.905319	-0.988636	-0.821932	0	-0.91_x000D_ (-0.99, -0.82)
Prevalence	Nepal	Both	GC	-0.640747	-0.790802	-0.490464	0	-0.64_x000D_ (-0.79, -0.49)
Prevalence	Nepal	Female	GC	-0.883945	-1.09201	-0.675439	0	-0.88_x000D_ (-1.09, -0.68)
Prevalence	Nepal	Male	GC	-0.361992	-0.560394	-0.163194	0	-0.36_x000D_ (-0.56, -0.16)
Prevalence	Pakistan	Both	GC	-0.431501	-0.807787	-0.0537875	0.025	-0.43_x000D_ (-0.81, -0.05)
Prevalence	Pakistan	Female	GC	-0.394012	-0.674258	-0.112976	0.006	-0.39_x000D_ (-0.67, -0.11)
Prevalence	Pakistan	Male	GC	-0.462838	-0.851975	-0.0721732	0.02	-0.46_x000D_ (-0.85, -0.07)
Prevalence	Philippines	Both	GC	-0.977472	-1.11115	-0.843616	0	-0.98_x000D_ (-1.11, -0.84)
Prevalence	Philippines	Female	GC	-0.737591	-0.8806	-0.594375	0	-0.74_x000D_ (-0.88, -0.59)
Prevalence	Philippines	Male	GC	-1.02993	-1.16318	-0.896507	0	-1.03_x000D_ (-1.16, -0.9)
Prevalence	Republic of Korea	Both	GC	-1.00898	-1.32398	-0.692977	0	-1.01_x000D_ (-1.32, -0.69)
Prevalence	Republic of Korea	Female	GC	-1.3047	-1.75829	-0.849016	0	-1.3_x000D_ (-1.76, -0.85)
Prevalence	Republic of Korea	Male	GC	-0.981564	-1.31945	-0.642522	0	-0.98_x000D_ (-1.32, -0.64)
Prevalence	Seychelles	Both	GC	-0.581111	-0.878966	-0.282362	0	-0.58_x000D_ (-0.88, -0.28)
Prevalence	Seychelles	Female	GC	-0.955135	-1.12151	-0.788477	0	-0.96_x000D_ (-1.12, -0.79)
Prevalence	Seychelles	Male	GC	-0.665114	-1.01172	-0.317292	0	-0.67_x000D_ (-1.01, -0.32)
Prevalence	Singapore	Both	GC	-1.48129	-1.82409	-1.13729	0	-1.48_x000D_ (-1.82, -1.14)
Prevalence	Singapore	Female	GC	-1.42664	-1.96375	-0.886585	0	-1.43_x000D_ (-1.96, -0.89)
Prevalence	Singapore	Male	GC	-1.61527	-2.2279	-0.998798	0	-1.62_x000D_ (-2.23, -1)
Prevalence	South Asia	Both	GC	-0.665519	-1.03114	-0.29855	0	-0.67_x000D_ (-1.03, -0.3)
Prevalence	South Asia	Female	GC	-0.821772	-1.3096	-0.331527	0.001	-0.82_x000D_ (-1.31, -0.33)
Prevalence	South Asia	Male	GC	-0.497105	-0.862827	-0.130034	0.008	-0.5_x000D_ (-0.86, -0.13)
Prevalence	Southeast Asia	Both	GC	-0.327403	-0.584697	-0.0694436	0.013	-0.33_x000D_ (-0.58, -0.07)
Prevalence	Southeast Asia	Female	GC	-0.642828	-0.957507	-0.32715	0	-0.64_x000D_ (-0.96, -0.33)
Prevalence	Southeast Asia	Male	GC	-0.182658	-0.427441	0.0627264	0.144	-0.18_x000D_ (-0.43, 0.06)
Prevalence	Sri Lanka	Both	GC	0.525945	0.115268	0.938307	0.012	0.53_x000D_ (0.12, 0.94)
Prevalence	Sri Lanka	Female	GC	-0.290237	-0.804085	0.226273	0.27	-0.29_x000D_ (-0.8, 0.23)
Prevalence	Sri Lanka	Male	GC	1.12149	0.503221	1.74355	0	1.12_x000D_ (0.5, 1.74)
Prevalence	Taiwan (Province of China)	Both	GC	-1.20748	-1.42613	-0.988346	0	-1.21_x000D_ (-1.43, -0.99)
Prevalence	Taiwan (Province of China)	Female	GC	-1.08406	-1.34039	-0.827066	0	-1.08_x000D_ (-1.34, -0.83)
Prevalence	Taiwan (Province of China)	Male	GC	-1.04629	-1.27438	-0.817673	0	-1.05_x000D_ (-1.27, -0.82)
Prevalence	Tajikistan	Both	GC	-1.45395	-2.15007	-0.75288	0	-1.45_x000D_ (-2.15, -0.75)
Prevalence	Tajikistan	Female	GC	-1.05639	-1.59592	-0.513909	0	-1.06_x000D_ (-1.6, -0.51)
Prevalence	Tajikistan	Male	GC	-1.85268	-2.73196	-0.965449	0	-1.85_x000D_ (-2.73, -0.97)
Prevalence	Thailand	Both	GC	-0.0785989	-0.648735	0.494809	0.788	-0.08_x000D_ (-0.65, 0.49)
Prevalence	Thailand	Female	GC	-0.78403	-1.23057	-0.335471	0.001	-0.78_x000D_ (-1.23, -0.34)
Prevalence	Thailand	Male	GC	0.285807	-0.273784	0.848537	0.317	0.29_x000D_ (-0.27, 0.85)
Prevalence	Timor-Leste	Both	GC	-1.10254	-1.46962	-0.734082	0	-1.1_x000D_ (-1.47, -0.73)
Prevalence	Timor-Leste	Female	GC	-0.809655	-1.11059	-0.507804	0	-0.81_x000D_ (-1.11, -0.51)
Prevalence	Timor-Leste	Male	GC	-1.3055	-1.48583	-1.12484	0	-1.31_x000D_ (-1.49, -1.12)
Prevalence	Turkmenistan	Both	GC	-2.30706	-3.3288	-1.27453	0	-2.31_x000D_ (-3.33, -1.27)
Prevalence	Turkmenistan	Female	GC	-2.42472	-2.85935	-1.98814	0	-2.42_x000D_ (-2.86, -1.99)
Prevalence	Turkmenistan	Male	GC	-2.30506	-3.40194	-1.19571	0	-2.31_x000D_ (-3.4, -1.2)
Prevalence	Uzbekistan	Both	GC	-2.87068	-3.08255	-2.65835	0	-2.87_x000D_ (-3.08, -2.66)
Prevalence	Uzbekistan	Female	GC	-2.89347	-3.33846	-2.44644	0	-2.89_x000D_ (-3.34, -2.45)
Prevalence	Uzbekistan	Male	GC	-2.8973	-3.03373	-2.76067	0	-2.9_x000D_ (-3.03, -2.76)
Prevalence	Viet Nam	Both	GC	-0.10514	-0.209955	-0.000214153	0.05	-0.11_x000D_ (-0.21, 0)
Prevalence	Viet Nam	Female	GC	-0.611404	-0.727976	-0.494695	0	-0.61_x000D_ (-0.73, -0.49)
Prevalence	Viet Nam	Male	GC	0.0557538	-0.0512298	0.162852	0.307	0.06_x000D_ (-0.05, 0.16)
DALYs (Disability-Adjusted Life Years)	Armenia	Both	LC	-2.61822	-3.48238	-1.74633	0	-2.62_x000D_ (-3.48, -1.75)
DALYs (Disability-Adjusted Life Years)	Armenia	Female	LC	-3.22316	-4.31748	-2.11632	0	-3.22_x000D_ (-4.32, -2.12)
DALYs (Disability-Adjusted Life Years)	Armenia	Male	LC	-2.16009	-3.11224	-1.19858	0	-2.16_x000D_ (-3.11, -1.2)
DALYs (Disability-Adjusted Life Years)	Azerbaijan	Both	LC	-0.216062	-0.75122	0.321981	0.431	-0.22_x000D_ (-0.75, 0.32)
DALYs (Disability-Adjusted Life Years)	Azerbaijan	Female	LC	-0.328616	-0.830018	0.175321	0.201	-0.33_x000D_ (-0.83, 0.18)
DALYs (Disability-Adjusted Life Years)	Azerbaijan	Male	LC	-0.381198	-0.918957	0.159481	0.167	-0.38_x000D_ (-0.92, 0.16)
DALYs (Disability-Adjusted Life Years)	Bangladesh	Both	LC	1.07716	0.745058	1.41035	0	1.08_x000D_ (0.75, 1.41)
DALYs (Disability-Adjusted Life Years)	Bangladesh	Female	LC	1.30255	0.881759	1.72509	0	1.3_x000D_ (0.88, 1.73)
DALYs (Disability-Adjusted Life Years)	Bangladesh	Male	LC	0.987605	0.671749	1.30445	0	0.99_x000D_ (0.67, 1.3)
DALYs (Disability-Adjusted Life Years)	Bhutan	Both	LC	1.03713	0.818701	1.25603	0	1.04_x000D_ (0.82, 1.26)
DALYs (Disability-Adjusted Life Years)	Bhutan	Female	LC	1.1659	0.887783	1.44479	0	1.17_x000D_ (0.89, 1.44)
DALYs (Disability-Adjusted Life Years)	Bhutan	Male	LC	0.957219	0.726124	1.18884	0	0.96_x000D_ (0.73, 1.19)
DALYs (Disability-Adjusted Life Years)	Brunei Darussalam	Both	LC	-1.29306	-1.42736	-1.15858	0	-1.29_x000D_ (-1.43, -1.16)
DALYs (Disability-Adjusted Life Years)	Brunei Darussalam	Female	LC	-1.39191	-1.50937	-1.27431	0	-1.39_x000D_ (-1.51, -1.27)
DALYs (Disability-Adjusted Life Years)	Brunei Darussalam	Male	LC	-1.17329	-1.35833	-0.987905	0	-1.17_x000D_ (-1.36, -0.99)
DALYs (Disability-Adjusted Life Years)	Cambodia	Both	LC	-1.08035	-1.23177	-0.928688	0	-1.08_x000D_ (-1.23, -0.93)
DALYs (Disability-Adjusted Life Years)	Cambodia	Female	LC	-1.50381	-1.70743	-1.29976	0	-1.5_x000D_ (-1.71, -1.3)
DALYs (Disability-Adjusted Life Years)	Cambodia	Male	LC	-0.921351	-1.10433	-0.738036	0	-0.92_x000D_ (-1.1, -0.74)
DALYs (Disability-Adjusted Life Years)	Central Asia	Both	LC	-0.965434	-1.40585	-0.523052	0	-0.97_x000D_ (-1.41, -0.52)
DALYs (Disability-Adjusted Life Years)	Central Asia	Female	LC	-0.788434	-1.29132	-0.282988	0.002	-0.79_x000D_ (-1.29, -0.28)
DALYs (Disability-Adjusted Life Years)	Central Asia	Male	LC	-1.15033	-1.59172	-0.706967	0	-1.15_x000D_ (-1.59, -0.71)
DALYs (Disability-Adjusted Life Years)	China	Both	LC	-1.42354	-2.27966	-0.559905	0.001	-1.42_x000D_ (-2.28, -0.56)
DALYs (Disability-Adjusted Life Years)	China	Female	LC	-2.50833	-3.26771	-1.74298	0	-2.51_x000D_ (-3.27, -1.74)
DALYs (Disability-Adjusted Life Years)	China	Male	LC	-1.02044	-1.86186	-0.171804	0.019	-1.02_x000D_ (-1.86, -0.17)
DALYs (Disability-Adjusted Life Years)	Democratic People's Republic of Korea	Both	LC	-0.113841	-0.223464	-0.00409781	0.042	-0.11_x000D_ (-0.22, 0)
DALYs (Disability-Adjusted Life Years)	Democratic People's Republic of Korea	Female	LC	0.659648	0.504618	0.814917	0	0.66_x000D_ (0.5, 0.81)
DALYs (Disability-Adjusted Life Years)	Democratic People's Republic of Korea	Male	LC	-0.588853	-0.735345	-0.442146	0	-0.59_x000D_ (-0.74, -0.44)
DALYs (Disability-Adjusted Life Years)	East Asia	Both	LC	-1.36086	-2.21546	-0.498786	0.002	-1.36_x000D_ (-2.22, -0.5)
DALYs (Disability-Adjusted Life Years)	East Asia	Female	LC	-2.38877	-3.16304	-1.6083	0	-2.39_x000D_ (-3.16, -1.61)
DALYs (Disability-Adjusted Life Years)	East Asia	Male	LC	-0.974073	-1.81142	-0.12958	0.024	-0.97_x000D_ (-1.81, -0.13)
DALYs (Disability-Adjusted Life Years)	Georgia	Both	LC	-0.549327	-1.67377	0.58797	0.342	-0.55_x000D_ (-1.67, 0.59)
DALYs (Disability-Adjusted Life Years)	Georgia	Female	LC	-2.05129	-3.67465	-0.400575	0.015	-2.05_x000D_ (-3.67, -0.4)
DALYs (Disability-Adjusted Life Years)	Georgia	Male	LC	-0.188991	-1.69434	1.33941	0.807	-0.19_x000D_ (-1.69, 1.34)
DALYs (Disability-Adjusted Life Years)	Global	Both	LC	-0.420071	-0.780864	-0.0579656	0.023	-0.42_x000D_ (-0.78, -0.06)
DALYs (Disability-Adjusted Life Years)	Global	Female	LC	-0.550196	-0.854086	-0.245375	0	-0.55_x000D_ (-0.85, -0.25)
DALYs (Disability-Adjusted Life Years)	Global	Male	LC	-0.383327	-0.69137	-0.0743276	0.015	-0.38_x000D_ (-0.69, -0.07)
DALYs (Disability-Adjusted Life Years)	High-income Asia Pacific	Both	LC	-2.20559	-2.49107	-1.91927	0	-2.21_x000D_ (-2.49, -1.92)
DALYs (Disability-Adjusted Life Years)	High-income Asia Pacific	Female	LC	-2.00887	-2.34721	-1.66936	0	-2.01_x000D_ (-2.35, -1.67)
DALYs (Disability-Adjusted Life Years)	High-income Asia Pacific	Male	LC	-2.30186	-2.55515	-2.04791	0	-2.3_x000D_ (-2.56, -2.05)
DALYs (Disability-Adjusted Life Years)	India	Both	LC	1.09303	0.493565	1.69607	0	1.09_x000D_ (0.49, 1.7)
DALYs (Disability-Adjusted Life Years)	India	Female	LC	0.943806	0.385747	1.50497	0.001	0.94_x000D_ (0.39, 1.5)
DALYs (Disability-Adjusted Life Years)	India	Male	LC	1.26675	0.480628	2.05902	0.002	1.27_x000D_ (0.48, 2.06)
DALYs (Disability-Adjusted Life Years)	Indonesia	Both	LC	1.06789	0.628794	1.5089	0	1.07_x000D_ (0.63, 1.51)
DALYs (Disability-Adjusted Life Years)	Indonesia	Female	LC	0.724869	0.428649	1.02196	0	0.72_x000D_ (0.43, 1.02)
DALYs (Disability-Adjusted Life Years)	Indonesia	Male	LC	0.976759	0.513365	1.44229	0	0.98_x000D_ (0.51, 1.44)
DALYs (Disability-Adjusted Life Years)	Japan	Both	LC	-2.45582	-2.72712	-2.18377	0	-2.46_x000D_ (-2.73, -2.18)
DALYs (Disability-Adjusted Life Years)	Japan	Female	LC	-1.90434	-2.26667	-1.54068	0	-1.9_x000D_ (-2.27, -1.54)
DALYs (Disability-Adjusted Life Years)	Japan	Male	LC	-2.62113	-2.93319	-2.30806	0	-2.62_x000D_ (-2.93, -2.31)
DALYs (Disability-Adjusted Life Years)	Kazakhstan	Both	LC	-3.57199	-4.39142	-2.74554	0	-3.57_x000D_ (-4.39, -2.75)
DALYs (Disability-Adjusted Life Years)	Kazakhstan	Female	LC	-3.50241	-4.30485	-2.69324	0	-3.5_x000D_ (-4.3, -2.69)
DALYs (Disability-Adjusted Life Years)	Kazakhstan	Male	LC	-3.68362	-4.59689	-2.76161	0	-3.68_x000D_ (-4.6, -2.76)
DALYs (Disability-Adjusted Life Years)	Kyrgyzstan	Both	LC	0.597296	-0.825544	2.04055	0.413	0.6_x000D_ (-0.83, 2.04)
DALYs (Disability-Adjusted Life Years)	Kyrgyzstan	Female	LC	0.0697975	-1.2032	1.3592	0.915	0.07_x000D_ (-1.2, 1.36)
DALYs (Disability-Adjusted Life Years)	Kyrgyzstan	Male	LC	0.60634	-0.990631	2.22907	0.459	0.61_x000D_ (-0.99, 2.23)
DALYs (Disability-Adjusted Life Years)	Lao People's Democratic Republic	Both	LC	1.13957	0.968019	1.31141	0	1.14_x000D_ (0.97, 1.31)
DALYs (Disability-Adjusted Life Years)	Lao People's Democratic Republic	Female	LC	1.01967	0.848287	1.19133	0	1.02_x000D_ (0.85, 1.19)
DALYs (Disability-Adjusted Life Years)	Lao People's Democratic Republic	Male	LC	1.13779	0.933098	1.34289	0	1.14_x000D_ (0.93, 1.34)
DALYs (Disability-Adjusted Life Years)	Malaysia	Both	LC	0.32604	0.0550855	0.597729	0.018	0.33_x000D_ (0.06, 0.6)
DALYs (Disability-Adjusted Life Years)	Malaysia	Female	LC	0.0605443	-0.174926	0.29657	0.615	0.06_x000D_ (-0.17, 0.3)
DALYs (Disability-Adjusted Life Years)	Malaysia	Male	LC	0.430414	0.190157	0.671246	0	0.43_x000D_ (0.19, 0.67)
DALYs (Disability-Adjusted Life Years)	Maldives	Both	LC	-0.051978	-0.225025	0.121369	0.556	-0.05_x000D_ (-0.23, 0.12)
DALYs (Disability-Adjusted Life Years)	Maldives	Female	LC	-1.05704	-1.26048	-0.853183	0	-1.06_x000D_ (-1.26, -0.85)
DALYs (Disability-Adjusted Life Years)	Maldives	Male	LC	0.3259	0.160477	0.491597	0	0.33_x000D_ (0.16, 0.49)
DALYs (Disability-Adjusted Life Years)	Mauritius	Both	LC	-2.60274	-4.79207	-0.363065	0.023	-2.6_x000D_ (-4.79, -0.36)
DALYs (Disability-Adjusted Life Years)	Mauritius	Female	LC	-3.43094	-5.57989	-1.23308	0.002	-3.43_x000D_ (-5.58, -1.23)
DALYs (Disability-Adjusted Life Years)	Mauritius	Male	LC	-2.66406	-5.26452	0.00778579	0.051	-2.66_x000D_ (-5.26, 0.01)
DALYs (Disability-Adjusted Life Years)	Mongolia	Both	LC	-0.187561	-0.556327	0.182572	0.32	-0.19_x000D_ (-0.56, 0.18)
DALYs (Disability-Adjusted Life Years)	Mongolia	Female	LC	-0.168815	-0.681273	0.346288	0.52	-0.17_x000D_ (-0.68, 0.35)
DALYs (Disability-Adjusted Life Years)	Mongolia	Male	LC	-0.068038	-0.543777	0.409977	0.78	-0.07_x000D_ (-0.54, 0.41)
DALYs (Disability-Adjusted Life Years)	Myanmar	Both	LC	0.997663	0.793689	1.20205	0	1_x000D_ (0.79, 1.2)
DALYs (Disability-Adjusted Life Years)	Myanmar	Female	LC	0.867627	0.634426	1.10137	0	0.87_x000D_ (0.63, 1.1)
DALYs (Disability-Adjusted Life Years)	Myanmar	Male	LC	1.14364	0.598757	1.69148	0	1.14_x000D_ (0.6, 1.69)
DALYs (Disability-Adjusted Life Years)	Nepal	Both	LC	1.6491	1.43451	1.86415	0	1.65_x000D_ (1.43, 1.86)
DALYs (Disability-Adjusted Life Years)	Nepal	Female	LC	1.29963	1.14017	1.45934	0	1.3_x000D_ (1.14, 1.46)
DALYs (Disability-Adjusted Life Years)	Nepal	Male	LC	1.91335	1.72658	2.10047	0	1.91_x000D_ (1.73, 2.1)
DALYs (Disability-Adjusted Life Years)	Pakistan	Both	LC	0.497871	0.0672097	0.930386	0.023	0.5_x000D_ (0.07, 0.93)
DALYs (Disability-Adjusted Life Years)	Pakistan	Female	LC	0.597125	0.021183	1.17638	0.042	0.6_x000D_ (0.02, 1.18)
DALYs (Disability-Adjusted Life Years)	Pakistan	Male	LC	0.42333	0.00649527	0.841902	0.047	0.42_x000D_ (0.01, 0.84)
[truncated: 883 more rows]
