# Supplementary material for: Regional and national burden of six major digestive cancers in Asia, 1990–2023: An analysis of the GBD Study 2023
Source: iScience. 2026 Apr 15;29(5):115728. doi: 10.1016/j.isci.2026.115728 (PMC13187620; doi:10.1016/j.isci.2026.115728)
Supplement: Table S2. APC in age-standardized rates for six major digestive system cancers across 34 Asian countries and territories, 1990–2023, related to Figure 2 [file mmc3.xlsx]

## Sheet: Table S2
Table S2: Annual percent change (APC) in age-standardized rates for six major digestive system cancers across 34 Asian countries and territories, 1990-2023, related to Figure 2
Measure	Location	Sex	Cause	Segment	Segment.Start	Segment.End	APC	APC_LCI	APC_UCI	P-Value	APC_95CI
DALYs (Disability-Adjusted Life Years)	Armenia	Both	CRC	0	1990	1992	2.38405	-4.34562	9.58718	0.478	2.38_x000D_ (-4.35, 9.59)
DALYs (Disability-Adjusted Life Years)	Armenia	Both	CRC	1	1992	1996	-5.49909	-8.65763	-2.23132	0.002	-5.5_x000D_ (-8.66, -2.23)
DALYs (Disability-Adjusted Life Years)	Armenia	Both	CRC	2	1996	2013	0.225713	-0.0352626	0.48737	0.086	0.23_x000D_ (-0.04, 0.49)
DALYs (Disability-Adjusted Life Years)	Armenia	Both	CRC	3	2013	2021	-1.60334	-2.49327	-0.705284	0.001	-1.6_x000D_ (-2.49, -0.71)
DALYs (Disability-Adjusted Life Years)	Armenia	Both	CRC	4	2021	2023	-6.90698	-13.0259	-0.357507	0.04	-6.91_x000D_ (-13.03, -0.36)
DALYs (Disability-Adjusted Life Years)	Armenia	Female	CRC	0	1990	1997	-2.95361	-4.32014	-1.56756	0	-2.95_x000D_ (-4.32, -1.57)
DALYs (Disability-Adjusted Life Years)	Armenia	Female	CRC	1	1997	2005	0.855016	-0.565145	2.29546	0.225	0.86_x000D_ (-0.57, 2.3)
DALYs (Disability-Adjusted Life Years)	Armenia	Female	CRC	2	2005	2009	-3.11935	-8.12598	2.16012	0.227	-3.12_x000D_ (-8.13, 2.16)
DALYs (Disability-Adjusted Life Years)	Armenia	Female	CRC	3	2009	2012	3.84323	-6.61234	15.4694	0.467	3.84_x000D_ (-6.61, 15.47)
DALYs (Disability-Adjusted Life Years)	Armenia	Female	CRC	4	2012	2023	-3.10311	-3.79391	-2.40734	0	-3.1_x000D_ (-3.79, -2.41)
DALYs (Disability-Adjusted Life Years)	Armenia	Male	CRC	0	1990	1992	2.2248	-5.62521	10.7278	0.572	2.22_x000D_ (-5.63, 10.73)
DALYs (Disability-Adjusted Life Years)	Armenia	Male	CRC	1	1992	1998	-4.97987	-6.66245	-3.26696	0	-4.98_x000D_ (-6.66, -3.27)
DALYs (Disability-Adjusted Life Years)	Armenia	Male	CRC	2	1998	2010	1.05912	0.516188	1.60498	0.001	1.06_x000D_ (0.52, 1.6)
DALYs (Disability-Adjusted Life Years)	Armenia	Male	CRC	3	2010	2021	-0.320642	-0.938747	0.301319	0.294	-0.32_x000D_ (-0.94, 0.3)
DALYs (Disability-Adjusted Life Years)	Armenia	Male	CRC	4	2021	2023	-8.33145	-15.3708	-0.706537	0.034	-8.33_x000D_ (-15.37, -0.71)
DALYs (Disability-Adjusted Life Years)	Azerbaijan	Both	CRC	0	1990	1994	0.00645268	-1.4465	1.48083	0.993	0.01_x000D_ (-1.45, 1.48)
DALYs (Disability-Adjusted Life Years)	Azerbaijan	Both	CRC	1	1994	2001	-4.17811	-4.92479	-3.42557	0	-4.18_x000D_ (-4.92, -3.43)
DALYs (Disability-Adjusted Life Years)	Azerbaijan	Both	CRC	2	2001	2010	1.8205	1.30764	2.33596	0	1.82_x000D_ (1.31, 2.34)
DALYs (Disability-Adjusted Life Years)	Azerbaijan	Both	CRC	3	2010	2017	-1.01415	-1.78548	-0.236763	0.014	-1.01_x000D_ (-1.79, -0.24)
DALYs (Disability-Adjusted Life Years)	Azerbaijan	Both	CRC	4	2017	2020	3.35129	-1.32287	8.24686	0.151	3.35_x000D_ (-1.32, 8.25)
DALYs (Disability-Adjusted Life Years)	Azerbaijan	Both	CRC	5	2020	2023	-5.48758	-7.64951	-3.27503	0	-5.49_x000D_ (-7.65, -3.28)
DALYs (Disability-Adjusted Life Years)	Azerbaijan	Female	CRC	0	1990	1993	1.20381	-1.73468	4.23018	0.403	1.2_x000D_ (-1.73, 4.23)
DALYs (Disability-Adjusted Life Years)	Azerbaijan	Female	CRC	1	1993	2001	-3.34572	-4.10388	-2.58157	0	-3.35_x000D_ (-4.1, -2.58)
DALYs (Disability-Adjusted Life Years)	Azerbaijan	Female	CRC	2	2001	2009	1.77889	0.980536	2.58355	0	1.78_x000D_ (0.98, 2.58)
DALYs (Disability-Adjusted Life Years)	Azerbaijan	Female	CRC	3	2009	2017	-0.986532	-1.76319	-0.203731	0.017	-0.99_x000D_ (-1.76, -0.2)
DALYs (Disability-Adjusted Life Years)	Azerbaijan	Female	CRC	4	2017	2020	4.04038	-1.91361	10.3558	0.174	4.04_x000D_ (-1.91, 10.36)
DALYs (Disability-Adjusted Life Years)	Azerbaijan	Female	CRC	5	2020	2023	-7.22782	-9.9215	-4.4536	0	-7.23_x000D_ (-9.92, -4.45)
DALYs (Disability-Adjusted Life Years)	Azerbaijan	Male	CRC	0	1990	1995	-1.05426	-1.93794	-0.162611	0.023	-1.05_x000D_ (-1.94, -0.16)
DALYs (Disability-Adjusted Life Years)	Azerbaijan	Male	CRC	1	1995	2001	-5.30523	-6.15095	-4.45189	0	-5.31_x000D_ (-6.15, -4.45)
DALYs (Disability-Adjusted Life Years)	Azerbaijan	Male	CRC	2	2001	2010	1.99579	1.55028	2.44325	0	2_x000D_ (1.55, 2.44)
DALYs (Disability-Adjusted Life Years)	Azerbaijan	Male	CRC	3	2010	2017	-0.911762	-1.58146	-0.237508	0.011	-0.91_x000D_ (-1.58, -0.24)
DALYs (Disability-Adjusted Life Years)	Azerbaijan	Male	CRC	4	2017	2020	2.59476	-1.43988	6.79455	0.196	2.59_x000D_ (-1.44, 6.79)
DALYs (Disability-Adjusted Life Years)	Azerbaijan	Male	CRC	5	2020	2023	-4.20209	-6.10465	-2.26097	0	-4.2_x000D_ (-6.1, -2.26)
DALYs (Disability-Adjusted Life Years)	Bangladesh	Both	CRC	0	1990	2001	0.573455	0.211543	0.936675	0.003	0.57_x000D_ (0.21, 0.94)
DALYs (Disability-Adjusted Life Years)	Bangladesh	Both	CRC	1	2001	2009	-1.51834	-2.21952	-0.812145	0	-1.52_x000D_ (-2.22, -0.81)
DALYs (Disability-Adjusted Life Years)	Bangladesh	Both	CRC	2	2009	2018	2.40026	1.80458	2.99942	0	2.4_x000D_ (1.8, 3)
DALYs (Disability-Adjusted Life Years)	Bangladesh	Both	CRC	3	2018	2023	5.16215	3.91228	6.42705	0	5.16_x000D_ (3.91, 6.43)
DALYs (Disability-Adjusted Life Years)	Bangladesh	Female	CRC	0	1990	2000	0.911568	0.353388	1.47285	0.003	0.91_x000D_ (0.35, 1.47)
DALYs (Disability-Adjusted Life Years)	Bangladesh	Female	CRC	1	2000	2011	-2.46511	-3.00461	-1.92261	0	-2.47_x000D_ (-3, -1.92)
DALYs (Disability-Adjusted Life Years)	Bangladesh	Female	CRC	2	2011	2019	3.60156	2.61985	4.59267	0	3.6_x000D_ (2.62, 4.59)
DALYs (Disability-Adjusted Life Years)	Bangladesh	Female	CRC	3	2019	2023	7.1048	4.71861	9.54537	0	7.1_x000D_ (4.72, 9.55)
DALYs (Disability-Adjusted Life Years)	Bangladesh	Male	CRC	0	1990	2009	0.247869	0.125872	0.370016	0	0.25_x000D_ (0.13, 0.37)
DALYs (Disability-Adjusted Life Years)	Bangladesh	Male	CRC	1	2009	2020	2.34909	2.02202	2.67721	0	2.35_x000D_ (2.02, 2.68)
DALYs (Disability-Adjusted Life Years)	Bangladesh	Male	CRC	2	2020	2023	4.38983	2.26578	6.558	0	4.39_x000D_ (2.27, 6.56)
DALYs (Disability-Adjusted Life Years)	Bhutan	Both	CRC	0	1990	1997	2.08636	1.89062	2.28247	0	2.09_x000D_ (1.89, 2.28)
DALYs (Disability-Adjusted Life Years)	Bhutan	Both	CRC	1	1997	2000	-0.35631	-1.7772	1.08513	0.607	-0.36_x000D_ (-1.78, 1.09)
DALYs (Disability-Adjusted Life Years)	Bhutan	Both	CRC	2	2000	2003	2.14707	0.690482	3.62472	0.006	2.15_x000D_ (0.69, 3.62)
DALYs (Disability-Adjusted Life Years)	Bhutan	Both	CRC	3	2003	2009	-0.546697	-0.86558	-0.226788	0.002	-0.55_x000D_ (-0.87, -0.23)
DALYs (Disability-Adjusted Life Years)	Bhutan	Both	CRC	4	2009	2014	0.437993	-0.0171385	0.895196	0.058	0.44_x000D_ (-0.02, 0.9)
DALYs (Disability-Adjusted Life Years)	Bhutan	Both	CRC	5	2014	2023	1.44391	1.31099	1.577	0	1.44_x000D_ (1.31, 1.58)
DALYs (Disability-Adjusted Life Years)	Bhutan	Female	CRC	0	1990	1997	2.48095	2.24841	2.71401	0	2.48_x000D_ (2.25, 2.71)
DALYs (Disability-Adjusted Life Years)	Bhutan	Female	CRC	1	1997	2000	-0.258078	-1.93931	1.45197	0.752	-0.26_x000D_ (-1.94, 1.45)
DALYs (Disability-Adjusted Life Years)	Bhutan	Female	CRC	2	2000	2003	1.78077	0.0651746	3.52577	0.043	1.78_x000D_ (0.07, 3.53)
DALYs (Disability-Adjusted Life Years)	Bhutan	Female	CRC	3	2003	2011	-0.929663	-1.15446	-0.704355	0	-0.93_x000D_ (-1.15, -0.7)
DALYs (Disability-Adjusted Life Years)	Bhutan	Female	CRC	4	2011	2021	1.06557	0.908852	1.22253	0	1.07_x000D_ (0.91, 1.22)
DALYs (Disability-Adjusted Life Years)	Bhutan	Female	CRC	5	2021	2023	2.77689	1.04451	4.53897	0.003	2.78_x000D_ (1.04, 4.54)
DALYs (Disability-Adjusted Life Years)	Bhutan	Male	CRC	0	1990	1992	2.44275	1.27094	3.62812	0	2.44_x000D_ (1.27, 3.63)
DALYs (Disability-Adjusted Life Years)	Bhutan	Male	CRC	1	1992	1997	1.37634	1.0082	1.74583	0	1.38_x000D_ (1.01, 1.75)
DALYs (Disability-Adjusted Life Years)	Bhutan	Male	CRC	2	1997	2000	-0.178289	-1.32012	0.976752	0.747	-0.18_x000D_ (-1.32, 0.98)
DALYs (Disability-Adjusted Life Years)	Bhutan	Male	CRC	3	2000	2003	2.34176	1.1711	3.52596	0.001	2.34_x000D_ (1.17, 3.53)
DALYs (Disability-Adjusted Life Years)	Bhutan	Male	CRC	4	2003	2012	0.200644	0.0749451	0.3265	0.004	0.2_x000D_ (0.07, 0.33)
DALYs (Disability-Adjusted Life Years)	Bhutan	Male	CRC	5	2012	2023	1.39642	1.3178	1.4751	0	1.4_x000D_ (1.32, 1.48)
DALYs (Disability-Adjusted Life Years)	Brunei Darussalam	Both	CRC	0	1990	2000	-2.07129	-2.15611	-1.9864	0	-2.07_x000D_ (-2.16, -1.99)
DALYs (Disability-Adjusted Life Years)	Brunei Darussalam	Both	CRC	1	2000	2012	0.215759	0.140584	0.290989	0	0.22_x000D_ (0.14, 0.29)
DALYs (Disability-Adjusted Life Years)	Brunei Darussalam	Both	CRC	2	2012	2018	-1.14808	-1.3938	-0.901753	0	-1.15_x000D_ (-1.39, -0.9)
DALYs (Disability-Adjusted Life Years)	Brunei Darussalam	Both	CRC	3	2018	2023	0.431993	0.182347	0.68226	0.002	0.43_x000D_ (0.18, 0.68)
DALYs (Disability-Adjusted Life Years)	Brunei Darussalam	Female	CRC	0	1990	2000	-1.70586	-1.777	-1.63467	0	-1.71_x000D_ (-1.78, -1.63)
DALYs (Disability-Adjusted Life Years)	Brunei Darussalam	Female	CRC	1	2000	2013	-0.243592	-0.298437	-0.188718	0	-0.24_x000D_ (-0.3, -0.19)
DALYs (Disability-Adjusted Life Years)	Brunei Darussalam	Female	CRC	2	2013	2018	-1.32574	-1.61552	-1.03511	0	-1.33_x000D_ (-1.62, -1.04)
DALYs (Disability-Adjusted Life Years)	Brunei Darussalam	Female	CRC	3	2018	2023	0.124731	-0.0832722	0.333168	0.227	0.12_x000D_ (-0.08, 0.33)
DALYs (Disability-Adjusted Life Years)	Brunei Darussalam	Male	CRC	0	1990	2000	-2.19916	-2.32254	-2.07564	0	-2.2_x000D_ (-2.32, -2.08)
DALYs (Disability-Adjusted Life Years)	Brunei Darussalam	Male	CRC	1	2000	2012	0.565576	0.455704	0.675569	0	0.57_x000D_ (0.46, 0.68)
DALYs (Disability-Adjusted Life Years)	Brunei Darussalam	Male	CRC	2	2012	2017	-1.2802	-1.78507	-0.772729	0	-1.28_x000D_ (-1.79, -0.77)
DALYs (Disability-Adjusted Life Years)	Brunei Darussalam	Male	CRC	3	2017	2023	0.403075	0.128281	0.678624	0.006	0.4_x000D_ (0.13, 0.68)
DALYs (Disability-Adjusted Life Years)	Cambodia	Both	CRC	0	1990	1994	1.36242	0.982456	1.74382	0	1.36_x000D_ (0.98, 1.74)
DALYs (Disability-Adjusted Life Years)	Cambodia	Both	CRC	1	1994	2000	-1.07611	-1.33847	-0.813055	0	-1.08_x000D_ (-1.34, -0.81)
DALYs (Disability-Adjusted Life Years)	Cambodia	Both	CRC	2	2000	2007	0.312561	0.111388	0.514139	0.004	0.31_x000D_ (0.11, 0.51)
DALYs (Disability-Adjusted Life Years)	Cambodia	Both	CRC	3	2007	2016	1.63026	1.49865	1.76204	0	1.63_x000D_ (1.5, 1.76)
DALYs (Disability-Adjusted Life Years)	Cambodia	Both	CRC	4	2016	2021	0.634686	0.257447	1.01335	0.002	0.63_x000D_ (0.26, 1.01)
DALYs (Disability-Adjusted Life Years)	Cambodia	Both	CRC	5	2021	2023	4.47693	3.24346	5.72514	0	4.48_x000D_ (3.24, 5.73)
DALYs (Disability-Adjusted Life Years)	Cambodia	Female	CRC	0	1990	1994	2.0675	1.51953	2.61843	0	2.07_x000D_ (1.52, 2.62)
DALYs (Disability-Adjusted Life Years)	Cambodia	Female	CRC	1	1994	2000	-1.50003	-1.87426	-1.12438	0	-1.5_x000D_ (-1.87, -1.12)
DALYs (Disability-Adjusted Life Years)	Cambodia	Female	CRC	2	2000	2006	0.228566	-0.152228	0.610812	0.223	0.23_x000D_ (-0.15, 0.61)
DALYs (Disability-Adjusted Life Years)	Cambodia	Female	CRC	3	2006	2016	1.90579	1.74756	2.06428	0	1.91_x000D_ (1.75, 2.06)
DALYs (Disability-Adjusted Life Years)	Cambodia	Female	CRC	4	2016	2021	0.595531	0.055461	1.13852	0.033	0.6_x000D_ (0.06, 1.14)
DALYs (Disability-Adjusted Life Years)	Cambodia	Female	CRC	5	2021	2023	5.71223	3.92791	7.52719	0	5.71_x000D_ (3.93, 7.53)
DALYs (Disability-Adjusted Life Years)	Cambodia	Male	CRC	0	1990	1994	0.563067	0.223455	0.90383	0.003	0.56_x000D_ (0.22, 0.9)
DALYs (Disability-Adjusted Life Years)	Cambodia	Male	CRC	1	1994	2000	-0.634243	-0.871643	-0.396274	0	-0.63_x000D_ (-0.87, -0.4)
DALYs (Disability-Adjusted Life Years)	Cambodia	Male	CRC	2	2000	2009	0.348164	0.231107	0.465357	0	0.35_x000D_ (0.23, 0.47)
DALYs (Disability-Adjusted Life Years)	Cambodia	Male	CRC	3	2009	2016	1.38521	1.20205	1.5687	0	1.39_x000D_ (1.2, 1.57)
DALYs (Disability-Adjusted Life Years)	Cambodia	Male	CRC	4	2016	2021	0.580938	0.241265	0.921761	0.002	0.58_x000D_ (0.24, 0.92)
DALYs (Disability-Adjusted Life Years)	Cambodia	Male	CRC	5	2021	2023	3.26869	2.16987	4.37933	0	3.27_x000D_ (2.17, 4.38)
DALYs (Disability-Adjusted Life Years)	Central Asia	Both	CRC	0	1990	2006	-1.83651	-1.97867	-1.69415	0	-1.84_x000D_ (-1.98, -1.69)
DALYs (Disability-Adjusted Life Years)	Central Asia	Both	CRC	1	2006	2011	0.714092	-0.482302	1.92487	0.23	0.71_x000D_ (-0.48, 1.92)
DALYs (Disability-Adjusted Life Years)	Central Asia	Both	CRC	2	2011	2020	-0.623579	-1.03249	-0.212982	0.005	-0.62_x000D_ (-1.03, -0.21)
DALYs (Disability-Adjusted Life Years)	Central Asia	Both	CRC	3	2020	2023	-3.16659	-4.97907	-1.31953	0.002	-3.17_x000D_ (-4.98, -1.32)
DALYs (Disability-Adjusted Life Years)	Central Asia	Female	CRC	0	1990	2007	-1.7937	-1.9551	-1.63203	0	-1.79_x000D_ (-1.96, -1.63)
DALYs (Disability-Adjusted Life Years)	Central Asia	Female	CRC	1	2007	2011	0.892438	-1.45021	3.29078	0.444	0.89_x000D_ (-1.45, 3.29)
DALYs (Disability-Adjusted Life Years)	Central Asia	Female	CRC	2	2011	2023	-1.73411	-2.00675	-1.46071	0	-1.73_x000D_ (-2.01, -1.46)
DALYs (Disability-Adjusted Life Years)	Central Asia	Male	CRC	0	1990	2005	-1.99877	-2.19397	-1.80317	0	-2_x000D_ (-2.19, -1.8)
DALYs (Disability-Adjusted Life Years)	Central Asia	Male	CRC	1	2005	2019	0.482491	0.234297	0.7313	0	0.48_x000D_ (0.23, 0.73)
DALYs (Disability-Adjusted Life Years)	Central Asia	Male	CRC	2	2019	2023	-2.80887	-4.24826	-1.34784	0.001	-2.81_x000D_ (-4.25, -1.35)
DALYs (Disability-Adjusted Life Years)	China	Both	CRC	0	1990	1997	-0.538877	-1.13983	0.0657295	0.077	-0.54_x000D_ (-1.14, 0.07)
DALYs (Disability-Adjusted Life Years)	China	Both	CRC	1	1997	2009	-1.85762	-2.15725	-1.55708	0	-1.86_x000D_ (-2.16, -1.56)
DALYs (Disability-Adjusted Life Years)	China	Both	CRC	2	2009	2014	-3.43744	-4.81242	-2.04261	0	-3.44_x000D_ (-4.81, -2.04)
DALYs (Disability-Adjusted Life Years)	China	Both	CRC	3	2014	2017	0.8803	-3.59263	5.56076	0.689	0.88_x000D_ (-3.59, 5.56)
DALYs (Disability-Adjusted Life Years)	China	Both	CRC	4	2017	2020	-3.43118	-7.71294	1.04925	0.123	-3.43_x000D_ (-7.71, 1.05)
DALYs (Disability-Adjusted Life Years)	China	Both	CRC	5	2020	2023	3.95727	1.62646	6.34153	0.002	3.96_x000D_ (1.63, 6.34)
DALYs (Disability-Adjusted Life Years)	China	Female	CRC	0	1990	1997	-1.0469	-1.67287	-0.41695	0.002	-1.05_x000D_ (-1.67, -0.42)
DALYs (Disability-Adjusted Life Years)	China	Female	CRC	1	1997	2014	-3.2428	-3.41885	-3.06644	0	-3.24_x000D_ (-3.42, -3.07)
DALYs (Disability-Adjusted Life Years)	China	Female	CRC	2	2014	2017	-0.672585	-5.27931	4.15819	0.77	-0.67_x000D_ (-5.28, 4.16)
DALYs (Disability-Adjusted Life Years)	China	Female	CRC	3	2017	2020	-4.7463	-9.16409	-0.113648	0.045	-4.75_x000D_ (-9.16, -0.11)
DALYs (Disability-Adjusted Life Years)	China	Female	CRC	4	2020	2023	3.69555	1.26234	6.18722	0.005	3.7_x000D_ (1.26, 6.19)
DALYs (Disability-Adjusted Life Years)	China	Male	CRC	0	1990	2007	-0.631052	-0.840907	-0.420753	0	-0.63_x000D_ (-0.84, -0.42)
DALYs (Disability-Adjusted Life Years)	China	Male	CRC	1	2007	2013	-2.9266	-4.22866	-1.60685	0	-2.93_x000D_ (-4.23, -1.61)
DALYs (Disability-Adjusted Life Years)	China	Male	CRC	2	2013	2020	-0.690053	-1.69865	0.32889	0.174	-0.69_x000D_ (-1.7, 0.33)
DALYs (Disability-Adjusted Life Years)	China	Male	CRC	3	2020	2023	3.07386	0.00800648	6.23369	0.049	3.07_x000D_ (0.01, 6.23)
DALYs (Disability-Adjusted Life Years)	Democratic People's Republic of Korea	Both	CRC	0	1990	1993	0.607596	-0.137178	1.35792	0.105	0.61_x000D_ (-0.14, 1.36)
DALYs (Disability-Adjusted Life Years)	Democratic People's Republic of Korea	Both	CRC	1	1993	2000	-0.463613	-0.713324	-0.213273	0.001	-0.46_x000D_ (-0.71, -0.21)
DALYs (Disability-Adjusted Life Years)	Democratic People's Republic of Korea	Both	CRC	2	2000	2015	0.908191	0.837916	0.978516	0	0.91_x000D_ (0.84, 0.98)
DALYs (Disability-Adjusted Life Years)	Democratic People's Republic of Korea	Both	CRC	3	2015	2023	1.75569	1.59083	1.92081	0	1.76_x000D_ (1.59, 1.92)
DALYs (Disability-Adjusted Life Years)	Democratic People's Republic of Korea	Female	CRC	0	1990	1993	1.22965	0.486379	1.97843	0.002	1.23_x000D_ (0.49, 1.98)
DALYs (Disability-Adjusted Life Years)	Democratic People's Republic of Korea	Female	CRC	1	1993	2000	0.194502	-0.0548087	0.444434	0.12	0.19_x000D_ (-0.05, 0.44)
DALYs (Disability-Adjusted Life Years)	Democratic People's Republic of Korea	Female	CRC	2	2000	2020	1.34732	1.30309	1.39157	0	1.35_x000D_ (1.3, 1.39)
DALYs (Disability-Adjusted Life Years)	Democratic People's Republic of Korea	Female	CRC	3	2020	2023	2.34233	1.59089	3.09934	0	2.34_x000D_ (1.59, 3.1)
DALYs (Disability-Adjusted Life Years)	Democratic People's Republic of Korea	Male	CRC	0	1990	1994	-0.0761102	-0.516	0.365725	0.724	-0.08_x000D_ (-0.52, 0.37)
DALYs (Disability-Adjusted Life Years)	Democratic People's Republic of Korea	Male	CRC	1	1994	1999	-1.39468	-1.82876	-0.958675	0	-1.39_x000D_ (-1.83, -0.96)
DALYs (Disability-Adjusted Life Years)	Democratic People's Republic of Korea	Male	CRC	2	1999	2015	0.407577	0.348397	0.466792	0	0.41_x000D_ (0.35, 0.47)
DALYs (Disability-Adjusted Life Years)	Democratic People's Republic of Korea	Male	CRC	3	2015	2023	1.84937	1.69444	2.00453	0	1.85_x000D_ (1.69, 2)
DALYs (Disability-Adjusted Life Years)	East Asia	Both	CRC	0	1990	1997	-0.424792	-0.999586	0.15334	0.139	-0.42_x000D_ (-1, 0.15)
DALYs (Disability-Adjusted Life Years)	East Asia	Both	CRC	1	1997	2009	-1.77764	-2.06411	-1.49033	0	-1.78_x000D_ (-2.06, -1.49)
DALYs (Disability-Adjusted Life Years)	East Asia	Both	CRC	2	2009	2014	-3.30094	-4.61666	-1.96707	0	-3.3_x000D_ (-4.62, -1.97)
DALYs (Disability-Adjusted Life Years)	East Asia	Both	CRC	3	2014	2017	0.761444	-3.51057	5.2226	0.716	0.76_x000D_ (-3.51, 5.22)
DALYs (Disability-Adjusted Life Years)	East Asia	Both	CRC	4	2017	2020	-3.30657	-7.40611	0.974477	0.12	-3.31_x000D_ (-7.41, 0.97)
DALYs (Disability-Adjusted Life Years)	East Asia	Both	CRC	5	2020	2023	3.81959	1.59492	6.09298	0.002	3.82_x000D_ (1.59, 6.09)
DALYs (Disability-Adjusted Life Years)	East Asia	Female	CRC	0	1990	1997	-0.946162	-1.53695	-0.351824	0.003	-0.95_x000D_ (-1.54, -0.35)
DALYs (Disability-Adjusted Life Years)	East Asia	Female	CRC	1	1997	2014	-3.08522	-3.25145	-2.9187	0	-3.09_x000D_ (-3.25, -2.92)
DALYs (Disability-Adjusted Life Years)	East Asia	Female	CRC	2	2014	2017	-0.687545	-5.0354	3.85938	0.751	-0.69_x000D_ (-5.04, 3.86)
DALYs (Disability-Adjusted Life Years)	East Asia	Female	CRC	3	2017	2020	-4.53994	-8.71914	-0.169398	0.043	-4.54_x000D_ (-8.72, -0.17)
DALYs (Disability-Adjusted Life Years)	East Asia	Female	CRC	4	2020	2023	3.53813	1.24634	5.8818	0.004	3.54_x000D_ (1.25, 5.88)
DALYs (Disability-Adjusted Life Years)	East Asia	Male	CRC	0	1990	2007	-0.568315	-0.751607	-0.384686	0	-0.57_x000D_ (-0.75, -0.38)
DALYs (Disability-Adjusted Life Years)	East Asia	Male	CRC	1	2007	2014	-2.89719	-3.75844	-2.02824	0	-2.9_x000D_ (-3.76, -2.03)
DALYs (Disability-Adjusted Life Years)	East Asia	Male	CRC	2	2014	2017	1.25301	-3.94546	6.73282	0.628	1.25_x000D_ (-3.95, 6.73)
DALYs (Disability-Adjusted Life Years)	East Asia	Male	CRC	3	2017	2020	-2.55896	-7.56173	2.71455	0.317	-2.56_x000D_ (-7.56, 2.71)
DALYs (Disability-Adjusted Life Years)	East Asia	Male	CRC	4	2020	2023	3.95301	1.2493	6.72891	0.006	3.95_x000D_ (1.25, 6.73)
DALYs (Disability-Adjusted Life Years)	Georgia	Both	CRC	0	1990	1994	-10.2969	-12.4375	-8.10386	0	-10.3_x000D_ (-12.44, -8.1)
DALYs (Disability-Adjusted Life Years)	Georgia	Both	CRC	1	1994	2003	3.28656	2.42938	4.15091	0	3.29_x000D_ (2.43, 4.15)
DALYs (Disability-Adjusted Life Years)	Georgia	Both	CRC	2	2003	2006	-1.88164	-9.09679	5.90619	0.61	-1.88_x000D_ (-9.1, 5.91)
DALYs (Disability-Adjusted Life Years)	Georgia	Both	CRC	3	2006	2016	4.20519	3.48115	4.93429	0	4.21_x000D_ (3.48, 4.93)
DALYs (Disability-Adjusted Life Years)	Georgia	Both	CRC	4	2016	2023	-2.1203	-3.11424	-1.11616	0	-2.12_x000D_ (-3.11, -1.12)
DALYs (Disability-Adjusted Life Years)	Georgia	Female	CRC	0	1990	1994	-10.1336	-12.0794	-8.14486	0	-10.13_x000D_ (-12.08, -8.14)
DALYs (Disability-Adjusted Life Years)	Georgia	Female	CRC	1	1994	2002	4.24227	3.28249	5.21096	0	4.24_x000D_ (3.28, 5.21)
DALYs (Disability-Adjusted Life Years)	Georgia	Female	CRC	2	2002	2007	-3.97435	-6.05342	-1.84926	0.001	-3.97_x000D_ (-6.05, -1.85)
DALYs (Disability-Adjusted Life Years)	Georgia	Female	CRC	3	2007	2011	6.56659	2.94145	10.3194	0.001	6.57_x000D_ (2.94, 10.32)
DALYs (Disability-Adjusted Life Years)	Georgia	Female	CRC	4	2011	2016	1.87826	-0.327525	4.13287	0.091	1.88_x000D_ (-0.33, 4.13)
DALYs (Disability-Adjusted Life Years)	Georgia	Female	CRC	5	2016	2023	-2.02292	-2.92501	-1.11244	0	-2.02_x000D_ (-2.93, -1.11)
DALYs (Disability-Adjusted Life Years)	Georgia	Male	CRC	0	1990	1995	-8.64853	-10.7504	-6.49711	0	-8.65_x000D_ (-10.75, -6.5)
DALYs (Disability-Adjusted Life Years)	Georgia	Male	CRC	1	1995	2017	3.55333	3.27899	3.8284	0	3.55_x000D_ (3.28, 3.83)
DALYs (Disability-Adjusted Life Years)	Georgia	Male	CRC	2	2017	2023	-1.95343	-3.66362	-0.212888	0.029	-1.95_x000D_ (-3.66, -0.21)
DALYs (Disability-Adjusted Life Years)	Global	Both	CRC	0	1990	1993	0.0783242	-0.687367	0.849918	0.834	0.08_x000D_ (-0.69, 0.85)
DALYs (Disability-Adjusted Life Years)	Global	Both	CRC	1	1993	2000	-0.798513	-1.05575	-0.540609	0	-0.8_x000D_ (-1.06, -0.54)
DALYs (Disability-Adjusted Life Years)	Global	Both	CRC	2	2000	2014	-1.21669	-1.29619	-1.13712	0	-1.22_x000D_ (-1.3, -1.14)
DALYs (Disability-Adjusted Life Years)	Global	Both	CRC	3	2014	2020	-0.672093	-1.01267	-0.33034	0.001	-0.67_x000D_ (-1.01, -0.33)
DALYs (Disability-Adjusted Life Years)	Global	Both	CRC	4	2020	2023	1.22824	0.453747	2.0087	0.003	1.23_x000D_ (0.45, 2.01)
DALYs (Disability-Adjusted Life Years)	Global	Female	CRC	0	1990	1993	-0.379774	-1.08491	0.330387	0.274	-0.38_x000D_ (-1.08, 0.33)
DALYs (Disability-Adjusted Life Years)	Global	Female	CRC	1	1993	2000	-1.14907	-1.38616	-0.911403	0	-1.15_x000D_ (-1.39, -0.91)
DALYs (Disability-Adjusted Life Years)	Global	Female	CRC	2	2000	2005	-2.00465	-2.44392	-1.56341	0	-2_x000D_ (-2.44, -1.56)
DALYs (Disability-Adjusted Life Years)	Global	Female	CRC	3	2005	2013	-1.34853	-1.53564	-1.16107	0	-1.35_x000D_ (-1.54, -1.16)
DALYs (Disability-Adjusted Life Years)	Global	Female	CRC	4	2013	2020	-0.871755	-1.10951	-0.633424	0	-0.87_x000D_ (-1.11, -0.63)
DALYs (Disability-Adjusted Life Years)	Global	Female	CRC	5	2020	2023	1.31029	0.593192	2.0325	0.001	1.31_x000D_ (0.59, 2.03)
DALYs (Disability-Adjusted Life Years)	Global	Male	CRC	0	1990	1993	0.550394	-0.379855	1.48933	0.232	0.55_x000D_ (-0.38, 1.49)
DALYs (Disability-Adjusted Life Years)	Global	Male	CRC	1	1993	2008	-0.646927	-0.733474	-0.560306	0	-0.65_x000D_ (-0.73, -0.56)
DALYs (Disability-Adjusted Life Years)	Global	Male	CRC	2	2008	2014	-1.39303	-1.80206	-0.982299	0	-1.39_x000D_ (-1.8, -0.98)
DALYs (Disability-Adjusted Life Years)	Global	Male	CRC	3	2014	2020	-0.473448	-0.88629	-0.0588869	0.027	-0.47_x000D_ (-0.89, -0.06)
DALYs (Disability-Adjusted Life Years)	Global	Male	CRC	4	2020	2023	1.1385	0.20281	2.08293	0.019	1.14_x000D_ (0.2, 2.08)
DALYs (Disability-Adjusted Life Years)	High-income Asia Pacific	Both	CRC	0	1990	1992	0.941977	-0.583724	2.49109	0.214	0.94_x000D_ (-0.58, 2.49)
DALYs (Disability-Adjusted Life Years)	High-income Asia Pacific	Both	CRC	1	1992	2009	-1.25146	-1.30912	-1.19377	0	-1.25_x000D_ (-1.31, -1.19)
DALYs (Disability-Adjusted Life Years)	High-income Asia Pacific	Both	CRC	2	2009	2012	0.179871	-1.33431	1.71729	0.808	0.18_x000D_ (-1.33, 1.72)
DALYs (Disability-Adjusted Life Years)	High-income Asia Pacific	Both	CRC	3	2012	2021	-1.28861	-1.4525	-1.12444	0	-1.29_x000D_ (-1.45, -1.12)
DALYs (Disability-Adjusted Life Years)	High-income Asia Pacific	Both	CRC	4	2021	2023	2.57266	1.02231	4.1468	0.002	2.57_x000D_ (1.02, 4.15)
DALYs (Disability-Adjusted Life Years)	High-income Asia Pacific	Female	CRC	0	1990	1992	-0.103121	-1.99644	1.82677	0.911	-0.1_x000D_ (-2, 1.83)
DALYs (Disability-Adjusted Life Years)	High-income Asia Pacific	Female	CRC	1	1992	2005	-1.38212	-1.49364	-1.27048	0	-1.38_x000D_ (-1.49, -1.27)
DALYs (Disability-Adjusted Life Years)	High-income Asia Pacific	Female	CRC	2	2005	2009	-2.00774	-2.94079	-1.06571	0	-2.01_x000D_ (-2.94, -1.07)
DALYs (Disability-Adjusted Life Years)	High-income Asia Pacific	Female	CRC	3	2009	2012	0.206701	-1.69249	2.14258	0.823	0.21_x000D_ (-1.69, 2.14)
DALYs (Disability-Adjusted Life Years)	High-income Asia Pacific	Female	CRC	4	2012	2021	-1.19446	-1.40053	-0.987967	0	-1.19_x000D_ (-1.4, -0.99)
DALYs (Disability-Adjusted Life Years)	High-income Asia Pacific	Female	CRC	5	2021	2023	2.48104	0.538742	4.46085	0.015	2.48_x000D_ (0.54, 4.46)
DALYs (Disability-Adjusted Life Years)	High-income Asia Pacific	Male	CRC	0	1990	1993	0.515683	-0.300018	1.33806	0.203	0.52_x000D_ (-0.3, 1.34)
DALYs (Disability-Adjusted Life Years)	High-income Asia Pacific	Male	CRC	1	1993	2009	-1.19725	-1.26527	-1.12919	0	-1.2_x000D_ (-1.27, -1.13)
DALYs (Disability-Adjusted Life Years)	High-income Asia Pacific	Male	CRC	2	2009	2012	0.369455	-1.25296	2.01853	0.642	0.37_x000D_ (-1.25, 2.02)
DALYs (Disability-Adjusted Life Years)	High-income Asia Pacific	Male	CRC	3	2012	2021	-1.45864	-1.6337	-1.28327	0	-1.46_x000D_ (-1.63, -1.28)
DALYs (Disability-Adjusted Life Years)	High-income Asia Pacific	Male	CRC	4	2021	2023	2.64389	0.984707	4.33034	0.003	2.64_x000D_ (0.98, 4.33)
DALYs (Disability-Adjusted Life Years)	India	Both	CRC	0	1990	1995	-1.26725	-2.15005	-0.376479	0.008	-1.27_x000D_ (-2.15, -0.38)
DALYs (Disability-Adjusted Life Years)	India	Both	CRC	1	1995	1998	3.43788	-0.63456	7.67722	0.094	3.44_x000D_ (-0.63, 7.68)
DALYs (Disability-Adjusted Life Years)	India	Both	CRC	2	1998	2014	-0.409235	-0.578133	-0.240051	0	-0.41_x000D_ (-0.58, -0.24)
DALYs (Disability-Adjusted Life Years)	India	Both	CRC	3	2014	2018	1.8271	-0.197541	3.89281	0.074	1.83_x000D_ (-0.2, 3.89)
DALYs (Disability-Adjusted Life Years)	India	Both	CRC	4	2018	2021	4.86021	0.731771	9.15784	0.023	4.86_x000D_ (0.73, 9.16)
DALYs (Disability-Adjusted Life Years)	India	Both	CRC	5	2021	2023	-0.0500162	-3.98513	4.04638	0.979	-0.05_x000D_ (-3.99, 4.05)
DALYs (Disability-Adjusted Life Years)	India	Female	CRC	0	1990	1994	-2.50031	-3.75431	-1.22997	0.001	-2.5_x000D_ (-3.75, -1.23)
DALYs (Disability-Adjusted Life Years)	India	Female	CRC	1	1994	1998	2.73307	0.651717	4.85746	0.012	2.73_x000D_ (0.65, 4.86)
DALYs (Disability-Adjusted Life Years)	India	Female	CRC	2	1998	2012	-0.989097	-1.20131	-0.77643	0	-0.99_x000D_ (-1.2, -0.78)
DALYs (Disability-Adjusted Life Years)	India	Female	CRC	3	2012	2023	2.27574	1.99386	2.5584	0	2.28_x000D_ (1.99, 2.56)
DALYs (Disability-Adjusted Life Years)	India	Male	CRC	0	1990	1995	-0.773546	-1.73856	0.200947	0.112	-0.77_x000D_ (-1.74, 0.2)
DALYs (Disability-Adjusted Life Years)	India	Male	CRC	1	1995	1998	3.06012	-1.34722	7.66437	0.164	3.06_x000D_ (-1.35, 7.66)
DALYs (Disability-Adjusted Life Years)	India	Male	CRC	2	1998	2011	0.313304	0.0543888	0.572888	0.021	0.31_x000D_ (0.05, 0.57)
DALYs (Disability-Adjusted Life Years)	India	Male	CRC	3	2011	2015	-2.5862	-4.69189	-0.433974	0.022	-2.59_x000D_ (-4.69, -0.43)
DALYs (Disability-Adjusted Life Years)	India	Male	CRC	4	2015	2021	4.75812	3.73931	5.78694	0	4.76_x000D_ (3.74, 5.79)
DALYs (Disability-Adjusted Life Years)	India	Male	CRC	5	2021	2023	-0.758798	-5.00283	3.67483	0.718	-0.76_x000D_ (-5, 3.67)
DALYs (Disability-Adjusted Life Years)	Indonesia	Both	CRC	0	1990	2001	0.519	0.0803082	0.959616	0.022	0.52_x000D_ (0.08, 0.96)
DALYs (Disability-Adjusted Life Years)	Indonesia	Both	CRC	1	2001	2011	3.49821	2.88708	4.11296	0	3.5_x000D_ (2.89, 4.11)
DALYs (Disability-Adjusted Life Years)	Indonesia	Both	CRC	2	2011	2023	1.35956	0.971479	1.74913	0	1.36_x000D_ (0.97, 1.75)
DALYs (Disability-Adjusted Life Years)	Indonesia	Female	CRC	0	1990	2002	0.479568	0.0872908	0.873383	0.018	0.48_x000D_ (0.09, 0.87)
DALYs (Disability-Adjusted Life Years)	Indonesia	Female	CRC	1	2002	2012	3.14525	2.52424	3.77002	0	3.15_x000D_ (2.52, 3.77)
DALYs (Disability-Adjusted Life Years)	Indonesia	Female	CRC	2	2012	2023	1.39745	0.946223	1.85069	0	1.4_x000D_ (0.95, 1.85)
DALYs (Disability-Adjusted Life Years)	Indonesia	Male	CRC	0	1990	2001	0.635585	0.433796	0.837779	0	0.64_x000D_ (0.43, 0.84)
DALYs (Disability-Adjusted Life Years)	Indonesia	Male	CRC	1	2001	2011	3.85201	3.57015	4.13463	0	3.85_x000D_ (3.57, 4.13)
DALYs (Disability-Adjusted Life Years)	Indonesia	Male	CRC	2	2011	2018	0.522766	0.0181853	1.02989	0.043	0.52_x000D_ (0.02, 1.03)
DALYs (Disability-Adjusted Life Years)	Indonesia	Male	CRC	3	2018	2021	4.55506	1.48824	7.71456	0.005	4.56_x000D_ (1.49, 7.71)
DALYs (Disability-Adjusted Life Years)	Indonesia	Male	CRC	4	2021	2023	-3.49701	-6.32765	-0.580834	0.022	-3.5_x000D_ (-6.33, -0.58)
DALYs (Disability-Adjusted Life Years)	Japan	Both	CRC	0	1990	1992	1.24442	-0.43047	2.94749	0.136	1.24_x000D_ (-0.43, 2.95)
DALYs (Disability-Adjusted Life Years)	Japan	Both	CRC	1	1992	2005	-1.05288	-1.15043	-0.955231	0	-1.05_x000D_ (-1.15, -0.96)
DALYs (Disability-Adjusted Life Years)	Japan	Both	CRC	2	2005	2009	-1.82426	-2.63971	-1.00198	0	-1.82_x000D_ (-2.64, -1)
DALYs (Disability-Adjusted Life Years)	Japan	Both	CRC	3	2009	2013	0.911842	0.073667	1.75704	0.035	0.91_x000D_ (0.07, 1.76)
DALYs (Disability-Adjusted Life Years)	Japan	Both	CRC	4	2013	2021	-0.976588	-1.19708	-0.755604	0	-0.98_x000D_ (-1.2, -0.76)
DALYs (Disability-Adjusted Life Years)	Japan	Both	CRC	5	2021	2023	3.1441	1.43778	4.87912	0.001	3.14_x000D_ (1.44, 4.88)
DALYs (Disability-Adjusted Life Years)	Japan	Female	CRC	0	1990	2005	-1.19366	-1.30402	-1.08316	0	-1.19_x000D_ (-1.3, -1.08)
DALYs (Disability-Adjusted Life Years)	Japan	Female	CRC	1	2005	2009	-2.27619	-3.56	-0.975287	0.002	-2.28_x000D_ (-3.56, -0.98)
DALYs (Disability-Adjusted Life Years)	Japan	Female	CRC	2	2009	2013	0.960028	-0.366299	2.30401	0.147	0.96_x000D_ (-0.37, 2.3)
DALYs (Disability-Adjusted Life Years)	Japan	Female	CRC	3	2013	2021	-0.91089	-1.26048	-0.560058	0	-0.91_x000D_ (-1.26, -0.56)
DALYs (Disability-Adjusted Life Years)	Japan	Female	CRC	4	2021	2023	2.81999	0.136207	5.57569	0.04	2.82_x000D_ (0.14, 5.58)
DALYs (Disability-Adjusted Life Years)	Japan	Male	CRC	0	1990	1992	1.62647	0.149259	3.12547	0.033	1.63_x000D_ (0.15, 3.13)
DALYs (Disability-Adjusted Life Years)	Japan	Male	CRC	1	1992	1999	-0.724915	-0.970319	-0.478904	0	-0.72_x000D_ (-0.97, -0.48)
DALYs (Disability-Adjusted Life Years)	Japan	Male	CRC	2	1999	2009	-1.32496	-1.45676	-1.19297	0	-1.32_x000D_ (-1.46, -1.19)
DALYs (Disability-Adjusted Life Years)	Japan	Male	CRC	3	2009	2013	0.658429	-0.0758198	1.39807	0.076	0.66_x000D_ (-0.08, 1.4)
DALYs (Disability-Adjusted Life Years)	Japan	Male	CRC	4	2013	2021	-1.08402	-1.27737	-0.89028	0	-1.08_x000D_ (-1.28, -0.89)
DALYs (Disability-Adjusted Life Years)	Japan	Male	CRC	5	2021	2023	3.33053	1.82855	4.85467	0	3.33_x000D_ (1.83, 4.85)
DALYs (Disability-Adjusted Life Years)	Kazakhstan	Both	CRC	0	1990	2012	-0.830006	-0.993	-0.666744	0	-0.83_x000D_ (-0.99, -0.67)
DALYs (Disability-Adjusted Life Years)	Kazakhstan	Both	CRC	1	2012	2015	-5.39548	-11.7229	1.38543	0.111	-5.4_x000D_ (-11.72, 1.39)
DALYs (Disability-Adjusted Life Years)	Kazakhstan	Both	CRC	2	2015	2020	-0.694207	-2.84445	1.50362	0.517	-0.69_x000D_ (-2.84, 1.5)
DALYs (Disability-Adjusted Life Years)	Kazakhstan	Both	CRC	3	2020	2023	-6.31822	-9.50527	-3.01893	0.001	-6.32_x000D_ (-9.51, -3.02)
DALYs (Disability-Adjusted Life Years)	Kazakhstan	Female	CRC	0	1990	2012	-0.955929	-1.12859	-0.78297	0	-0.96_x000D_ (-1.13, -0.78)
DALYs (Disability-Adjusted Life Years)	Kazakhstan	Female	CRC	1	2012	2017	-6.37431	-8.52316	-4.17498	0	-6.37_x000D_ (-8.52, -4.17)
DALYs (Disability-Adjusted Life Years)	Kazakhstan	Female	CRC	2	2017	2020	0.969737	-6.17833	8.66239	0.788	0.97_x000D_ (-6.18, 8.66)
DALYs (Disability-Adjusted Life Years)	Kazakhstan	Female	CRC	3	2020	2023	-8.20371	-11.5127	-4.77101	0	-8.2_x000D_ (-11.51, -4.77)
DALYs (Disability-Adjusted Life Years)	Kazakhstan	Male	CRC	0	1990	2020	-0.938936	-1.08584	-0.791819	0	-0.94_x000D_ (-1.09, -0.79)
DALYs (Disability-Adjusted Life Years)	Kazakhstan	Male	CRC	1	2020	2023	-5.36792	-9.96046	-0.541128	0.031	-5.37_x000D_ (-9.96, -0.54)
DALYs (Disability-Adjusted Life Years)	Kyrgyzstan	Both	CRC	0	1990	1993	0.626477	-1.86479	3.18099	0.609	0.63_x000D_ (-1.86, 3.18)
DALYs (Disability-Adjusted Life Years)	Kyrgyzstan	Both	CRC	1	1993	1999	-3.49685	-4.57273	-2.40884	0	-3.5_x000D_ (-4.57, -2.41)
DALYs (Disability-Adjusted Life Years)	Kyrgyzstan	Both	CRC	2	1999	2017	-1.18963	-1.36291	-1.01605	0	-1.19_x000D_ (-1.36, -1.02)
DALYs (Disability-Adjusted Life Years)	Kyrgyzstan	Both	CRC	3	2017	2020	-7.07879	-11.6228	-2.30109	0.006	-7.08_x000D_ (-11.62, -2.3)
DALYs (Disability-Adjusted Life Years)	Kyrgyzstan	Both	CRC	4	2020	2023	2.06181	-0.464992	4.65276	0.105	2.06_x000D_ (-0.46, 4.65)
DALYs (Disability-Adjusted Life Years)	Kyrgyzstan	Female	CRC	0	1990	2000	-2.62278	-3.18423	-2.05807	0	-2.62_x000D_ (-3.18, -2.06)
DALYs (Disability-Adjusted Life Years)	Kyrgyzstan	Female	CRC	1	2000	2017	-1.3693	-1.64984	-1.08796	0	-1.37_x000D_ (-1.65, -1.09)
DALYs (Disability-Adjusted Life Years)	Kyrgyzstan	Female	CRC	2	2017	2020	-9.10247	-15.6094	-2.09381	0.014	-9.1_x000D_ (-15.61, -2.09)
DALYs (Disability-Adjusted Life Years)	Kyrgyzstan	Female	CRC	3	2020	2023	5.01203	1.18357	8.98534	0.012	5.01_x000D_ (1.18, 8.99)
DALYs (Disability-Adjusted Life Years)	Kyrgyzstan	Male	CRC	0	1990	1993	2.79543	-0.768943	6.48783	0.119	2.8_x000D_ (-0.77, 6.49)
DALYs (Disability-Adjusted Life Years)	Kyrgyzstan	Male	CRC	1	1993	1997	-4.53879	-7.84885	-1.10983	0.012	-4.54_x000D_ (-7.85, -1.11)
DALYs (Disability-Adjusted Life Years)	Kyrgyzstan	Male	CRC	2	1997	2010	-1.80172	-2.2107	-1.39104	0	-1.8_x000D_ (-2.21, -1.39)
DALYs (Disability-Adjusted Life Years)	Kyrgyzstan	Male	CRC	3	2010	2013	2.43577	-4.54487	9.9269	0.485	2.44_x000D_ (-4.54, 9.93)
DALYs (Disability-Adjusted Life Years)	Kyrgyzstan	Male	CRC	4	2013	2023	-2.91299	-3.44499	-2.37807	0	-2.91_x000D_ (-3.44, -2.38)
DALYs (Disability-Adjusted Life Years)	Lao People's Democratic Republic	Both	CRC	0	1990	1994	2.0816	1.64775	2.51731	0	2.08_x000D_ (1.65, 2.52)
DALYs (Disability-Adjusted Life Years)	Lao People's Democratic Republic	Both	CRC	1	1994	2005	0.562181	0.456795	0.667677	0	0.56_x000D_ (0.46, 0.67)
DALYs (Disability-Adjusted Life Years)	Lao People's Democratic Republic	Both	CRC	2	2005	2015	3.82178	3.69421	3.9495	0	3.82_x000D_ (3.69, 3.95)
DALYs (Disability-Adjusted Life Years)	Lao People's Democratic Republic	Both	CRC	3	2015	2021	2.27241	1.96487	2.58088	0	2.27_x000D_ (1.96, 2.58)
DALYs (Disability-Adjusted Life Years)	Lao People's Democratic Republic	Both	CRC	4	2021	2023	5.71188	4.29765	7.14529	0	5.71_x000D_ (4.3, 7.15)
DALYs (Disability-Adjusted Life Years)	Lao People's Democratic Republic	Female	CRC	0	1990	1995	2.50176	2.17525	2.82931	0	2.5_x000D_ (2.18, 2.83)
DALYs (Disability-Adjusted Life Years)	Lao People's Democratic Republic	Female	CRC	1	1995	2004	-0.0186476	-0.174176	0.137124	0.803	-0.02_x000D_ (-0.17, 0.14)
DALYs (Disability-Adjusted Life Years)	Lao People's Democratic Republic	Female	CRC	2	2004	2007	1.96771	0.523142	3.43304	0.01	1.97_x000D_ (0.52, 3.43)
DALYs (Disability-Adjusted Life Years)	Lao People's Democratic Republic	Female	CRC	3	2007	2016	4.61642	4.45368	4.77941	0	4.62_x000D_ (4.45, 4.78)
DALYs (Disability-Adjusted Life Years)	Lao People's Democratic Republic	Female	CRC	4	2016	2021	2.41041	1.94938	2.87353	0	2.41_x000D_ (1.95, 2.87)
DALYs (Disability-Adjusted Life Years)	Lao People's Democratic Republic	Female	CRC	5	2021	2023	6.24673	4.74154	7.77355	0	6.25_x000D_ (4.74, 7.77)
DALYs (Disability-Adjusted Life Years)	Lao People's Democratic Republic	Male	CRC	0	1990	2005	1.06152	0.995981	1.12711	0	1.06_x000D_ (1, 1.13)
DALYs (Disability-Adjusted Life Years)	Lao People's Democratic Republic	Male	CRC	1	2005	2013	3.56887	3.35661	3.78157	0	3.57_x000D_ (3.36, 3.78)
DALYs (Disability-Adjusted Life Years)	Lao People's Democratic Republic	Male	CRC	2	2013	2021	1.9401	1.73118	2.14946	0	1.94_x000D_ (1.73, 2.15)
DALYs (Disability-Adjusted Life Years)	Lao People's Democratic Republic	Male	CRC	3	2021	2023	5.32731	3.72262	6.95683	0	5.33_x000D_ (3.72, 6.96)
DALYs (Disability-Adjusted Life Years)	Malaysia	Both	CRC	0	1990	2000	2.0093	1.65401	2.36582	0	2.01_x000D_ (1.65, 2.37)
DALYs (Disability-Adjusted Life Years)	Malaysia	Both	CRC	1	2000	2011	-0.522691	-0.869159	-0.175013	0.005	-0.52_x000D_ (-0.87, -0.18)
DALYs (Disability-Adjusted Life Years)	Malaysia	Both	CRC	2	2011	2023	1.53002	1.26132	1.79944	0	1.53_x000D_ (1.26, 1.8)
DALYs (Disability-Adjusted Life Years)	Malaysia	Female	CRC	0	1990	2000	1.81573	1.63234	1.99944	0	1.82_x000D_ (1.63, 2)
DALYs (Disability-Adjusted Life Years)	Malaysia	Female	CRC	1	2000	2012	-0.900415	-1.05501	-0.745576	0	-0.9_x000D_ (-1.06, -0.75)
DALYs (Disability-Adjusted Life Years)	Malaysia	Female	CRC	2	2012	2017	1.42173	0.681751	2.16716	0.001	1.42_x000D_ (0.68, 2.17)
DALYs (Disability-Adjusted Life Years)	Malaysia	Female	CRC	3	2017	2020	-1.05507	-3.32	1.26292	0.351	-1.06_x000D_ (-3.32, 1.26)
DALYs (Disability-Adjusted Life Years)	Malaysia	Female	CRC	4	2020	2023	4.39662	3.19484	5.61239	0	4.4_x000D_ (3.19, 5.61)
DALYs (Disability-Adjusted Life Years)	Malaysia	Male	CRC	0	1990	1999	2.32992	1.88472	2.77707	0	2.33_x000D_ (1.88, 2.78)
DALYs (Disability-Adjusted Life Years)	Malaysia	Male	CRC	1	1999	2011	-0.0554792	-0.376803	0.266881	0.726	-0.06_x000D_ (-0.38, 0.27)
DALYs (Disability-Adjusted Life Years)	Malaysia	Male	CRC	2	2011	2023	1.93582	1.64833	2.22412	0	1.94_x000D_ (1.65, 2.22)
DALYs (Disability-Adjusted Life Years)	Maldives	Both	CRC	0	1990	1992	2.20554	0.487541	3.95292	0.015	2.21_x000D_ (0.49, 3.95)
DALYs (Disability-Adjusted Life Years)	Maldives	Both	CRC	1	1992	2000	0.726722	0.498801	0.95516	0	0.73_x000D_ (0.5, 0.96)
DALYs (Disability-Adjusted Life Years)	Maldives	Both	CRC	2	2000	2009	1.73045	1.54246	1.91879	0	1.73_x000D_ (1.54, 1.92)
DALYs (Disability-Adjusted Life Years)	Maldives	Both	CRC	3	2009	2015	0.386365	0.0065584	0.767614	0.047	0.39_x000D_ (0.01, 0.77)
DALYs (Disability-Adjusted Life Years)	Maldives	Both	CRC	4	2015	2021	1.38513	1.00155	1.77018	0	1.39_x000D_ (1, 1.77)
DALYs (Disability-Adjusted Life Years)	Maldives	Both	CRC	5	2021	2023	3.83441	2.08902	5.60963	0	3.83_x000D_ (2.09, 5.61)
DALYs (Disability-Adjusted Life Years)	Maldives	Female	CRC	0	1990	1992	2.34242	0.529802	4.18773	0.014	2.34_x000D_ (0.53, 4.19)
DALYs (Disability-Adjusted Life Years)	Maldives	Female	CRC	1	1992	2000	0.194009	-0.0449677	0.433557	0.106	0.19_x000D_ (-0.04, 0.43)
DALYs (Disability-Adjusted Life Years)	Maldives	Female	CRC	2	2000	2009	0.576804	0.380892	0.773098	0	0.58_x000D_ (0.38, 0.77)
DALYs (Disability-Adjusted Life Years)	Maldives	Female	CRC	3	2009	2015	-0.38299	-0.780253	0.0158624	0.059	-0.38_x000D_ (-0.78, 0.02)
DALYs (Disability-Adjusted Life Years)	Maldives	Female	CRC	4	2015	2023	1.16564	0.968581	1.36308	0	1.17_x000D_ (0.97, 1.36)
DALYs (Disability-Adjusted Life Years)	Maldives	Male	CRC	0	1990	2000	1.17924	1.02939	1.32932	0	1.18_x000D_ (1.03, 1.33)
DALYs (Disability-Adjusted Life Years)	Maldives	Male	CRC	1	2000	2009	2.8284	2.61501	3.04223	0	2.83_x000D_ (2.62, 3.04)
DALYs (Disability-Adjusted Life Years)	Maldives	Male	CRC	2	2009	2015	0.995819	0.566765	1.4267	0	1_x000D_ (0.57, 1.43)
DALYs (Disability-Adjusted Life Years)	Maldives	Male	CRC	3	2015	2021	1.66504	1.23315	2.09878	0	1.67_x000D_ (1.23, 2.1)
DALYs (Disability-Adjusted Life Years)	Maldives	Male	CRC	4	2021	2023	5.35216	3.36531	7.37719	0	5.35_x000D_ (3.37, 7.38)
DALYs (Disability-Adjusted Life Years)	Mauritius	Both	CRC	0	1990	1998	2.52085	1.63801	3.41136	0	2.52_x000D_ (1.64, 3.41)
DALYs (Disability-Adjusted Life Years)	Mauritius	Both	CRC	1	1998	2023	0.813208	0.656613	0.970048	0	0.81_x000D_ (0.66, 0.97)
DALYs (Disability-Adjusted Life Years)	Mauritius	Female	CRC	0	1990	2023	0.774086	0.648358	0.899971	0	0.77_x000D_ (0.65, 0.9)
DALYs (Disability-Adjusted Life Years)	Mauritius	Male	CRC	0	1990	1995	6.79315	4.2234	9.42626	0	6.79_x000D_ (4.22, 9.43)
DALYs (Disability-Adjusted Life Years)	Mauritius	Male	CRC	1	1995	2023	0.891672	0.710028	1.07364	0	0.89_x000D_ (0.71, 1.07)
DALYs (Disability-Adjusted Life Years)	Mongolia	Both	CRC	0	1990	1996	2.06353	1.48371	2.64667	0	2.06_x000D_ (1.48, 2.65)
DALYs (Disability-Adjusted Life Years)	Mongolia	Both	CRC	1	1996	2006	-3.31817	-3.61519	-3.02024	0	-3.32_x000D_ (-3.62, -3.02)
DALYs (Disability-Adjusted Life Years)	Mongolia	Both	CRC	2	2006	2013	1.21686	0.641845	1.79515	0	1.22_x000D_ (0.64, 1.8)
DALYs (Disability-Adjusted Life Years)	Mongolia	Both	CRC	3	2013	2020	-1.25834	-1.81929	-0.69418	0	-1.26_x000D_ (-1.82, -0.69)
DALYs (Disability-Adjusted Life Years)	Mongolia	Both	CRC	4	2020	2023	2.79278	1.07498	4.53977	0.003	2.79_x000D_ (1.07, 4.54)
DALYs (Disability-Adjusted Life Years)	Mongolia	Female	CRC	0	1990	1998	1.59134	0.958355	2.22829	0	1.59_x000D_ (0.96, 2.23)
DALYs (Disability-Adjusted Life Years)	Mongolia	Female	CRC	1	1998	2005	-5.78879	-6.69661	-4.87214	0	-5.79_x000D_ (-6.7, -4.87)
DALYs (Disability-Adjusted Life Years)	Mongolia	Female	CRC	2	2005	2015	0.560572	0.0360867	1.08781	0.037	0.56_x000D_ (0.04, 1.09)
DALYs (Disability-Adjusted Life Years)	Mongolia	Female	CRC	3	2015	2019	-2.84234	-5.58564	-0.0193339	0.049	-2.84_x000D_ (-5.59, -0.02)
DALYs (Disability-Adjusted Life Years)	Mongolia	Female	CRC	4	2019	2023	0.93339	-0.878527	2.77843	0.297	0.93_x000D_ (-0.88, 2.78)
DALYs (Disability-Adjusted Life Years)	Mongolia	Male	CRC	0	1990	1994	2.5525	1.34225	3.77719	0	2.55_x000D_ (1.34, 3.78)
DALYs (Disability-Adjusted Life Years)	Mongolia	Male	CRC	1	1994	2006	-1.95322	-2.20106	-1.70475	0	-1.95_x000D_ (-2.2, -1.7)
DALYs (Disability-Adjusted Life Years)	Mongolia	Male	CRC	2	2006	2012	1.47491	0.626656	2.33031	0.002	1.47_x000D_ (0.63, 2.33)
DALYs (Disability-Adjusted Life Years)	Mongolia	Male	CRC	3	2012	2020	-0.510901	-1.00875	-0.0105514	0.046	-0.51_x000D_ (-1.01, -0.01)
DALYs (Disability-Adjusted Life Years)	Mongolia	Male	CRC	4	2020	2023	4.26637	2.32751	6.24197	0	4.27_x000D_ (2.33, 6.24)
DALYs (Disability-Adjusted Life Years)	Myanmar	Both	CRC	0	1990	2001	-0.0266411	-0.480969	0.429761	0.905	-0.03_x000D_ (-0.48, 0.43)
DALYs (Disability-Adjusted Life Years)	Myanmar	Both	CRC	1	2001	2013	1.11474	0.655221	1.57635	0	1.11_x000D_ (0.66, 1.58)
DALYs (Disability-Adjusted Life Years)	Myanmar	Both	CRC	2	2013	2023	2.73459	2.19568	3.27635	0	2.73_x000D_ (2.2, 3.28)
DALYs (Disability-Adjusted Life Years)	Myanmar	Female	CRC	0	1990	2012	0.171628	-0.0194563	0.363077	0.077	0.17_x000D_ (-0.02, 0.36)
DALYs (Disability-Adjusted Life Years)	Myanmar	Female	CRC	1	2012	2023	2.88028	2.32444	3.43914	0	2.88_x000D_ (2.32, 3.44)
DALYs (Disability-Adjusted Life Years)	Myanmar	Male	CRC	0	1990	2000	0.0843492	-0.438353	0.609796	0.743	0.08_x000D_ (-0.44, 0.61)
DALYs (Disability-Adjusted Life Years)	Myanmar	Male	CRC	1	2000	2013	1.55917	1.15604	1.9639	0	1.56_x000D_ (1.16, 1.96)
DALYs (Disability-Adjusted Life Years)	Myanmar	Male	CRC	2	2013	2023	2.74513	2.20854	3.28455	0	2.75_x000D_ (2.21, 3.28)
DALYs (Disability-Adjusted Life Years)	Nepal	Both	CRC	0	1990	2001	1.44277	1.22876	1.65724	0	1.44_x000D_ (1.23, 1.66)
DALYs (Disability-Adjusted Life Years)	Nepal	Both	CRC	1	2001	2012	-1.36205	-1.6023	-1.12121	0	-1.36_x000D_ (-1.6, -1.12)
DALYs (Disability-Adjusted Life Years)	Nepal	Both	CRC	2	2012	2019	0.79238	0.26011	1.32748	0.005	0.79_x000D_ (0.26, 1.33)
DALYs (Disability-Adjusted Life Years)	Nepal	Both	CRC	3	2019	2023	5.44942	4.41002	6.49917	0	5.45_x000D_ (4.41, 6.5)
DALYs (Disability-Adjusted Life Years)	Nepal	Female	CRC	0	1990	2001	0.920191	0.768658	1.07195	0	0.92_x000D_ (0.77, 1.07)
DALYs (Disability-Adjusted Life Years)	Nepal	Female	CRC	1	2001	2012	-2.0424	-2.21222	-1.87229	0	-2.04_x000D_ (-2.21, -1.87)
DALYs (Disability-Adjusted Life Years)	Nepal	Female	CRC	2	2012	2020	0.855486	0.555553	1.15631	0	0.86_x000D_ (0.56, 1.16)
DALYs (Disability-Adjusted Life Years)	Nepal	Female	CRC	3	2020	2023	7.56057	6.36859	8.76592	0	7.56_x000D_ (6.37, 8.77)
DALYs (Disability-Adjusted Life Years)	Nepal	Male	CRC	0	1990	2001	1.9688	1.69684	2.24149	0	1.97_x000D_ (1.7, 2.24)
DALYs (Disability-Adjusted Life Years)	Nepal	Male	CRC	1	2001	2013	-0.656536	-0.921492	-0.390871	0	-0.66_x000D_ (-0.92, -0.39)
DALYs (Disability-Adjusted Life Years)	Nepal	Male	CRC	2	2013	2018	0.978875	-0.278136	2.25173	0.121	0.98_x000D_ (-0.28, 2.25)
DALYs (Disability-Adjusted Life Years)	Nepal	Male	CRC	3	2018	2023	4.34296	3.42283	5.27129	0	4.34_x000D_ (3.42, 5.27)
DALYs (Disability-Adjusted Life Years)	Pakistan	Both	CRC	0	1990	1997	-0.803939	-1.19169	-0.414664	0	-0.8_x000D_ (-1.19, -0.41)
DALYs (Disability-Adjusted Life Years)	Pakistan	Both	CRC	1	1997	2000	3.35714	0.37178	6.43129	0.029	3.36_x000D_ (0.37, 6.43)
DALYs (Disability-Adjusted Life Years)	Pakistan	Both	CRC	2	2000	2010	1.39514	1.12422	1.66679	0	1.4_x000D_ (1.12, 1.67)
DALYs (Disability-Adjusted Life Years)	Pakistan	Both	CRC	3	2010	2018	0.527427	0.13447	0.921927	0.011	0.53_x000D_ (0.13, 0.92)
DALYs (Disability-Adjusted Life Years)	Pakistan	Both	CRC	4	2018	2021	5.52737	2.47932	8.66607	0.001	5.53_x000D_ (2.48, 8.67)
DALYs (Disability-Adjusted Life Years)	Pakistan	Both	CRC	5	2021	2023	-2.43817	-5.25614	0.463609	0.093	-2.44_x000D_ (-5.26, 0.46)
DALYs (Disability-Adjusted Life Years)	Pakistan	Female	CRC	0	1990	1997	-1.04946	-1.48404	-0.612961	0	-1.05_x000D_ (-1.48, -0.61)
DALYs (Disability-Adjusted Life Years)	Pakistan	Female	CRC	1	1997	2000	3.1158	-0.225334	6.56882	0.066	3.12_x000D_ (-0.23, 6.57)
DALYs (Disability-Adjusted Life Years)	Pakistan	Female	CRC	2	2000	2015	1.27658	1.12031	1.43309	0	1.28_x000D_ (1.12, 1.43)
DALYs (Disability-Adjusted Life Years)	Pakistan	Female	CRC	3	2015	2018	-0.24768	-3.47983	3.09271	0.876	-0.25_x000D_ (-3.48, 3.09)
DALYs (Disability-Adjusted Life Years)	Pakistan	Female	CRC	4	2018	2021	5.99943	2.56486	9.54901	0.002	6_x000D_ (2.56, 9.55)
DALYs (Disability-Adjusted Life Years)	Pakistan	Female	CRC	5	2021	2023	-2.67426	-5.82779	0.584865	0.101	-2.67_x000D_ (-5.83, 0.58)
DALYs (Disability-Adjusted Life Years)	Pakistan	Male	CRC	0	1990	1997	-0.667537	-1.04894	-0.284663	0.002	-0.67_x000D_ (-1.05, -0.28)
DALYs (Disability-Adjusted Life Years)	Pakistan	Male	CRC	1	1997	2000	3.66215	0.720398	6.68982	0.017	3.66_x000D_ (0.72, 6.69)
DALYs (Disability-Adjusted Life Years)	Pakistan	Male	CRC	2	2000	2010	1.39075	1.12464	1.65756	0	1.39_x000D_ (1.12, 1.66)
DALYs (Disability-Adjusted Life Years)	Pakistan	Male	CRC	3	2010	2018	0.0055696	-0.378418	0.391037	0.976	0.01_x000D_ (-0.38, 0.39)
DALYs (Disability-Adjusted Life Years)	Pakistan	Male	CRC	4	2018	2021	5.85413	2.85017	8.94582	0.001	5.85_x000D_ (2.85, 8.95)
DALYs (Disability-Adjusted Life Years)	Pakistan	Male	CRC	5	2021	2023	-2.40512	-5.17469	0.445349	0.092	-2.41_x000D_ (-5.17, 0.45)
DALYs (Disability-Adjusted Life Years)	Philippines	Both	CRC	0	1990	2014	0.74791	0.610271	0.885737	0	0.75_x000D_ (0.61, 0.89)
DALYs (Disability-Adjusted Life Years)	Philippines	Both	CRC	1	2014	2023	-0.258011	-0.853198	0.340748	0.385	-0.26_x000D_ (-0.85, 0.34)
DALYs (Disability-Adjusted Life Years)	Philippines	Female	CRC	0	1990	2007	0.472489	0.262971	0.682445	0	0.47_x000D_ (0.26, 0.68)
DALYs (Disability-Adjusted Life Years)	Philippines	Female	CRC	1	2007	2013	1.58132	0.235837	2.94487	0.023	1.58_x000D_ (0.24, 2.94)
DALYs (Disability-Adjusted Life Years)	Philippines	Female	CRC	2	2013	2023	-0.0658346	-0.528681	0.399165	0.773	-0.07_x000D_ (-0.53, 0.4)
DALYs (Disability-Adjusted Life Years)	Philippines	Male	CRC	0	1990	2013	0.875544	0.716733	1.0346	0	0.88_x000D_ (0.72, 1.03)
DALYs (Disability-Adjusted Life Years)	Philippines	Male	CRC	1	2013	2023	-0.399934	-0.948035	0.1512	0.148	-0.4_x000D_ (-0.95, 0.15)
DALYs (Disability-Adjusted Life Years)	Republic of Korea	Both	CRC	0	1990	1998	-1.01826	-1.32662	-0.708945	0	-1.02_x000D_ (-1.33, -0.71)
DALYs (Disability-Adjusted Life Years)	Republic of Korea	Both	CRC	1	1998	2001	-2.42366	-5.17448	0.406969	0.089	-2.42_x000D_ (-5.17, 0.41)
DALYs (Disability-Adjusted Life Years)	Republic of Korea	Both	CRC	2	2001	2009	-0.0533223	-0.434527	0.329342	0.774	-0.05_x000D_ (-0.43, 0.33)
DALYs (Disability-Adjusted Life Years)	Republic of Korea	Both	CRC	3	2009	2020	-2.42067	-2.63766	-2.20319	0	-2.42_x000D_ (-2.64, -2.2)
DALYs (Disability-Adjusted Life Years)	Republic of Korea	Both	CRC	4	2020	2023	0.790057	-0.640812	2.24153	0.264	0.79_x000D_ (-0.64, 2.24)
DALYs (Disability-Adjusted Life Years)	Republic of Korea	Female	CRC	0	1990	1998	-0.716932	-1.01454	-0.418429	0	-0.72_x000D_ (-1.01, -0.42)
DALYs (Disability-Adjusted Life Years)	Republic of Korea	Female	CRC	1	1998	2001	-2.03395	-4.69269	0.698962	0.134	-2.03_x000D_ (-4.69, 0.7)
DALYs (Disability-Adjusted Life Years)	Republic of Korea	Female	CRC	2	2001	2008	-0.924107	-1.38382	-0.462252	0.001	-0.92_x000D_ (-1.38, -0.46)
DALYs (Disability-Adjusted Life Years)	Republic of Korea	Female	CRC	3	2008	2017	-2.71996	-3.01156	-2.42748	0	-2.72_x000D_ (-3.01, -2.43)
DALYs (Disability-Adjusted Life Years)	Republic of Korea	Female	CRC	4	2017	2021	-1.28275	-2.63153	0.0847137	0.064	-1.28_x000D_ (-2.63, 0.08)
DALYs (Disability-Adjusted Life Years)	Republic of Korea	Female	CRC	5	2021	2023	2.42604	-0.353746	5.28337	0.084	2.43_x000D_ (-0.35, 5.28)
DALYs (Disability-Adjusted Life Years)	Republic of Korea	Male	CRC	0	1990	2002	-1.62401	-1.84694	-1.40056	0	-1.62_x000D_ (-1.85, -1.4)
DALYs (Disability-Adjusted Life Years)	Republic of Korea	Male	CRC	1	2002	2010	0.509256	-0.00474923	1.0259	0.052	0.51_x000D_ (0, 1.03)
DALYs (Disability-Adjusted Life Years)	Republic of Korea	Male	CRC	2	2010	2019	-2.82846	-3.2344	-2.42082	0	-2.83_x000D_ (-3.23, -2.42)
DALYs (Disability-Adjusted Life Years)	Republic of Korea	Male	CRC	3	2019	2023	-0.46603	-1.66638	0.748972	0.434	-0.47_x000D_ (-1.67, 0.75)
DALYs (Disability-Adjusted Life Years)	Seychelles	Both	CRC	0	1990	1998	3.18772	2.62234	3.75622	0	3.19_x000D_ (2.62, 3.76)
DALYs (Disability-Adjusted Life Years)	Seychelles	Both	CRC	1	1998	2012	0.656015	0.3907	0.922032	0	0.66_x000D_ (0.39, 0.92)
DALYs (Disability-Adjusted Life Years)	Seychelles	Both	CRC	2	2012	2020	-2.3855	-3.04014	-1.72643	0	-2.39_x000D_ (-3.04, -1.73)
DALYs (Disability-Adjusted Life Years)	Seychelles	Both	CRC	3	2020	2023	4.31566	1.72202	6.97544	0.002	4.32_x000D_ (1.72, 6.98)
DALYs (Disability-Adjusted Life Years)	Seychelles	Female	CRC	0	1990	2000	1.68821	1.44733	1.92966	0	1.69_x000D_ (1.45, 1.93)
DALYs (Disability-Adjusted Life Years)	Seychelles	Female	CRC	1	2000	2009	0.936239	0.601295	1.2723	0	0.94_x000D_ (0.6, 1.27)
DALYs (Disability-Adjusted Life Years)	Seychelles	Female	CRC	2	2009	2020	-1.51144	-1.74474	-1.27759	0	-1.51_x000D_ (-1.74, -1.28)
DALYs (Disability-Adjusted Life Years)	Seychelles	Female	CRC	3	2020	2023	5.12283	3.53374	6.73632	0	5.12_x000D_ (3.53, 6.74)
DALYs (Disability-Adjusted Life Years)	Seychelles	Male	CRC	0	1990	1997	4.90694	3.94236	5.88047	0	4.91_x000D_ (3.94, 5.88)
DALYs (Disability-Adjusted Life Years)	Seychelles	Male	CRC	1	1997	2013	0.618841	0.325359	0.913182	0	0.62_x000D_ (0.33, 0.91)
DALYs (Disability-Adjusted Life Years)	Seychelles	Male	CRC	2	2013	2020	-3.39252	-4.51473	-2.25713	0	-3.39_x000D_ (-4.51, -2.26)
DALYs (Disability-Adjusted Life Years)	Seychelles	Male	CRC	3	2020	2023	3.66702	0.145274	7.31262	0.042	3.67_x000D_ (0.15, 7.31)
DALYs (Disability-Adjusted Life Years)	Singapore	Both	CRC	0	1990	1993	-0.0768503	-1.60235	1.4723	0.918	-0.08_x000D_ (-1.6, 1.47)
DALYs (Disability-Adjusted Life Years)	Singapore	Both	CRC	1	1993	2007	-2.20924	-2.36683	-2.05141	0	-2.21_x000D_ (-2.37, -2.05)
DALYs (Disability-Adjusted Life Years)	Singapore	Both	CRC	2	2007	2010	-4.09033	-6.99643	-1.09342	0.01	-4.09_x000D_ (-7, -1.09)
DALYs (Disability-Adjusted Life Years)	Singapore	Both	CRC	3	2010	2021	-2.76439	-2.99703	-2.5312	0	-2.76_x000D_ (-3, -2.53)
DALYs (Disability-Adjusted Life Years)	Singapore	Both	CRC	4	2021	2023	2.59678	-0.511943	5.80265	0.098	2.6_x000D_ (-0.51, 5.8)
DALYs (Disability-Adjusted Life Years)	Singapore	Female	CRC	0	1990	1997	-0.984904	-1.77835	-0.185045	0.018	-0.98_x000D_ (-1.78, -0.19)
DALYs (Disability-Adjusted Life Years)	Singapore	Female	CRC	1	1997	2023	-2.57957	-2.68797	-2.47106	0	-2.58_x000D_ (-2.69, -2.47)
DALYs (Disability-Adjusted Life Years)	Singapore	Male	CRC	0	1990	1994	0.566121	-0.745068	1.89463	0.38	0.57_x000D_ (-0.75, 1.89)
DALYs (Disability-Adjusted Life Years)	Singapore	Male	CRC	1	1994	1999	-4.24508	-5.49354	-2.98013	0	-4.25_x000D_ (-5.49, -2.98)
DALYs (Disability-Adjusted Life Years)	Singapore	Male	CRC	2	1999	2002	0.529439	-3.55726	4.78931	0.793	0.53_x000D_ (-3.56, 4.79)
DALYs (Disability-Adjusted Life Years)	Singapore	Male	CRC	3	2002	2021	-3.25178	-3.38068	-3.12271	0	-3.25_x000D_ (-3.38, -3.12)
DALYs (Disability-Adjusted Life Years)	Singapore	Male	CRC	4	2021	2023	4.78176	0.522194	9.22182	0.029	4.78_x000D_ (0.52, 9.22)
DALYs (Disability-Adjusted Life Years)	South Asia	Both	CRC	0	1990	1995	-1.06	-1.78491	-0.329748	0.007	-1.06_x000D_ (-1.78, -0.33)
DALYs (Disability-Adjusted Life Years)	South Asia	Both	CRC	1	1995	1998	2.96321	-0.367825	6.40562	0.078	2.96_x000D_ (-0.37, 6.41)
DALYs (Disability-Adjusted Life Years)	South Asia	Both	CRC	2	1998	2014	-0.201633	-0.340227	-0.0628451	0.007	-0.2_x000D_ (-0.34, -0.06)
DALYs (Disability-Adjusted Life Years)	South Asia	Both	CRC	3	2014	2018	1.91555	0.253421	3.60523	0.026	1.92_x000D_ (0.25, 3.61)
DALYs (Disability-Adjusted Life Years)	South Asia	Both	CRC	4	2018	2021	4.93836	1.54342	8.44681	0.007	4.94_x000D_ (1.54, 8.45)
DALYs (Disability-Adjusted Life Years)	South Asia	Both	CRC	5	2021	2023	0.297231	-2.94756	3.65051	0.851	0.3_x000D_ (-2.95, 3.65)
DALYs (Disability-Adjusted Life Years)	South Asia	Female	CRC	0	1990	1995	-1.47493	-2.4091	-0.531826	0.004	-1.47_x000D_ (-2.41, -0.53)
DALYs (Disability-Adjusted Life Years)	South Asia	Female	CRC	1	1995	1998	3.16103	-1.14183	7.65117	0.144	3.16_x000D_ (-1.14, 7.65)
DALYs (Disability-Adjusted Life Years)	South Asia	Female	CRC	2	1998	2012	-0.809722	-1.03098	-0.587972	0	-0.81_x000D_ (-1.03, -0.59)
DALYs (Disability-Adjusted Life Years)	South Asia	Female	CRC	3	2012	2023	2.50427	2.21026	2.79913	0	2.5_x000D_ (2.21, 2.8)
DALYs (Disability-Adjusted Life Years)	South Asia	Male	CRC	0	1990	1995	-0.634209	-1.50547	0.244756	0.146	-0.63_x000D_ (-1.51, 0.24)
DALYs (Disability-Adjusted Life Years)	South Asia	Male	CRC	1	1995	1998	2.77454	-1.19461	6.90313	0.161	2.77_x000D_ (-1.19, 6.9)
DALYs (Disability-Adjusted Life Years)	South Asia	Male	CRC	2	1998	2011	0.424353	0.190746	0.658506	0.001	0.42_x000D_ (0.19, 0.66)
DALYs (Disability-Adjusted Life Years)	South Asia	Male	CRC	3	2011	2015	-1.85043	-3.76436	0.101562	0.062	-1.85_x000D_ (-3.76, 0.1)
DALYs (Disability-Adjusted Life Years)	South Asia	Male	CRC	4	2015	2021	4.31643	3.40176	5.23919	0	4.32_x000D_ (3.4, 5.24)
DALYs (Disability-Adjusted Life Years)	South Asia	Male	CRC	5	2021	2023	-0.0861883	-3.94486	3.92749	0.964	-0.09_x000D_ (-3.94, 3.93)
DALYs (Disability-Adjusted Life Years)	Southeast Asia	Both	CRC	0	1990	2012	1.40412	1.3075	1.50084	0	1.4_x000D_ (1.31, 1.5)
DALYs (Disability-Adjusted Life Years)	Southeast Asia	Both	CRC	1	2012	2018	0.546463	-0.351506	1.45252	0.223	0.55_x000D_ (-0.35, 1.45)
DALYs (Disability-Adjusted Life Years)	Southeast Asia	Both	CRC	2	2018	2023	1.72335	0.814869	2.64002	0.001	1.72_x000D_ (0.81, 2.64)
DALYs (Disability-Adjusted Life Years)	Southeast Asia	Female	CRC	0	1990	2023	1.06248	1.01843	1.10655	0	1.06_x000D_ (1.02, 1.11)
DALYs (Disability-Adjusted Life Years)	Southeast Asia	Male	CRC	0	1990	1994	2.3291	1.58126	3.08245	0	2.33_x000D_ (1.58, 3.08)
DALYs (Disability-Adjusted Life Years)	Southeast Asia	Male	CRC	1	1994	1997	0.050858	-2.24315	2.3987	0.964	0.05_x000D_ (-2.24, 2.4)
DALYs (Disability-Adjusted Life Years)	Southeast Asia	Male	CRC	2	1997	2011	1.84905	1.7253	1.97295	0	1.85_x000D_ (1.73, 1.97)
DALYs (Disability-Adjusted Life Years)	Southeast Asia	Male	CRC	3	2011	2018	0.299211	-0.0932657	0.693229	0.126	0.3_x000D_ (-0.09, 0.69)
DALYs (Disability-Adjusted Life Years)	Southeast Asia	Male	CRC	4	2018	2021	2.81961	0.462115	5.23242	0.022	2.82_x000D_ (0.46, 5.23)
DALYs (Disability-Adjusted Life Years)	Southeast Asia	Male	CRC	5	2021	2023	-0.156104	-2.44537	2.18688	0.889	-0.16_x000D_ (-2.45, 2.19)
DALYs (Disability-Adjusted Life Years)	Sri Lanka	Both	CRC	0	1990	2005	0.120364	-0.167711	0.40927	0.399	0.12_x000D_ (-0.17, 0.41)
DALYs (Disability-Adjusted Life Years)	Sri Lanka	Both	CRC	1	2005	2021	0.738393	0.44854	1.02908	0	0.74_x000D_ (0.45, 1.03)
DALYs (Disability-Adjusted Life Years)	Sri Lanka	Both	CRC	2	2021	2023	18.9448	11.1046	27.3382	0	18.94_x000D_ (11.1, 27.34)
DALYs (Disability-Adjusted Life Years)	Sri Lanka	Female	CRC	0	1990	2003	-0.533765	-0.973201	-0.0923776	0.02	-0.53_x000D_ (-0.97, -0.09)
DALYs (Disability-Adjusted Life Years)	Sri Lanka	Female	CRC	1	2003	2021	0.870525	0.572667	1.16927	0	0.87_x000D_ (0.57, 1.17)
DALYs (Disability-Adjusted Life Years)	Sri Lanka	Female	CRC	2	2021	2023	15.8406	6.45684	26.0516	0.001	15.84_x000D_ (6.46, 26.05)
DALYs (Disability-Adjusted Life Years)	Sri Lanka	Male	CRC	0	1990	1992	-2.47679	-7.66975	3.00825	0.347	-2.48_x000D_ (-7.67, 3.01)
DALYs (Disability-Adjusted Life Years)	Sri Lanka	Male	CRC	1	1992	1996	2.78413	0.0101461	5.63506	0.049	2.78_x000D_ (0.01, 5.64)
DALYs (Disability-Adjusted Life Years)	Sri Lanka	Male	CRC	2	1996	2002	-0.335942	-1.54795	0.890984	0.569	-0.34_x000D_ (-1.55, 0.89)
DALYs (Disability-Adjusted Life Years)	Sri Lanka	Male	CRC	3	2002	2018	0.836174	0.603282	1.06961	0	0.84_x000D_ (0.6, 1.07)
DALYs (Disability-Adjusted Life Years)	Sri Lanka	Male	CRC	4	2018	2021	-0.924109	-6.19975	4.64825	0.725	-0.92_x000D_ (-6.2, 4.65)
DALYs (Disability-Adjusted Life Years)	Sri Lanka	Male	CRC	5	2021	2023	23.5488	16.97	30.4976	0	23.55_x000D_ (16.97, 30.5)
DALYs (Disability-Adjusted Life Years)	Taiwan (Province of China)	Both	CRC	0	1990	1995	2.99952	2.43895	3.56315	0	3_x000D_ (2.44, 3.56)
DALYs (Disability-Adjusted Life Years)	Taiwan (Province of China)	Both	CRC	1	1995	2001	0.655469	0.107658	1.20628	0.021	0.66_x000D_ (0.11, 1.21)
DALYs (Disability-Adjusted Life Years)	Taiwan (Province of China)	Both	CRC	2	2001	2013	-1.17052	-1.333	-1.00776	0	-1.17_x000D_ (-1.33, -1.01)
DALYs (Disability-Adjusted Life Years)	Taiwan (Province of China)	Both	CRC	3	2013	2020	-2.20622	-2.60882	-1.80195	0	-2.21_x000D_ (-2.61, -1.8)
DALYs (Disability-Adjusted Life Years)	Taiwan (Province of China)	Both	CRC	4	2020	2023	1.80495	0.570181	3.05487	0.006	1.8_x000D_ (0.57, 3.05)
DALYs (Disability-Adjusted Life Years)	Taiwan (Province of China)	Female	CRC	0	1990	2000	1.46515	1.18348	1.7476	0	1.47_x000D_ (1.18, 1.75)
DALYs (Disability-Adjusted Life Years)	Taiwan (Province of China)	Female	CRC	1	2000	2015	-1.38364	-1.54859	-1.21842	0	-1.38_x000D_ (-1.55, -1.22)
DALYs (Disability-Adjusted Life Years)	Taiwan (Province of China)	Female	CRC	2	2015	2020	-2.56304	-3.65709	-1.45655	0	-2.56_x000D_ (-3.66, -1.46)
DALYs (Disability-Adjusted Life Years)	Taiwan (Province of China)	Female	CRC	3	2020	2023	1.11036	-0.678844	2.9318	0.214	1.11_x000D_ (-0.68, 2.93)
DALYs (Disability-Adjusted Life Years)	Taiwan (Province of China)	Male	CRC	0	1990	1995	3.74984	3.05111	4.45332	0	3.75_x000D_ (3.05, 4.45)
DALYs (Disability-Adjusted Life Years)	Taiwan (Province of China)	Male	CRC	1	1995	2001	0.64801	-0.0298381	1.33045	0.06	0.65_x000D_ (-0.03, 1.33)
DALYs (Disability-Adjusted Life Years)	Taiwan (Province of China)	Male	CRC	2	2001	2011	-0.728272	-1.00176	-0.454024	0	-0.73_x000D_ (-1, -0.45)
DALYs (Disability-Adjusted Life Years)	Taiwan (Province of China)	Male	CRC	3	2011	2020	-1.91572	-2.23861	-1.59176	0	-1.92_x000D_ (-2.24, -1.59)
DALYs (Disability-Adjusted Life Years)	Taiwan (Province of China)	Male	CRC	4	2020	2023	2.25833	0.72477	3.81524	0.006	2.26_x000D_ (0.72, 3.82)
DALYs (Disability-Adjusted Life Years)	Tajikistan	Both	CRC	0	1990	1993	3.26906	-0.500625	7.18157	0.086	3.27_x000D_ (-0.5, 7.18)
DALYs (Disability-Adjusted Life Years)	Tajikistan	Both	CRC	1	1993	1999	-6.88136	-8.41714	-5.31982	0	-6.88_x000D_ (-8.42, -5.32)
DALYs (Disability-Adjusted Life Years)	Tajikistan	Both	CRC	2	1999	2004	-0.180447	-2.50069	2.19501	0.873	-0.18_x000D_ (-2.5, 2.2)
DALYs (Disability-Adjusted Life Years)	Tajikistan	Both	CRC	3	2004	2011	-4.11157	-5.30947	-2.89852	0	-4.11_x000D_ (-5.31, -2.9)
DALYs (Disability-Adjusted Life Years)	Tajikistan	Both	CRC	4	2011	2021	1.36508	0.679215	2.05562	0.001	1.37_x000D_ (0.68, 2.06)
DALYs (Disability-Adjusted Life Years)	Tajikistan	Both	CRC	5	2021	2023	11.4932	3.50198	20.1014	0.007	11.49_x000D_ (3.5, 20.1)
DALYs (Disability-Adjusted Life Years)	Tajikistan	Female	CRC	0	1990	1993	3.58879	0.79616	6.45879	0.014	3.59_x000D_ (0.8, 6.46)
DALYs (Disability-Adjusted Life Years)	Tajikistan	Female	CRC	1	1993	1998	-7.61391	-9.19702	-6.0032	0	-7.61_x000D_ (-9.2, -6)
DALYs (Disability-Adjusted Life Years)	Tajikistan	Female	CRC	2	1998	2003	-0.67936	-2.3813	1.05225	0.417	-0.68_x000D_ (-2.38, 1.05)
DALYs (Disability-Adjusted Life Years)	Tajikistan	Female	CRC	3	2003	2012	-3.84446	-4.41619	-3.26931	0	-3.84_x000D_ (-4.42, -3.27)
DALYs (Disability-Adjusted Life Years)	Tajikistan	Female	CRC	4	2012	2020	2.37289	1.62789	3.12335	0	2.37_x000D_ (1.63, 3.12)
DALYs (Disability-Adjusted Life Years)	Tajikistan	Female	CRC	5	2020	2023	9.74213	6.78361	12.7826	0	9.74_x000D_ (6.78, 12.78)
DALYs (Disability-Adjusted Life Years)	Tajikistan	Male	CRC	0	1990	1993	2.80764	-2.51465	8.42051	0.287	2.81_x000D_ (-2.51, 8.42)
DALYs (Disability-Adjusted Life Years)	Tajikistan	Male	CRC	1	1993	2000	-6.5881	-8.25177	-4.89426	0	-6.59_x000D_ (-8.25, -4.89)
DALYs (Disability-Adjusted Life Years)	Tajikistan	Male	CRC	2	2000	2004	0.899698	-4.32382	6.4084	0.727	0.9_x000D_ (-4.32, 6.41)
DALYs (Disability-Adjusted Life Years)	Tajikistan	Male	CRC	3	2004	2011	-3.81079	-5.52392	-2.06659	0	-3.81_x000D_ (-5.52, -2.07)
DALYs (Disability-Adjusted Life Years)	Tajikistan	Male	CRC	4	2011	2021	0.642185	-0.329843	1.62369	0.182	0.64_x000D_ (-0.33, 1.62)
DALYs (Disability-Adjusted Life Years)	Tajikistan	Male	CRC	5	2021	2023	9.64797	-1.41098	21.9474	0.085	9.65_x000D_ (-1.41, 21.95)
DALYs (Disability-Adjusted Life Years)	Thailand	Both	CRC	0	1990	1995	4.12532	2.95178	5.31225	0	4.13_x000D_ (2.95, 5.31)
DALYs (Disability-Adjusted Life Years)	Thailand	Both	CRC	1	1995	1998	-3.67067	-8.43187	1.33808	0.139	-3.67_x000D_ (-8.43, 1.34)
DALYs (Disability-Adjusted Life Years)	Thailand	Both	CRC	2	1998	2001	8.76777	3.39179	14.4233	0.002	8.77_x000D_ (3.39, 14.42)
DALYs (Disability-Adjusted Life Years)	Thailand	Both	CRC	3	2001	2018	-2.03617	-2.22641	-1.84555	0	-2.04_x000D_ (-2.23, -1.85)
DALYs (Disability-Adjusted Life Years)	Thailand	Both	CRC	4	2018	2023	2.39199	1.23798	3.55916	0	2.39_x000D_ (1.24, 3.56)
DALYs (Disability-Adjusted Life Years)	Thailand	Female	CRC	0	1990	1994	3.40668	2.20474	4.62276	0	3.41_x000D_ (2.2, 4.62)
DALYs (Disability-Adjusted Life Years)	Thailand	Female	CRC	1	1994	1997	-3.66642	-7.16302	-0.0381354	0.048	-3.67_x000D_ (-7.16, -0.04)
DALYs (Disability-Adjusted Life Years)	Thailand	Female	CRC	2	1997	2000	7.73147	3.82117	11.789	0.001	7.73_x000D_ (3.82, 11.79)
DALYs (Disability-Adjusted Life Years)	Thailand	Female	CRC	3	2000	2005	-0.416349	-1.57385	0.754768	0.462	-0.42_x000D_ (-1.57, 0.75)
DALYs (Disability-Adjusted Life Years)	Thailand	Female	CRC	4	2005	2018	-2.96542	-3.17732	-2.75305	0	-2.97_x000D_ (-3.18, -2.75)
DALYs (Disability-Adjusted Life Years)	Thailand	Female	CRC	5	2018	2023	1.25465	0.421008	2.0952	0.005	1.25_x000D_ (0.42, 2.1)
DALYs (Disability-Adjusted Life Years)	Thailand	Male	CRC	0	1990	1995	5.45545	4.24257	6.68244	0	5.46_x000D_ (4.24, 6.68)
DALYs (Disability-Adjusted Life Years)	Thailand	Male	CRC	1	1995	1998	-4.53951	-9.35246	0.528974	0.076	-4.54_x000D_ (-9.35, 0.53)
DALYs (Disability-Adjusted Life Years)	Thailand	Male	CRC	2	1998	2001	8.80421	3.3185	14.5812	0.003	8.8_x000D_ (3.32, 14.58)
DALYs (Disability-Adjusted Life Years)	Thailand	Male	CRC	3	2001	2018	-1.65249	-1.84741	-1.45719	0	-1.65_x000D_ (-1.85, -1.46)
DALYs (Disability-Adjusted Life Years)	Thailand	Male	CRC	4	2018	2023	3.24318	2.05574	4.44443	0	3.24_x000D_ (2.06, 4.44)
DALYs (Disability-Adjusted Life Years)	Timor-Leste	Both	CRC	0	1990	1997	0.746108	0.333863	1.16005	0.001	0.75_x000D_ (0.33, 1.16)
DALYs (Disability-Adjusted Life Years)	Timor-Leste	Both	CRC	1	1997	2008	-0.782738	-1.01946	-0.54545	0	-0.78_x000D_ (-1.02, -0.55)
DALYs (Disability-Adjusted Life Years)	Timor-Leste	Both	CRC	2	2008	2012	3.91154	2.3295	5.51804	0	3.91_x000D_ (2.33, 5.52)
DALYs (Disability-Adjusted Life Years)	Timor-Leste	Both	CRC	3	2012	2019	0.927705	0.405595	1.45253	0.001	0.93_x000D_ (0.41, 1.45)
DALYs (Disability-Adjusted Life Years)	Timor-Leste	Both	CRC	4	2019	2023	2.27723	1.28962	3.27447	0	2.28_x000D_ (1.29, 3.27)
DALYs (Disability-Adjusted Life Years)	Timor-Leste	Female	CRC	0	1990	1996	1.29153	0.619124	1.96843	0.001	1.29_x000D_ (0.62, 1.97)
DALYs (Disability-Adjusted Life Years)	Timor-Leste	Female	CRC	1	1996	2008	-0.882089	-1.14506	-0.618421	0	-0.88_x000D_ (-1.15, -0.62)
DALYs (Disability-Adjusted Life Years)	Timor-Leste	Female	CRC	2	2008	2012	5.04204	2.99276	7.13209	0	5.04_x000D_ (2.99, 7.13)
DALYs (Disability-Adjusted Life Years)	Timor-Leste	Female	CRC	3	2012	2023	1.77124	1.50123	2.04197	0	1.77_x000D_ (1.5, 2.04)
DALYs (Disability-Adjusted Life Years)	Timor-Leste	Male	CRC	0	1990	2000	0.215527	0.0259316	0.405482	0.028	0.22_x000D_ (0.03, 0.41)
DALYs (Disability-Adjusted Life Years)	Timor-Leste	Male	CRC	1	2000	2008	-0.735051	-1.05719	-0.411864	0	-0.74_x000D_ (-1.06, -0.41)
DALYs (Disability-Adjusted Life Years)	Timor-Leste	Male	CRC	2	2008	2012	2.76207	1.51982	4.01953	0	2.76_x000D_ (1.52, 4.02)
DALYs (Disability-Adjusted Life Years)	Timor-Leste	Male	CRC	3	2012	2019	0.327445	-0.0842159	0.740802	0.113	0.33_x000D_ (-0.08, 0.74)
DALYs (Disability-Adjusted Life Years)	Timor-Leste	Male	CRC	4	2019	2023	2.09506	1.31275	2.88342	0	2.1_x000D_ (1.31, 2.88)
DALYs (Disability-Adjusted Life Years)	Turkmenistan	Both	CRC	0	1990	1997	0.53941	-0.46726	1.55626	0.278	0.54_x000D_ (-0.47, 1.56)
DALYs (Disability-Adjusted Life Years)	Turkmenistan	Both	CRC	1	1997	2001	-9.11226	-12.4708	-5.62483	0	-9.11_x000D_ (-12.47, -5.62)
DALYs (Disability-Adjusted Life Years)	Turkmenistan	Both	CRC	2	2001	2008	-1.48493	-2.73098	-0.222914	0.024	-1.48_x000D_ (-2.73, -0.22)
DALYs (Disability-Adjusted Life Years)	Turkmenistan	Both	CRC	3	2008	2012	4.4584	0.598366	8.46654	0.025	4.46_x000D_ (0.6, 8.47)
DALYs (Disability-Adjusted Life Years)	Turkmenistan	Both	CRC	4	2012	2023	0.583194	0.0738162	1.09516	0.027	0.58_x000D_ (0.07, 1.1)
DALYs (Disability-Adjusted Life Years)	Turkmenistan	Female	CRC	0	1990	1996	2.22813	0.124667	4.37579	0.039	2.23_x000D_ (0.12, 4.38)
DALYs (Disability-Adjusted Life Years)	Turkmenistan	Female	CRC	1	1996	2004	-6.70837	-8.22924	-5.16231	0	-6.71_x000D_ (-8.23, -5.16)
DALYs (Disability-Adjusted Life Years)	Turkmenistan	Female	CRC	2	2004	2023	1.47727	1.10827	1.84763	0	1.48_x000D_ (1.11, 1.85)
DALYs (Disability-Adjusted Life Years)	Turkmenistan	Male	CRC	0	1990	1997	-0.495486	-1.39789	0.415178	0.269	-0.5_x000D_ (-1.4, 0.42)
DALYs (Disability-Adjusted Life Years)	Turkmenistan	Male	CRC	1	1997	2000	-10.3093	-16.2203	-3.98137	0.003	-10.31_x000D_ (-16.22, -3.98)
DALYs (Disability-Adjusted Life Years)	Turkmenistan	Male	CRC	2	2000	2008	-1.44503	-2.33882	-0.543053	0.003	-1.45_x000D_ (-2.34, -0.54)
DALYs (Disability-Adjusted Life Years)	Turkmenistan	Male	CRC	3	2008	2012	4.79771	1.28558	8.43162	0.01	4.8_x000D_ (1.29, 8.43)
DALYs (Disability-Adjusted Life Years)	Turkmenistan	Male	CRC	4	2012	2023	0.369453	-0.0908274	0.831853	0.11	0.37_x000D_ (-0.09, 0.83)
DALYs (Disability-Adjusted Life Years)	Uzbekistan	Both	CRC	0	1990	2009	-3.00756	-3.21745	-2.7972	0	-3.01_x000D_ (-3.22, -2.8)
DALYs (Disability-Adjusted Life Years)	Uzbekistan	Both	CRC	1	2009	2018	3.14395	2.32404	3.97043	0	3.14_x000D_ (2.32, 3.97)
DALYs (Disability-Adjusted Life Years)	Uzbekistan	Both	CRC	2	2018	2023	-0.758989	-2.36898	0.877548	0.347	-0.76_x000D_ (-2.37, 0.88)
DALYs (Disability-Adjusted Life Years)	Uzbekistan	Female	CRC	0	1990	2002	-2.73626	-3.11355	-2.3575	0	-2.74_x000D_ (-3.11, -2.36)
DALYs (Disability-Adjusted Life Years)	Uzbekistan	Female	CRC	1	2002	2005	-5.4285	-11.4446	0.996289	0.092	-5.43_x000D_ (-11.44, 1)
DALYs (Disability-Adjusted Life Years)	Uzbekistan	Female	CRC	2	2005	2012	-0.616756	-1.71479	0.493548	0.259	-0.62_x000D_ (-1.71, 0.49)
DALYs (Disability-Adjusted Life Years)	Uzbekistan	Female	CRC	3	2012	2016	4.47572	1.09805	7.96623	0.012	4.48_x000D_ (1.1, 7.97)
DALYs (Disability-Adjusted Life Years)	Uzbekistan	Female	CRC	4	2016	2023	-0.716144	-1.58436	0.15973	0.103	-0.72_x000D_ (-1.58, 0.16)
DALYs (Disability-Adjusted Life Years)	Uzbekistan	Male	CRC	0	1990	2009	-3.03911	-3.2485	-2.82927	0	-3.04_x000D_ (-3.25, -2.83)
DALYs (Disability-Adjusted Life Years)	Uzbekistan	Male	CRC	1	2009	2018	3.8733	3.04933	4.70386	0	3.87_x000D_ (3.05, 4.7)
DALYs (Disability-Adjusted Life Years)	Uzbekistan	Male	CRC	2	2018	2023	-0.460647	-2.07209	1.17732	0.566	-0.46_x000D_ (-2.07, 1.18)
DALYs (Disability-Adjusted Life Years)	Viet Nam	Both	CRC	0	1990	2001	1.61766	1.53834	1.69705	0	1.62_x000D_ (1.54, 1.7)
DALYs (Disability-Adjusted Life Years)	Viet Nam	Both	CRC	1	2001	2011	3.47658	3.36722	3.58605	0	3.48_x000D_ (3.37, 3.59)
DALYs (Disability-Adjusted Life Years)	Viet Nam	Both	CRC	2	2011	2017	1.96436	1.7006	2.2288	0	1.96_x000D_ (1.7, 2.23)
DALYs (Disability-Adjusted Life Years)	Viet Nam	Both	CRC	3	2017	2021	0.593938	0.0130153	1.17824	0.046	0.59_x000D_ (0.01, 1.18)
DALYs (Disability-Adjusted Life Years)	Viet Nam	Both	CRC	4	2021	2023	3.77454	2.57942	4.98358	0	3.77_x000D_ (2.58, 4.98)
DALYs (Disability-Adjusted Life Years)	Viet Nam	Female	CRC	0	1990	1997	1.88803	1.6845	2.09196	0	1.89_x000D_ (1.68, 2.09)
DALYs (Disability-Adjusted Life Years)	Viet Nam	Female	CRC	1	1997	2001	1.18569	0.431471	1.94557	0.004	1.19_x000D_ (0.43, 1.95)
DALYs (Disability-Adjusted Life Years)	Viet Nam	Female	CRC	2	2001	2011	2.79454	2.65423	2.93505	0	2.79_x000D_ (2.65, 2.94)
DALYs (Disability-Adjusted Life Years)	Viet Nam	Female	CRC	3	2011	2016	2.14633	1.66413	2.63082	0	2.15_x000D_ (1.66, 2.63)
DALYs (Disability-Adjusted Life Years)	Viet Nam	Female	CRC	4	2016	2021	0.621439	0.146438	1.09869	0.013	0.62_x000D_ (0.15, 1.1)
DALYs (Disability-Adjusted Life Years)	Viet Nam	Female	CRC	5	2021	2023	3.8332	2.29107	5.39859	0	3.83_x000D_ (2.29, 5.4)
DALYs (Disability-Adjusted Life Years)	Viet Nam	Male	CRC	0	1990	2001	1.51555	1.4588	1.57232	0	1.52_x000D_ (1.46, 1.57)
DALYs (Disability-Adjusted Life Years)	Viet Nam	Male	CRC	1	2001	2010	4.10183	4.00768	4.19607	0	4.1_x000D_ (4.01, 4.2)
DALYs (Disability-Adjusted Life Years)	Viet Nam	Male	CRC	2	2010	2017	2.06698	1.92401	2.21016	0	2.07_x000D_ (1.92, 2.21)
DALYs (Disability-Adjusted Life Years)	Viet Nam	Male	CRC	3	2017	2021	0.528028	0.112037	0.945747	0.015	0.53_x000D_ (0.11, 0.95)
DALYs (Disability-Adjusted Life Years)	Viet Nam	Male	CRC	4	2021	2023	3.56983	2.71444	4.43233	0	3.57_x000D_ (2.71, 4.43)
Deaths	Armenia	Both	CRC	0	1990	1992	2.86561	-6.30916	12.9388	0.538	2.87_x000D_ (-6.31, 12.94)
Deaths	Armenia	Both	CRC	1	1992	1995	-6.91765	-15.2198	2.19754	0.126	-6.92_x000D_ (-15.22, 2.2)
Deaths	Armenia	Both	CRC	2	1995	2015	0.792619	0.514116	1.07189	0	0.79_x000D_ (0.51, 1.07)
Deaths	Armenia	Both	CRC	3	2015	2023	-2.86628	-3.85136	-1.8711	0	-2.87_x000D_ (-3.85, -1.87)
Deaths	Armenia	Female	CRC	0	1990	1997	-2.73454	-4.1021	-1.34747	0.001	-2.73_x000D_ (-4.1, -1.35)
Deaths	Armenia	Female	CRC	1	1997	2004	2.19406	0.379959	4.04095	0.02	2.19_x000D_ (0.38, 4.04)
Deaths	Armenia	Female	CRC	2	2004	2009	-2.53024	-5.74218	0.791154	0.126	-2.53_x000D_ (-5.74, 0.79)
Deaths	Armenia	Female	CRC	3	2009	2012	5.97299	-4.68175	17.8187	0.267	5.97_x000D_ (-4.68, 17.82)
Deaths	Armenia	Female	CRC	4	2012	2023	-2.98019	-3.67083	-2.2846	0	-2.98_x000D_ (-3.67, -2.28)
Deaths	Armenia	Male	CRC	0	1990	1998	-3.50472	-4.68834	-2.3064	0	-3.5_x000D_ (-4.69, -2.31)
Deaths	Armenia	Male	CRC	1	1998	2011	1.45335	0.777025	2.13422	0	1.45_x000D_ (0.78, 2.13)
Deaths	Armenia	Male	CRC	2	2011	2021	-0.237986	-1.26283	0.797497	0.638	-0.24_x000D_ (-1.26, 0.8)
Deaths	Armenia	Male	CRC	3	2021	2023	-9.642	-19.3061	1.17945	0.077	-9.64_x000D_ (-19.31, 1.18)
Deaths	Azerbaijan	Both	CRC	0	1990	1993	0.421839	-1.9877	2.89062	0.719	0.42_x000D_ (-1.99, 2.89)
Deaths	Azerbaijan	Both	CRC	1	1993	2001	-3.36456	-3.98977	-2.73526	0	-3.36_x000D_ (-3.99, -2.74)
Deaths	Azerbaijan	Both	CRC	2	2001	2010	2.5665	2.02436	3.11153	0	2.57_x000D_ (2.02, 3.11)
Deaths	Azerbaijan	Both	CRC	3	2010	2017	-0.726883	-1.53862	0.0915452	0.078	-0.73_x000D_ (-1.54, 0.09)
Deaths	Azerbaijan	Both	CRC	4	2017	2020	3.01397	-1.87019	8.14123	0.214	3.01_x000D_ (-1.87, 8.14)
Deaths	Azerbaijan	Both	CRC	5	2020	2023	-6.14801	-8.39991	-3.84075	0	-6.15_x000D_ (-8.4, -3.84)
Deaths	Azerbaijan	Female	CRC	0	1990	1993	0.333162	-0.737274	1.41514	0.522	0.33_x000D_ (-0.74, 1.42)
Deaths	Azerbaijan	Female	CRC	1	1993	2001	-2.73443	-3.01286	-2.4552	0	-2.73_x000D_ (-3.01, -2.46)
Deaths	Azerbaijan	Female	CRC	2	2001	2009	2.58379	2.29013	2.87829	0	2.58_x000D_ (2.29, 2.88)
Deaths	Azerbaijan	Female	CRC	3	2009	2018	-0.277611	-0.510752	-0.0439241	0.023	-0.28_x000D_ (-0.51, -0.04)
Deaths	Azerbaijan	Female	CRC	4	2018	2021	2.70897	0.529097	4.93612	0.018	2.71_x000D_ (0.53, 4.94)
Deaths	Azerbaijan	Female	CRC	5	2021	2023	-11.2011	-13.0858	-9.27559	0	-11.2_x000D_ (-13.09, -9.28)
Deaths	Azerbaijan	Male	CRC	0	1990	1994	-0.828602	-2.08298	0.44185	0.186	-0.83_x000D_ (-2.08, 0.44)
Deaths	Azerbaijan	Male	CRC	1	1994	2001	-4.56365	-5.21081	-3.91208	0	-4.56_x000D_ (-5.21, -3.91)
Deaths	Azerbaijan	Male	CRC	2	2001	2010	2.61123	2.16155	3.0629	0	2.61_x000D_ (2.16, 3.06)
Deaths	Azerbaijan	Male	CRC	3	2010	2017	-0.811216	-1.48382	-0.134024	0.022	-0.81_x000D_ (-1.48, -0.13)
Deaths	Azerbaijan	Male	CRC	4	2017	2020	2.34015	-1.6976	6.54374	0.242	2.34_x000D_ (-1.7, 6.54)
Deaths	Azerbaijan	Male	CRC	5	2020	2023	-5.30386	-7.19074	-3.37862	0	-5.3_x000D_ (-7.19, -3.38)
Deaths	Bangladesh	Both	CRC	0	1990	1999	1.52305	1.06151	1.98669	0	1.52_x000D_ (1.06, 1.99)
Deaths	Bangladesh	Both	CRC	1	1999	2008	-0.637143	-1.17681	-0.0945306	0.023	-0.64_x000D_ (-1.18, -0.09)
Deaths	Bangladesh	Both	CRC	2	2008	2018	1.89062	1.42741	2.35594	0	1.89_x000D_ (1.43, 2.36)
Deaths	Bangladesh	Both	CRC	3	2018	2023	4.16095	3.00486	5.33001	0	4.16_x000D_ (3, 5.33)
Deaths	Bangladesh	Female	CRC	0	1990	1999	1.89171	1.30255	2.48429	0	1.89_x000D_ (1.3, 2.48)
Deaths	Bangladesh	Female	CRC	1	1999	2011	-1.34532	-1.76694	-0.921895	0	-1.35_x000D_ (-1.77, -0.92)
Deaths	Bangladesh	Female	CRC	2	2011	2018	2.34829	1.25519	3.45318	0	2.35_x000D_ (1.26, 3.45)
Deaths	Bangladesh	Female	CRC	3	2018	2023	5.2273	3.74317	6.73267	0	5.23_x000D_ (3.74, 6.73)
Deaths	Bangladesh	Male	CRC	0	1990	2008	0.689432	0.533021	0.846087	0	0.69_x000D_ (0.53, 0.85)
Deaths	Bangladesh	Male	CRC	1	2008	2023	2.27991	2.07096	2.48928	0	2.28_x000D_ (2.07, 2.49)
Deaths	Bhutan	Both	CRC	0	1990	1997	1.77559	1.58796	1.96356	0	1.78_x000D_ (1.59, 1.96)
Deaths	Bhutan	Both	CRC	1	1997	2000	-0.621022	-1.98389	0.760793	0.355	-0.62_x000D_ (-1.98, 0.76)
Deaths	Bhutan	Both	CRC	2	2000	2003	1.6531	0.259044	3.06653	0.023	1.65_x000D_ (0.26, 3.07)
Deaths	Bhutan	Both	CRC	3	2003	2009	-0.492371	-0.79915	-0.184644	0.004	-0.49_x000D_ (-0.8, -0.18)
Deaths	Bhutan	Both	CRC	4	2009	2014	0.125539	-0.310727	0.563713	0.552	0.13_x000D_ (-0.31, 0.56)
Deaths	Bhutan	Both	CRC	5	2014	2023	1.07542	0.948092	1.20291	0	1.08_x000D_ (0.95, 1.2)
Deaths	Bhutan	Female	CRC	0	1990	1997	2.06024	1.83469	2.28628	0	2.06_x000D_ (1.83, 2.29)
Deaths	Bhutan	Female	CRC	1	1997	2000	-0.429808	-2.06473	1.23241	0.59	-0.43_x000D_ (-2.06, 1.23)
Deaths	Bhutan	Female	CRC	2	2000	2003	1.38885	-0.275935	3.08143	0.097	1.39_x000D_ (-0.28, 3.08)
Deaths	Bhutan	Female	CRC	3	2003	2012	-0.775021	-0.954102	-0.595617	0	-0.78_x000D_ (-0.95, -0.6)
Deaths	Bhutan	Female	CRC	4	2012	2021	0.681351	0.499642	0.863389	0	0.68_x000D_ (0.5, 0.86)
Deaths	Bhutan	Female	CRC	5	2021	2023	2.38503	0.703887	4.09424	0.008	2.39_x000D_ (0.7, 4.09)
Deaths	Bhutan	Male	CRC	0	1990	1992	2.33336	1.04448	3.63868	0.001	2.33_x000D_ (1.04, 3.64)
Deaths	Bhutan	Male	CRC	1	1992	1997	1.13731	0.732743	1.54349	0	1.14_x000D_ (0.73, 1.54)
Deaths	Bhutan	Male	CRC	2	1997	2000	-0.514532	-1.76755	0.754464	0.402	-0.51_x000D_ (-1.77, 0.75)
Deaths	Bhutan	Male	CRC	3	2000	2003	1.72396	0.442754	3.02151	0.011	1.72_x000D_ (0.44, 3.02)
Deaths	Bhutan	Male	CRC	4	2003	2012	0.106606	-0.0317409	0.245144	0.122	0.11_x000D_ (-0.03, 0.25)
Deaths	Bhutan	Male	CRC	5	2012	2023	1.11051	1.02414	1.19695	0	1.11_x000D_ (1.02, 1.2)
Deaths	Brunei Darussalam	Both	CRC	0	1990	2000	-1.9693	-2.11772	-1.82066	0	-1.97_x000D_ (-2.12, -1.82)
Deaths	Brunei Darussalam	Both	CRC	1	2000	2012	0.185165	0.0537958	0.316706	0.008	0.19_x000D_ (0.05, 0.32)
Deaths	Brunei Darussalam	Both	CRC	2	2012	2017	-1.45105	-2.0557	-0.842674	0	-1.45_x000D_ (-2.06, -0.84)
Deaths	Brunei Darussalam	Both	CRC	3	2017	2023	-0.173734	-0.501589	0.155202	0.286	-0.17_x000D_ (-0.5, 0.16)
Deaths	Brunei Darussalam	Female	CRC	0	1990	2000	-1.61161	-1.6939	-1.52924	0	-1.61_x000D_ (-1.69, -1.53)
Deaths	Brunei Darussalam	Female	CRC	1	2000	2013	-0.120557	-0.184018	-0.0570552	0.001	-0.12_x000D_ (-0.18, -0.06)
Deaths	Brunei Darussalam	Female	CRC	2	2013	2017	-1.87448	-2.40042	-1.3457	0	-1.87_x000D_ (-2.4, -1.35)
Deaths	Brunei Darussalam	Female	CRC	3	2017	2020	0.283175	-0.788963	1.3669	0.589	0.28_x000D_ (-0.79, 1.37)
Deaths	Brunei Darussalam	Female	CRC	4	2020	2023	-0.771931	-1.30378	-0.23721	0.007	-0.77_x000D_ (-1.3, -0.24)
Deaths	Brunei Darussalam	Male	CRC	0	1990	2000	-2.09201	-2.30049	-1.88308	0	-2.09_x000D_ (-2.3, -1.88)
Deaths	Brunei Darussalam	Male	CRC	1	2000	2012	0.422497	0.237284	0.608051	0	0.42_x000D_ (0.24, 0.61)
Deaths	Brunei Darussalam	Male	CRC	2	2012	2016	-1.58684	-2.92498	-0.230242	0.024	-1.59_x000D_ (-2.92, -0.23)
Deaths	Brunei Darussalam	Male	CRC	3	2016	2023	-0.259307	-0.623586	0.106308	0.156	-0.26_x000D_ (-0.62, 0.11)
Deaths	Cambodia	Both	CRC	0	1990	1994	1.18329	0.177021	2.19967	0.023	1.18_x000D_ (0.18, 2.2)
Deaths	Cambodia	Both	CRC	1	1994	2000	-0.399858	-1.10129	0.30655	0.253	-0.4_x000D_ (-1.1, 0.31)
Deaths	Cambodia	Both	CRC	2	2000	2007	0.965148	0.427184	1.50599	0.001	0.97_x000D_ (0.43, 1.51)
Deaths	Cambodia	Both	CRC	3	2007	2023	1.84973	1.72635	1.97325	0	1.85_x000D_ (1.73, 1.97)
Deaths	Cambodia	Female	CRC	0	1990	1994	1.65306	1.18685	2.1214	0	1.65_x000D_ (1.19, 2.12)
Deaths	Cambodia	Female	CRC	1	1994	2000	-0.668802	-0.991143	-0.345412	0	-0.67_x000D_ (-0.99, -0.35)
Deaths	Cambodia	Female	CRC	2	2000	2007	1.01181	0.763923	1.26031	0	1.01_x000D_ (0.76, 1.26)
Deaths	Cambodia	Female	CRC	3	2007	2016	2.50032	2.33788	2.66302	0	2.5_x000D_ (2.34, 2.66)
Deaths	Cambodia	Female	CRC	4	2016	2021	1.2741	0.809637	1.7407	0	1.27_x000D_ (0.81, 1.74)
Deaths	Cambodia	Female	CRC	5	2021	2023	4.27406	2.76928	5.80088	0	4.27_x000D_ (2.77, 5.8)
Deaths	Cambodia	Male	CRC	0	1990	1993	1.05283	-0.101847	2.22084	0.072	1.05_x000D_ (-0.1, 2.22)
Deaths	Cambodia	Male	CRC	1	1993	2000	-0.209475	-0.596416	0.178973	0.274	-0.21_x000D_ (-0.6, 0.18)
Deaths	Cambodia	Male	CRC	2	2000	2003	1.64911	-0.660587	4.01251	0.153	1.65_x000D_ (-0.66, 4.01)
Deaths	Cambodia	Male	CRC	3	2003	2008	0.39041	-0.336613	1.12274	0.277	0.39_x000D_ (-0.34, 1.12)
Deaths	Cambodia	Male	CRC	4	2008	2023	1.49499	1.39646	1.59361	0	1.49_x000D_ (1.4, 1.59)
Deaths	Central Asia	Both	CRC	0	1990	1996	-2.5786	-3.29113	-1.86083	0	-2.58_x000D_ (-3.29, -1.86)
Deaths	Central Asia	Both	CRC	1	1996	2007	-1.13278	-1.46647	-0.797951	0	-1.13_x000D_ (-1.47, -0.8)
Deaths	Central Asia	Both	CRC	2	2007	2011	2.27329	0.0764451	4.51836	0.043	2.27_x000D_ (0.08, 4.52)
Deaths	Central Asia	Both	CRC	3	2011	2020	-0.592778	-1.0627	-0.120626	0.016	-0.59_x000D_ (-1.06, -0.12)
Deaths	Central Asia	Both	CRC	4	2020	2023	-3.35021	-5.42626	-1.22858	0.004	-3.35_x000D_ (-5.43, -1.23)
Deaths	Central Asia	Female	CRC	0	1990	1995	-2.73982	-3.77525	-1.69324	0	-2.74_x000D_ (-3.78, -1.69)
Deaths	Central Asia	Female	CRC	1	1995	2007	-1.23595	-1.55416	-0.916719	0	-1.24_x000D_ (-1.55, -0.92)
Deaths	Central Asia	Female	CRC	2	2007	2011	2.02129	-0.391382	4.49239	0.096	2.02_x000D_ (-0.39, 4.49)
Deaths	Central Asia	Female	CRC	3	2011	2021	-1.49706	-1.92653	-1.06571	0	-1.5_x000D_ (-1.93, -1.07)
Deaths	Central Asia	Female	CRC	4	2021	2023	-4.24501	-8.72042	0.449821	0.073	-4.25_x000D_ (-8.72, 0.45)
Deaths	Central Asia	Male	CRC	0	1990	1998	-2.46332	-2.91726	-2.00726	0	-2.46_x000D_ (-2.92, -2.01)
Deaths	Central Asia	Male	CRC	1	1998	2006	-1.19201	-1.75492	-0.625869	0	-1.19_x000D_ (-1.75, -0.63)
Deaths	Central Asia	Male	CRC	2	2006	2011	1.755	0.388506	3.14009	0.014	1.75_x000D_ (0.39, 3.14)
Deaths	Central Asia	Male	CRC	3	2011	2020	0.282879	-0.183843	0.751783	0.221	0.28_x000D_ (-0.18, 0.75)
Deaths	Central Asia	Male	CRC	4	2020	2023	-3.69692	-5.73378	-1.61606	0.001	-3.7_x000D_ (-5.73, -1.62)
Deaths	China	Both	CRC	0	1990	1998	-0.375719	-0.902887	0.154253	0.153	-0.38_x000D_ (-0.9, 0.15)
Deaths	China	Both	CRC	1	1998	2009	-1.51832	-1.89043	-1.14481	0	-1.52_x000D_ (-1.89, -1.14)
Deaths	China	Both	CRC	2	2009	2014	-3.18527	-4.66261	-1.68504	0	-3.19_x000D_ (-4.66, -1.69)
Deaths	China	Both	CRC	3	2014	2017	1.4289	-3.38525	6.48293	0.546	1.43_x000D_ (-3.39, 6.48)
Deaths	China	Both	CRC	4	2017	2020	-3.98235	-8.53966	0.802055	0.096	-3.98_x000D_ (-8.54, 0.8)
Deaths	China	Both	CRC	5	2020	2023	3.93793	1.44133	6.49598	0.004	3.94_x000D_ (1.44, 6.5)
Deaths	China	Female	CRC	0	1990	1998	-0.702816	-1.23418	-0.168588	0.013	-0.7_x000D_ (-1.23, -0.17)
Deaths	China	Female	CRC	1	1998	2014	-2.76733	-2.96918	-2.56506	0	-2.77_x000D_ (-2.97, -2.57)
Deaths	China	Female	CRC	2	2014	2017	-0.0277665	-4.82519	5.01148	0.991	-0.03_x000D_ (-4.83, 5.01)
Deaths	China	Female	CRC	3	2017	2020	-5.29917	-9.84363	-0.525636	0.032	-5.3_x000D_ (-9.84, -0.53)
Deaths	China	Female	CRC	4	2020	2023	3.79504	1.27398	6.37884	0.005	3.8_x000D_ (1.27, 6.38)
Deaths	China	Male	CRC	0	1990	2008	-0.497282	-0.768612	-0.22521	0.001	-0.5_x000D_ (-0.77, -0.23)
Deaths	China	Male	CRC	1	2008	2014	-2.94033	-4.76768	-1.07792	0.003	-2.94_x000D_ (-4.77, -1.08)
Deaths	China	Male	CRC	2	2014	2023	0.326396	-0.449062	1.10789	0.396	0.33_x000D_ (-0.45, 1.11)
Deaths	Democratic People's Republic of Korea	Both	CRC	0	1990	1993	0.535465	-0.136399	1.21185	0.113	0.54_x000D_ (-0.14, 1.21)
Deaths	Democratic People's Republic of Korea	Both	CRC	1	1993	2000	-0.473506	-0.698857	-0.247643	0	-0.47_x000D_ (-0.7, -0.25)
Deaths	Democratic People's Republic of Korea	Both	CRC	2	2000	2015	0.905334	0.841915	0.968793	0	0.91_x000D_ (0.84, 0.97)
Deaths	Democratic People's Republic of Korea	Both	CRC	3	2015	2023	1.8125	1.66364	1.96159	0	1.81_x000D_ (1.66, 1.96)
Deaths	Democratic People's Republic of Korea	Female	CRC	0	1990	1994	0.884849	0.406218	1.36576	0.001	0.88_x000D_ (0.41, 1.37)
Deaths	Democratic People's Republic of Korea	Female	CRC	1	1994	2000	0.0858228	-0.250174	0.422951	0.603	0.09_x000D_ (-0.25, 0.42)
Deaths	Democratic People's Republic of Korea	Female	CRC	2	2000	2016	1.20765	1.14335	1.27198	0	1.21_x000D_ (1.14, 1.27)
Deaths	Democratic People's Republic of Korea	Female	CRC	3	2016	2023	1.69391	1.48975	1.89849	0	1.69_x000D_ (1.49, 1.9)
Deaths	Democratic People's Republic of Korea	Male	CRC	0	1990	1994	-0.130248	-0.579142	0.320674	0.555	-0.13_x000D_ (-0.58, 0.32)
Deaths	Democratic People's Republic of Korea	Male	CRC	1	1994	1999	-1.43417	-1.8772	-0.989132	0	-1.43_x000D_ (-1.88, -0.99)
Deaths	Democratic People's Republic of Korea	Male	CRC	2	1999	2015	0.377501	0.317092	0.437946	0	0.38_x000D_ (0.32, 0.44)
Deaths	Democratic People's Republic of Korea	Male	CRC	3	2015	2023	1.94665	1.78831	2.10523	0	1.95_x000D_ (1.79, 2.11)
Deaths	East Asia	Both	CRC	0	1990	1998	-0.22215	-0.716394	0.274554	0.358	-0.22_x000D_ (-0.72, 0.27)
Deaths	East Asia	Both	CRC	1	1998	2009	-1.4484	-1.79696	-1.0986	0	-1.45_x000D_ (-1.8, -1.1)
Deaths	East Asia	Both	CRC	2	2009	2014	-3.06695	-4.45203	-1.6618	0	-3.07_x000D_ (-4.45, -1.66)
Deaths	East Asia	Both	CRC	3	2014	2017	1.26649	-3.23903	5.9818	0.567	1.27_x000D_ (-3.24, 5.98)
Deaths	East Asia	Both	CRC	4	2017	2020	-3.85164	-8.12945	0.625352	0.086	-3.85_x000D_ (-8.13, 0.63)
Deaths	East Asia	Both	CRC	5	2020	2023	3.78204	1.44705	6.17077	0.003	3.78_x000D_ (1.45, 6.17)
Deaths	East Asia	Female	CRC	0	1990	1998	-0.560419	-1.05121	-0.0671969	0.028	-0.56_x000D_ (-1.05, -0.07)
Deaths	East Asia	Female	CRC	1	1998	2014	-2.62545	-2.81187	-2.43868	0	-2.63_x000D_ (-2.81, -2.44)
Deaths	East Asia	Female	CRC	2	2014	2017	-0.102109	-4.531	4.53224	0.963	-0.1_x000D_ (-4.53, 4.53)
Deaths	East Asia	Female	CRC	3	2017	2020	-5.07462	-9.28305	-0.670944	0.026	-5.07_x000D_ (-9.28, -0.67)
Deaths	East Asia	Female	CRC	4	2020	2023	3.6088	1.28606	5.98481	0.004	3.61_x000D_ (1.29, 5.98)
Deaths	East Asia	Male	CRC	0	1990	2008	-0.41022	-0.58916	-0.230958	0	-0.41_x000D_ (-0.59, -0.23)
Deaths	East Asia	Male	CRC	1	2008	2014	-3.05876	-4.26469	-1.83763	0	-3.06_x000D_ (-4.26, -1.84)
Deaths	East Asia	Male	CRC	2	2014	2017	1.84382	-3.70091	7.70782	0.504	1.84_x000D_ (-3.7, 7.71)
Deaths	East Asia	Male	CRC	3	2017	2020	-3.03279	-8.31203	2.55042	0.265	-3.03_x000D_ (-8.31, 2.55)
Deaths	East Asia	Male	CRC	4	2020	2023	3.88583	1.0183	6.83476	0.01	3.89_x000D_ (1.02, 6.83)
Deaths	Georgia	Both	CRC	0	1990	1994	-12.2051	-14.7	-9.63716	0	-12.21_x000D_ (-14.7, -9.64)
Deaths	Georgia	Both	CRC	1	1994	2003	4.31251	3.28004	5.35529	0	4.31_x000D_ (3.28, 5.36)
Deaths	Georgia	Both	CRC	2	2003	2006	-2.91957	-11.3786	6.34693	0.506	-2.92_x000D_ (-11.38, 6.35)
Deaths	Georgia	Both	CRC	3	2006	2016	5.31028	4.43749	6.19037	0	5.31_x000D_ (4.44, 6.19)
Deaths	Georgia	Both	CRC	4	2016	2023	-1.96913	-3.15616	-0.767543	0.003	-1.97_x000D_ (-3.16, -0.77)
Deaths	Georgia	Female	CRC	0	1990	1994	-11.9825	-14.17	-9.73932	0	-11.98_x000D_ (-14.17, -9.74)
Deaths	Georgia	Female	CRC	1	1994	2003	4.51936	3.61572	5.43089	0	4.52_x000D_ (3.62, 5.43)
Deaths	Georgia	Female	CRC	2	2003	2007	-5.53794	-9.22296	-1.70332	0.008	-5.54_x000D_ (-9.22, -1.7)
Deaths	Georgia	Female	CRC	3	2007	2011	8.61666	4.37945	13.0259	0	8.62_x000D_ (4.38, 13.03)
Deaths	Georgia	Female	CRC	4	2011	2016	3.07948	0.517692	5.70657	0.021	3.08_x000D_ (0.52, 5.71)
Deaths	Georgia	Female	CRC	5	2016	2023	-1.88685	-2.92474	-0.837866	0.001	-1.89_x000D_ (-2.92, -0.84)
Deaths	Georgia	Male	CRC	0	1990	1995	-9.93755	-11.6559	-8.18575	0	-9.94_x000D_ (-11.66, -8.19)
Deaths	Georgia	Male	CRC	1	1995	2002	5.37997	3.8565	6.92578	0	5.38_x000D_ (3.86, 6.93)
Deaths	Georgia	Male	CRC	2	2002	2006	0.332396	-3.89777	4.74876	0.874	0.33_x000D_ (-3.9, 4.75)
Deaths	Georgia	Male	CRC	3	2006	2016	5.54664	4.71982	6.38	0	5.55_x000D_ (4.72, 6.38)
Deaths	Georgia	Male	CRC	4	2016	2023	-1.49533	-2.62287	-0.354734	0.013	-1.5_x000D_ (-2.62, -0.35)
Deaths	Global	Both	CRC	0	1990	1999	-0.556304	-0.739874	-0.372395	0	-0.56_x000D_ (-0.74, -0.37)
Deaths	Global	Both	CRC	1	1999	2020	-1.09512	-1.14999	-1.04021	0	-1.1_x000D_ (-1.15, -1.04)
Deaths	Global	Both	CRC	2	2020	2023	1.14735	0.128887	2.17617	0.029	1.15_x000D_ (0.13, 2.18)
Deaths	Global	Female	CRC	0	1990	1999	-0.780564	-0.906984	-0.653983	0	-0.78_x000D_ (-0.91, -0.65)
Deaths	Global	Female	CRC	1	1999	2005	-1.73705	-2.04345	-1.4297	0	-1.74_x000D_ (-2.04, -1.43)
Deaths	Global	Female	CRC	2	2005	2014	-1.39967	-1.54981	-1.2493	0	-1.4_x000D_ (-1.55, -1.25)
Deaths	Global	Female	CRC	3	2014	2017	-0.518756	-1.8985	0.880395	0.443	-0.52_x000D_ (-1.9, 0.88)
Deaths	Global	Female	CRC	4	2017	2020	-1.7993	-3.16129	-0.418161	0.014	-1.8_x000D_ (-3.16, -0.42)
Deaths	Global	Female	CRC	5	2020	2023	1.08384	0.380408	1.79221	0.005	1.08_x000D_ (0.38, 1.79)
Deaths	Global	Male	CRC	0	1990	2002	-0.386578	-0.533503	-0.239436	0	-0.39_x000D_ (-0.53, -0.24)
Deaths	Global	Male	CRC	1	2002	2019	-0.9409	-1.03568	-0.846029	0	-0.94_x000D_ (-1.04, -0.85)
Deaths	Global	Male	CRC	2	2019	2023	0.600677	-0.19031	1.39793	0.131	0.6_x000D_ (-0.19, 1.4)
Deaths	High-income Asia Pacific	Both	CRC	0	1990	1992	0.669823	-0.931223	2.29674	0.392	0.67_x000D_ (-0.93, 2.3)
Deaths	High-income Asia Pacific	Both	CRC	1	1992	2005	-0.862464	-0.956399	-0.768439	0	-0.86_x000D_ (-0.96, -0.77)
Deaths	High-income Asia Pacific	Both	CRC	2	2005	2009	-1.35958	-2.14711	-0.565717	0.002	-1.36_x000D_ (-2.15, -0.57)
Deaths	High-income Asia Pacific	Both	CRC	3	2009	2012	0.472676	-1.12523	2.09641	0.543	0.47_x000D_ (-1.13, 2.1)
Deaths	High-income Asia Pacific	Both	CRC	4	2012	2021	-0.978266	-1.15132	-0.804904	0	-0.98_x000D_ (-1.15, -0.8)
Deaths	High-income Asia Pacific	Both	CRC	5	2021	2023	2.40656	0.77789	4.06154	0.006	2.41_x000D_ (0.78, 4.06)
Deaths	High-income Asia Pacific	Female	CRC	0	1990	1992	0.0461	-1.82927	1.95729	0.96	0.05_x000D_ (-1.83, 1.96)
Deaths	High-income Asia Pacific	Female	CRC	1	1992	2005	-1.0084	-1.11911	-0.897575	0	-1.01_x000D_ (-1.12, -0.9)
Deaths	High-income Asia Pacific	Female	CRC	2	2005	2009	-1.77065	-2.69566	-0.836843	0.001	-1.77_x000D_ (-2.7, -0.84)
Deaths	High-income Asia Pacific	Female	CRC	3	2009	2012	0.277135	-1.60256	2.19274	0.761	0.28_x000D_ (-1.6, 2.19)
Deaths	High-income Asia Pacific	Female	CRC	4	2012	2021	-0.873409	-1.07786	-0.668535	0	-0.87_x000D_ (-1.08, -0.67)
Deaths	High-income Asia Pacific	Female	CRC	5	2021	2023	2.1158	0.201635	4.06653	0.032	2.12_x000D_ (0.2, 4.07)
Deaths	High-income Asia Pacific	Male	CRC	0	1990	1992	1.26976	-0.480656	3.05096	0.147	1.27_x000D_ (-0.48, 3.05)
Deaths	High-income Asia Pacific	Male	CRC	1	1992	2009	-0.900067	-0.966307	-0.833784	0	-0.9_x000D_ (-0.97, -0.83)
Deaths	High-income Asia Pacific	Male	CRC	2	2009	2012	0.156198	-1.57497	1.91782	0.854	0.16_x000D_ (-1.57, 1.92)
Deaths	High-income Asia Pacific	Male	CRC	3	2012	2021	-1.17658	-1.3644	-0.988396	0	-1.18_x000D_ (-1.36, -0.99)
Deaths	High-income Asia Pacific	Male	CRC	4	2021	2023	2.56941	0.796533	4.37348	0.007	2.57_x000D_ (0.8, 4.37)
Deaths	India	Both	CRC	0	1990	1995	-1.29279	-2.31392	-0.26099	0.017	-1.29_x000D_ (-2.31, -0.26)
Deaths	India	Both	CRC	1	1995	1998	3.45157	-1.24933	8.37624	0.144	3.45_x000D_ (-1.25, 8.38)
Deaths	India	Both	CRC	2	1998	2015	-0.173554	-0.351425	0.00463574	0.056	-0.17_x000D_ (-0.35, 0)
Deaths	India	Both	CRC	3	2015	2021	3.7002	2.62742	4.78419	0	3.7_x000D_ (2.63, 4.78)
Deaths	India	Both	CRC	4	2021	2023	0.306218	-4.25175	5.08116	0.892	0.31_x000D_ (-4.25, 5.08)
Deaths	India	Female	CRC	0	1990	1994	-2.6698	-3.67508	-1.65402	0	-2.67_x000D_ (-3.68, -1.65)
Deaths	India	Female	CRC	1	1994	1998	3.06857	1.39043	4.77449	0.001	3.07_x000D_ (1.39, 4.77)
Deaths	India	Female	CRC	2	1998	2004	-0.90824	-1.63304	-0.178094	0.018	-0.91_x000D_ (-1.63, -0.18)
Deaths	India	Female	CRC	3	2004	2007	0.962819	-2.29813	4.3326	0.546	0.96_x000D_ (-2.3, 4.33)
Deaths	India	Female	CRC	4	2007	2012	-1.48567	-2.50318	-0.457545	0.007	-1.49_x000D_ (-2.5, -0.46)
Deaths	India	Female	CRC	5	2012	2023	2.44954	2.22302	2.67656	0	2.45_x000D_ (2.22, 2.68)
Deaths	India	Male	CRC	0	1990	1995	-0.705636	-1.62086	0.218107	0.125	-0.71_x000D_ (-1.62, 0.22)
Deaths	India	Male	CRC	1	1995	1998	2.53105	-1.62828	6.86624	0.22	2.53_x000D_ (-1.63, 6.87)
Deaths	India	Male	CRC	2	1998	2010	0.543776	0.263447	0.824888	0.001	0.54_x000D_ (0.26, 0.82)
Deaths	India	Male	CRC	3	2010	2015	-1.75391	-3.03212	-0.458845	0.011	-1.75_x000D_ (-3.03, -0.46)
Deaths	India	Male	CRC	4	2015	2021	5.16047	4.19117	6.13878	0	5.16_x000D_ (4.19, 6.14)
Deaths	India	Male	CRC	5	2021	2023	-1.58554	-5.57787	2.5756	0.427	-1.59_x000D_ (-5.58, 2.58)
Deaths	Indonesia	Both	CRC	0	1990	2001	0.209253	-0.207031	0.627274	0.311	0.21_x000D_ (-0.21, 0.63)
Deaths	Indonesia	Both	CRC	1	2001	2011	2.94011	2.36153	3.52197	0	2.94_x000D_ (2.36, 3.52)
Deaths	Indonesia	Both	CRC	2	2011	2023	1.32084	0.951594	1.69144	0	1.32_x000D_ (0.95, 1.69)
Deaths	Indonesia	Female	CRC	0	1990	2002	0.301417	-0.0585356	0.662666	0.097	0.3_x000D_ (-0.06, 0.66)
Deaths	Indonesia	Female	CRC	1	2002	2012	2.74611	2.17742	3.31796	0	2.75_x000D_ (2.18, 3.32)
Deaths	Indonesia	Female	CRC	2	2012	2023	1.15998	0.746159	1.57549	0	1.16_x000D_ (0.75, 1.58)
Deaths	Indonesia	Male	CRC	0	1990	2001	0.286263	0.110748	0.462085	0.003	0.29_x000D_ (0.11, 0.46)
Deaths	Indonesia	Male	CRC	1	2001	2012	3.10234	2.89401	3.31109	0	3.1_x000D_ (2.89, 3.31)
Deaths	Indonesia	Male	CRC	2	2012	2018	0.171808	-0.408467	0.755463	0.545	0.17_x000D_ (-0.41, 0.76)
Deaths	Indonesia	Male	CRC	3	2018	2021	4.92801	2.23694	7.68992	0.001	4.93_x000D_ (2.24, 7.69)
Deaths	Indonesia	Male	CRC	4	2021	2023	-3.03975	-5.52648	-0.487573	0.022	-3.04_x000D_ (-5.53, -0.49)
Deaths	Japan	Both	CRC	0	1990	1992	0.900199	-0.949548	2.78449	0.321	0.9_x000D_ (-0.95, 2.78)
Deaths	Japan	Both	CRC	1	1992	2005	-0.850557	-0.958975	-0.742021	0	-0.85_x000D_ (-0.96, -0.74)
Deaths	Japan	Both	CRC	2	2005	2009	-1.59493	-2.5011	-0.680331	0.002	-1.59_x000D_ (-2.5, -0.68)
Deaths	Japan	Both	CRC	3	2009	2012	1.16571	-0.688902	3.05496	0.204	1.17_x000D_ (-0.69, 3.05)
Deaths	Japan	Both	CRC	4	2012	2021	-0.622159	-0.82258	-0.421333	0	-0.62_x000D_ (-0.82, -0.42)
Deaths	Japan	Both	CRC	5	2021	2023	2.72576	0.842547	4.64414	0.007	2.73_x000D_ (0.84, 4.64)
Deaths	Japan	Female	CRC	0	1990	2005	-1.00188	-1.10868	-0.894956	0	-1_x000D_ (-1.11, -0.89)
Deaths	Japan	Female	CRC	1	2005	2009	-1.87867	-3.12392	-0.617421	0.006	-1.88_x000D_ (-3.12, -0.62)
Deaths	Japan	Female	CRC	2	2009	2012	1.08093	-1.4684	3.69621	0.39	1.08_x000D_ (-1.47, 3.7)
Deaths	Japan	Female	CRC	3	2012	2021	-0.529435	-0.806283	-0.251814	0.001	-0.53_x000D_ (-0.81, -0.25)
Deaths	Japan	Female	CRC	4	2021	2023	2.16706	-0.40966	4.81045	0.095	2.17_x000D_ (-0.41, 4.81)
Deaths	Japan	Male	CRC	0	1990	1992	1.59076	-0.403041	3.62447	0.111	1.59_x000D_ (-0.4, 3.62)
Deaths	Japan	Male	CRC	1	1992	2005	-0.772802	-0.889031	-0.656436	0	-0.77_x000D_ (-0.89, -0.66)
Deaths	Japan	Male	CRC	2	2005	2009	-1.62589	-2.596	-0.646106	0.003	-1.63_x000D_ (-2.6, -0.65)
Deaths	Japan	Male	CRC	3	2009	2012	1.09634	-0.887753	3.12016	0.262	1.1_x000D_ (-0.89, 3.12)
Deaths	Japan	Male	CRC	4	2012	2021	-0.815425	-1.02969	-0.600692	0	-0.82_x000D_ (-1.03, -0.6)
Deaths	Japan	Male	CRC	5	2021	2023	3.10827	1.08469	5.17236	0.005	3.11_x000D_ (1.08, 5.17)
Deaths	Kazakhstan	Both	CRC	0	1990	2007	-0.898134	-1.13951	-0.656165	0	-0.9_x000D_ (-1.14, -0.66)
Deaths	Kazakhstan	Both	CRC	1	2007	2012	1.96495	-0.256667	4.23606	0.08	1.96_x000D_ (-0.26, 4.24)
Deaths	Kazakhstan	Both	CRC	2	2012	2015	-8.29196	-14.4631	-1.67565	0.017	-8.29_x000D_ (-14.46, -1.68)
Deaths	Kazakhstan	Both	CRC	3	2015	2020	-0.263147	-2.43622	1.95833	0.806	-0.26_x000D_ (-2.44, 1.96)
Deaths	Kazakhstan	Both	CRC	4	2020	2023	-6.9024	-10.0892	-3.60259	0	-6.9_x000D_ (-10.09, -3.6)
Deaths	Kazakhstan	Female	CRC	0	1990	2008	-0.938685	-1.20157	-0.675095	0	-0.94_x000D_ (-1.2, -0.68)
Deaths	Kazakhstan	Female	CRC	1	2008	2011	3.97149	-4.2829	12.9377	0.338	3.97_x000D_ (-4.28, 12.94)
Deaths	Kazakhstan	Female	CRC	2	2011	2017	-7.16168	-8.8631	-5.4285	0	-7.16_x000D_ (-8.86, -5.43)
Deaths	Kazakhstan	Female	CRC	3	2017	2020	1.36517	-6.6823	10.1066	0.736	1.37_x000D_ (-6.68, 10.11)
Deaths	Kazakhstan	Female	CRC	4	2020	2023	-8.60412	-12.3071	-4.74474	0	-8.6_x000D_ (-12.31, -4.74)
Deaths	Kazakhstan	Male	CRC	0	1990	2007	-1.02579	-1.3547	-0.69578	0	-1.03_x000D_ (-1.35, -0.7)
Deaths	Kazakhstan	Male	CRC	1	2007	2011	3.38946	-1.41109	8.42376	0.159	3.39_x000D_ (-1.41, 8.42)
Deaths	Kazakhstan	Male	CRC	2	2011	2014	-5.7111	-14.2638	3.69479	0.212	-5.71_x000D_ (-14.26, 3.69)
Deaths	Kazakhstan	Male	CRC	3	2014	2020	0.110018	-1.99609	2.26139	0.915	0.11_x000D_ (-2, 2.26)
Deaths	Kazakhstan	Male	CRC	4	2020	2023	-6.20368	-10.5588	-1.6365	0.011	-6.2_x000D_ (-10.56, -1.64)
Deaths	Kyrgyzstan	Both	CRC	0	1990	1993	0.729499	-1.44843	2.95556	0.492	0.73_x000D_ (-1.45, 2.96)
Deaths	Kyrgyzstan	Both	CRC	1	1993	1996	-4.60852	-8.68894	-0.345751	0.036	-4.61_x000D_ (-8.69, -0.35)
Deaths	Kyrgyzstan	Both	CRC	2	1996	2008	-1.68924	-1.97858	-1.39905	0	-1.69_x000D_ (-1.98, -1.4)
Deaths	Kyrgyzstan	Both	CRC	3	2008	2016	0.263264	-0.320765	0.850714	0.356	0.26_x000D_ (-0.32, 0.85)
Deaths	Kyrgyzstan	Both	CRC	4	2016	2020	-4.79923	-6.85762	-2.69536	0	-4.8_x000D_ (-6.86, -2.7)
Deaths	Kyrgyzstan	Both	CRC	5	2020	2023	1.61639	-0.580707	3.86205	0.14	1.62_x000D_ (-0.58, 3.86)
Deaths	Kyrgyzstan	Female	CRC	0	1990	2005	-2.26251	-2.57875	-1.94524	0	-2.26_x000D_ (-2.58, -1.95)
Deaths	Kyrgyzstan	Female	CRC	1	2005	2016	-0.263488	-0.857187	0.333765	0.37	-0.26_x000D_ (-0.86, 0.33)
Deaths	Kyrgyzstan	Female	CRC	2	2016	2020	-6.12028	-9.65204	-2.45046	0.002	-6.12_x000D_ (-9.65, -2.45)
Deaths	Kyrgyzstan	Female	CRC	3	2020	2023	4.69299	0.754433	8.7855	0.021	4.69_x000D_ (0.75, 8.79)
Deaths	Kyrgyzstan	Male	CRC	0	1990	1993	2.62625	-0.58856	5.94503	0.105	2.63_x000D_ (-0.59, 5.95)
Deaths	Kyrgyzstan	Male	CRC	1	1993	1997	-4.71814	-7.70289	-1.63687	0.005	-4.72_x000D_ (-7.7, -1.64)
Deaths	Kyrgyzstan	Male	CRC	2	1997	2010	-1.72496	-2.09416	-1.35437	0	-1.72_x000D_ (-2.09, -1.35)
Deaths	Kyrgyzstan	Male	CRC	3	2010	2013	3.41116	-2.96617	10.2076	0.285	3.41_x000D_ (-2.97, 10.21)
Deaths	Kyrgyzstan	Male	CRC	4	2013	2023	-2.05964	-2.54377	-1.5731	0	-2.06_x000D_ (-2.54, -1.57)
Deaths	Lao People's Democratic Republic	Both	CRC	0	1990	2006	1.02604	0.952708	1.09942	0	1.03_x000D_ (0.95, 1.1)
Deaths	Lao People's Democratic Republic	Both	CRC	1	2006	2014	3.89499	3.63245	4.1582	0	3.89_x000D_ (3.63, 4.16)
Deaths	Lao People's Democratic Republic	Both	CRC	2	2014	2021	2.01799	1.69201	2.34502	0	2.02_x000D_ (1.69, 2.35)
Deaths	Lao People's Democratic Republic	Both	CRC	3	2021	2023	5.38649	3.40986	7.4009	0	5.39_x000D_ (3.41, 7.4)
Deaths	Lao People's Democratic Republic	Female	CRC	0	1990	1994	2.17712	1.73544	2.62071	0	2.18_x000D_ (1.74, 2.62)
Deaths	Lao People's Democratic Republic	Female	CRC	1	1994	2005	0.655498	0.548209	0.762902	0	0.66_x000D_ (0.55, 0.76)
Deaths	Lao People's Democratic Republic	Female	CRC	2	2005	2008	3.04328	1.6413	4.46459	0	3.04_x000D_ (1.64, 4.46)
Deaths	Lao People's Democratic Republic	Female	CRC	3	2008	2015	4.40462	4.16315	4.64666	0	4.4_x000D_ (4.16, 4.65)
Deaths	Lao People's Democratic Republic	Female	CRC	4	2015	2021	2.24792	1.93519	2.56161	0	2.25_x000D_ (1.94, 2.56)
Deaths	Lao People's Democratic Republic	Female	CRC	5	2021	2023	5.78135	4.34212	7.24044	0	5.78_x000D_ (4.34, 7.24)
Deaths	Lao People's Democratic Republic	Male	CRC	0	1990	2005	1.01182	0.914826	1.1089	0	1.01_x000D_ (0.91, 1.11)
Deaths	Lao People's Democratic Republic	Male	CRC	1	2005	2013	3.51091	3.19693	3.82584	0	3.51_x000D_ (3.2, 3.83)
Deaths	Lao People's Democratic Republic	Male	CRC	2	2013	2020	1.52634	1.13696	1.91722	0	1.53_x000D_ (1.14, 1.92)
Deaths	Lao People's Democratic Republic	Male	CRC	3	2020	2023	4.0081	2.83257	5.19707	0	4.01_x000D_ (2.83, 5.2)
Deaths	Malaysia	Both	CRC	0	1990	2001	2.27105	2.00281	2.53998	0	2.27_x000D_ (2, 2.54)
Deaths	Malaysia	Both	CRC	1	2001	2011	-1.21668	-1.56733	-0.864793	0	-1.22_x000D_ (-1.57, -0.86)
Deaths	Malaysia	Both	CRC	2	2011	2020	0.766296	0.338934	1.19548	0.001	0.77_x000D_ (0.34, 1.2)
Deaths	Malaysia	Both	CRC	3	2020	2023	3.81508	1.81268	5.85686	0.001	3.82_x000D_ (1.81, 5.86)
Deaths	Malaysia	Female	CRC	0	1990	2002	2.13178	1.92246	2.34154	0	2.13_x000D_ (1.92, 2.34)
Deaths	Malaysia	Female	CRC	1	2002	2011	-1.99734	-2.36766	-1.62563	0	-2_x000D_ (-2.37, -1.63)
Deaths	Malaysia	Female	CRC	2	2011	2020	0.0515218	-0.326533	0.43101	0.781	0.05_x000D_ (-0.33, 0.43)
Deaths	Malaysia	Female	CRC	3	2020	2023	4.00113	2.21243	5.82114	0	4_x000D_ (2.21, 5.82)
Deaths	Malaysia	Male	CRC	0	1990	2001	2.12572	1.76083	2.49192	0	2.13_x000D_ (1.76, 2.49)
Deaths	Malaysia	Male	CRC	1	2001	2012	-0.748365	-1.15774	-0.337299	0.001	-0.75_x000D_ (-1.16, -0.34)
Deaths	Malaysia	Male	CRC	2	2012	2023	1.942	1.57776	2.30754	0	1.94_x000D_ (1.58, 2.31)
Deaths	Maldives	Both	CRC	0	1990	1992	2.68797	1.2689	4.12692	0.001	2.69_x000D_ (1.27, 4.13)
Deaths	Maldives	Both	CRC	1	1992	2000	1.28325	1.09508	1.47176	0	1.28_x000D_ (1.1, 1.47)
Deaths	Maldives	Both	CRC	2	2000	2010	2.39015	2.26016	2.5203	0	2.39_x000D_ (2.26, 2.52)
Deaths	Maldives	Both	CRC	3	2010	2015	0.977646	0.534269	1.42298	0	0.98_x000D_ (0.53, 1.42)
Deaths	Maldives	Both	CRC	4	2015	2020	2.3124	1.86316	2.76362	0	2.31_x000D_ (1.86, 2.76)
Deaths	Maldives	Both	CRC	5	2020	2023	4.83179	4.10492	5.56373	0	4.83_x000D_ (4.1, 5.56)
Deaths	Maldives	Female	CRC	0	1990	1992	2.59319	1.34394	3.85785	0	2.59_x000D_ (1.34, 3.86)
Deaths	Maldives	Female	CRC	1	1992	2000	0.80073	0.635836	0.965895	0	0.8_x000D_ (0.64, 0.97)
Deaths	Maldives	Female	CRC	2	2000	2010	1.28111	1.1679	1.39445	0	1.28_x000D_ (1.17, 1.39)
Deaths	Maldives	Female	CRC	3	2010	2014	0.227031	-0.38506	0.842884	0.446	0.23_x000D_ (-0.39, 0.84)
Deaths	Maldives	Female	CRC	4	2014	2020	1.77198	1.49355	2.05117	0	1.77_x000D_ (1.49, 2.05)
Deaths	Maldives	Female	CRC	5	2020	2023	3.949	3.31418	4.58772	0	3.95_x000D_ (3.31, 4.59)
Deaths	Maldives	Male	CRC	0	1990	2000	1.69862	1.56003	1.8374	0	1.7_x000D_ (1.56, 1.84)
Deaths	Maldives	Male	CRC	1	2000	2010	3.36338	3.19822	3.5288	0	3.36_x000D_ (3.2, 3.53)
Deaths	Maldives	Male	CRC	2	2010	2015	1.34757	0.787719	1.91053	0	1.35_x000D_ (0.79, 1.91)
Deaths	Maldives	Male	CRC	3	2015	2021	2.85017	2.4481	3.25382	0	2.85_x000D_ (2.45, 3.25)
Deaths	Maldives	Male	CRC	4	2021	2023	7.08941	5.22986	8.98183	0	7.09_x000D_ (5.23, 8.98)
Deaths	Mauritius	Both	CRC	0	1990	2000	2.2156	1.56779	2.86754	0	2.22_x000D_ (1.57, 2.87)
Deaths	Mauritius	Both	CRC	1	2000	2023	0.70096	0.518324	0.883927	0	0.7_x000D_ (0.52, 0.88)
Deaths	Mauritius	Female	CRC	0	1990	2023	0.819708	0.683598	0.956003	0	0.82_x000D_ (0.68, 0.96)
Deaths	Mauritius	Male	CRC	0	1990	1995	7.09887	4.43667	9.82893	0	7.1_x000D_ (4.44, 9.83)
Deaths	Mauritius	Male	CRC	1	1995	2023	0.768281	0.580798	0.956113	0	0.77_x000D_ (0.58, 0.96)
Deaths	Mongolia	Both	CRC	0	1990	1996	1.84185	0.699734	2.99691	0.003	1.84_x000D_ (0.7, 3)
Deaths	Mongolia	Both	CRC	1	1996	2006	-3.2235	-3.81116	-2.63226	0	-3.22_x000D_ (-3.81, -2.63)
Deaths	Mongolia	Both	CRC	2	2006	2013	1.30808	0.171955	2.4571	0.026	1.31_x000D_ (0.17, 2.46)
Deaths	Mongolia	Both	CRC	3	2013	2023	-0.0853129	-0.602948	0.435018	0.737	-0.09_x000D_ (-0.6, 0.44)
Deaths	Mongolia	Female	CRC	0	1990	1997	2.24356	1.31806	3.17752	0	2.24_x000D_ (1.32, 3.18)
Deaths	Mongolia	Female	CRC	1	1997	2005	-4.92788	-5.78847	-4.05944	0	-4.93_x000D_ (-5.79, -4.06)
Deaths	Mongolia	Female	CRC	2	2005	2014	0.950598	0.203862	1.7029	0.015	0.95_x000D_ (0.2, 1.7)
Deaths	Mongolia	Female	CRC	3	2014	2023	-0.769929	-1.38442	-0.151613	0.017	-0.77_x000D_ (-1.38, -0.15)
Deaths	Mongolia	Male	CRC	0	1990	1994	2.18332	0.383633	4.01528	0.02	2.18_x000D_ (0.38, 4.02)
Deaths	Mongolia	Male	CRC	1	1994	2006	-2.09287	-2.46309	-1.72126	0	-2.09_x000D_ (-2.46, -1.72)
Deaths	Mongolia	Male	CRC	2	2006	2013	1.31948	0.361688	2.2864	0.009	1.32_x000D_ (0.36, 2.29)
Deaths	Mongolia	Male	CRC	3	2013	2019	-0.327426	-1.57196	0.932842	0.592	-0.33_x000D_ (-1.57, 0.93)
Deaths	Mongolia	Male	CRC	4	2019	2023	2.9792	1.16549	4.82542	0.003	2.98_x000D_ (1.17, 4.83)
Deaths	Myanmar	Both	CRC	0	1990	2003	-0.0773352	-0.454503	0.301262	0.679	-0.08_x000D_ (-0.45, 0.3)
Deaths	Myanmar	Both	CRC	1	2003	2023	2.02729	1.82564	2.22934	0	2.03_x000D_ (1.83, 2.23)
Deaths	Myanmar	Female	CRC	0	1990	2005	-0.212234	-0.562846	0.139615	0.227	-0.21_x000D_ (-0.56, 0.14)
Deaths	Myanmar	Female	CRC	1	2005	2023	1.8887	1.61644	2.1617	0	1.89_x000D_ (1.62, 2.16)
Deaths	Myanmar	Male	CRC	0	1990	2002	0.155881	-0.260201	0.573699	0.45	0.16_x000D_ (-0.26, 0.57)
Deaths	Myanmar	Male	CRC	1	2002	2023	2.31528	2.13189	2.499	0	2.32_x000D_ (2.13, 2.5)
Deaths	Nepal	Both	CRC	0	1990	2001	1.72134	1.55129	1.89167	0	1.72_x000D_ (1.55, 1.89)
Deaths	Nepal	Both	CRC	1	2001	2013	-1.49639	-1.66106	-1.33144	0	-1.5_x000D_ (-1.66, -1.33)
Deaths	Nepal	Both	CRC	2	2013	2019	0.8042	0.246378	1.36513	0.007	0.8_x000D_ (0.25, 1.37)
Deaths	Nepal	Both	CRC	3	2019	2023	5.26988	4.447	6.09925	0	5.27_x000D_ (4.45, 6.1)
Deaths	Nepal	Female	CRC	0	1990	2001	1.53742	1.42085	1.65413	0	1.54_x000D_ (1.42, 1.65)
Deaths	Nepal	Female	CRC	1	2001	2012	-2.09845	-2.22823	-1.96851	0	-2.1_x000D_ (-2.23, -1.97)
Deaths	Nepal	Female	CRC	2	2012	2020	0.808853	0.579588	1.03864	0	0.81_x000D_ (0.58, 1.04)
Deaths	Nepal	Female	CRC	3	2020	2023	7.33609	6.42556	8.25441	0	7.34_x000D_ (6.43, 8.25)
Deaths	Nepal	Male	CRC	0	1990	2002	1.74813	1.55136	1.94529	0	1.75_x000D_ (1.55, 1.95)
Deaths	Nepal	Male	CRC	1	2002	2013	-1.22433	-1.47575	-0.972272	0	-1.22_x000D_ (-1.48, -0.97)
Deaths	Nepal	Male	CRC	2	2013	2018	0.605536	-0.430609	1.65246	0.24	0.61_x000D_ (-0.43, 1.65)
Deaths	Nepal	Male	CRC	3	2018	2023	4.30494	3.54419	5.07129	0	4.3_x000D_ (3.54, 5.07)
Deaths	Pakistan	Both	CRC	0	1990	1997	-0.867627	-1.25982	-0.47388	0	-0.87_x000D_ (-1.26, -0.47)
Deaths	Pakistan	Both	CRC	1	1997	2000	3.7201	0.688496	6.84298	0.019	3.72_x000D_ (0.69, 6.84)
Deaths	Pakistan	Both	CRC	2	2000	2010	1.19175	0.918098	1.46615	0	1.19_x000D_ (0.92, 1.47)
Deaths	Pakistan	Both	CRC	3	2010	2018	0.370934	-0.0261552	0.769601	0.065	0.37_x000D_ (-0.03, 0.77)
Deaths	Pakistan	Both	CRC	4	2018	2021	5.11028	2.03805	8.27502	0.002	5.11_x000D_ (2.04, 8.28)
Deaths	Pakistan	Both	CRC	5	2021	2023	-1.48769	-4.36707	1.47839	0.301	-1.49_x000D_ (-4.37, 1.48)
Deaths	Pakistan	Female	CRC	0	1990	1997	-1.31084	-1.75676	-0.862886	0	-1.31_x000D_ (-1.76, -0.86)
Deaths	Pakistan	Female	CRC	1	1997	2000	3.35252	-0.0914125	6.91516	0.056	3.35_x000D_ (-0.09, 6.92)
Deaths	Pakistan	Female	CRC	2	2000	2015	1.02323	0.862854	1.18386	0	1.02_x000D_ (0.86, 1.18)
Deaths	Pakistan	Female	CRC	3	2015	2018	-0.322571	-3.64404	3.11339	0.843	-0.32_x000D_ (-3.64, 3.11)
Deaths	Pakistan	Female	CRC	4	2018	2021	5.10069	1.59851	8.7236	0.007	5.1_x000D_ (1.6, 8.72)
Deaths	Pakistan	Female	CRC	5	2021	2023	-1.44968	-4.73359	1.94743	0.376	-1.45_x000D_ (-4.73, 1.95)
Deaths	Pakistan	Male	CRC	0	1990	1997	-0.566236	-0.956737	-0.174196	0.007	-0.57_x000D_ (-0.96, -0.17)
Deaths	Pakistan	Male	CRC	1	1997	2000	4.0493	1.03006	7.15876	0.011	4.05_x000D_ (1.03, 7.16)
Deaths	Pakistan	Male	CRC	2	2000	2010	1.1998	0.928133	1.4722	0	1.2_x000D_ (0.93, 1.47)
Deaths	Pakistan	Male	CRC	3	2010	2018	-0.0124519	-0.405128	0.381772	0.948	-0.01_x000D_ (-0.41, 0.38)
Deaths	Pakistan	Male	CRC	4	2018	2021	5.92652	2.85281	9.09208	0.001	5.93_x000D_ (2.85, 9.09)
Deaths	Pakistan	Male	CRC	5	2021	2023	-1.78779	-4.63765	1.14723	0.213	-1.79_x000D_ (-4.64, 1.15)
Deaths	Philippines	Both	CRC	0	1990	2015	0.745584	0.589748	0.90166	0	0.75_x000D_ (0.59, 0.9)
Deaths	Philippines	Both	CRC	1	2015	2023	-0.273799	-1.12899	0.588789	0.52	-0.27_x000D_ (-1.13, 0.59)
Deaths	Philippines	Female	CRC	0	1990	2007	0.274318	0.0156048	0.533701	0.039	0.27_x000D_ (0.02, 0.53)
Deaths	Philippines	Female	CRC	1	2007	2013	1.56444	-0.0977649	3.25429	0.064	1.56_x000D_ (-0.1, 3.25)
Deaths	Philippines	Female	CRC	2	2013	2023	-0.190032	-0.761801	0.38503	0.502	-0.19_x000D_ (-0.76, 0.39)
Deaths	Philippines	Male	CRC	0	1990	2014	1.02607	0.853669	1.19876	0	1.03_x000D_ (0.85, 1.2)
Deaths	Philippines	Male	CRC	1	2014	2023	-0.275412	-1.0183	0.473051	0.457	-0.28_x000D_ (-1.02, 0.47)
Deaths	Republic of Korea	Both	CRC	0	1990	2008	-0.0529744	-0.189377	0.0836142	0.432	-0.05_x000D_ (-0.19, 0.08)
Deaths	Republic of Korea	Both	CRC	1	2008	2020	-1.89121	-2.172	-1.60961	0	-1.89_x000D_ (-2.17, -1.61)
Deaths	Republic of Korea	Both	CRC	2	2020	2023	0.903733	-1.21844	3.07149	0.392	0.9_x000D_ (-1.22, 3.07)
Deaths	Republic of Korea	Female	CRC	0	1990	1998	0.903488	0.520328	1.28811	0	0.9_x000D_ (0.52, 1.29)
Deaths	Republic of Korea	Female	CRC	1	1998	2006	-0.600735	-1.06281	-0.136497	0.014	-0.6_x000D_ (-1.06, -0.14)
Deaths	Republic of Korea	Female	CRC	2	2006	2020	-2.03083	-2.20972	-1.85162	0	-2.03_x000D_ (-2.21, -1.85)
Deaths	Republic of Korea	Female	CRC	3	2020	2023	1.74136	-0.0170716	3.53073	0.052	1.74_x000D_ (-0.02, 3.53)
Deaths	Republic of Korea	Male	CRC	0	1990	1999	-0.275797	-0.658842	0.108725	0.148	-0.28_x000D_ (-0.66, 0.11)
Deaths	Republic of Korea	Male	CRC	1	1999	2002	-1.90524	-5.95471	2.3186	0.349	-1.91_x000D_ (-5.95, 2.32)
Deaths	Republic of Korea	Male	CRC	2	2002	2006	1.69872	-0.42253	3.86515	0.11	1.7_x000D_ (-0.42, 3.87)
Deaths	Republic of Korea	Male	CRC	3	2006	2011	-0.46235	-1.78052	0.873509	0.473	-0.46_x000D_ (-1.78, 0.87)
Deaths	Republic of Korea	Male	CRC	4	2011	2019	-2.47665	-3.0245	-1.92569	0	-2.48_x000D_ (-3.02, -1.93)
Deaths	Republic of Korea	Male	CRC	5	2019	2023	-0.117108	-1.43985	1.22338	0.855	-0.12_x000D_ (-1.44, 1.22)
Deaths	Seychelles	Both	CRC	0	1990	1998	3.02787	2.47713	3.58157	0	3.03_x000D_ (2.48, 3.58)
Deaths	Seychelles	Both	CRC	1	1998	2011	0.907719	0.615032	1.20126	0	0.91_x000D_ (0.62, 1.2)
Deaths	Seychelles	Both	CRC	2	2011	2020	-2.24175	-2.76432	-1.71638	0	-2.24_x000D_ (-2.76, -1.72)
Deaths	Seychelles	Both	CRC	3	2020	2023	4.42903	1.89528	7.02577	0.001	4.43_x000D_ (1.9, 7.03)
Deaths	Seychelles	Female	CRC	0	1990	2008	1.39116	1.27992	1.50252	0	1.39_x000D_ (1.28, 1.5)
Deaths	Seychelles	Female	CRC	1	2008	2020	-1.56376	-1.79028	-1.33672	0	-1.56_x000D_ (-1.79, -1.34)
Deaths	Seychelles	Female	CRC	2	2020	2023	5.28694	3.50336	7.10126	0	5.29_x000D_ (3.5, 7.1)
Deaths	Seychelles	Male	CRC	0	1990	1997	5.04369	4.04465	6.05233	0	5.04_x000D_ (4.04, 6.05)
Deaths	Seychelles	Male	CRC	1	1997	2013	0.883283	0.578877	1.18861	0	0.88_x000D_ (0.58, 1.19)
Deaths	Seychelles	Male	CRC	2	2013	2019	-3.97581	-5.4991	-2.42797	0	-3.98_x000D_ (-5.5, -2.43)
Deaths	Seychelles	Male	CRC	3	2019	2023	2.15489	-0.129349	4.49137	0.063	2.15_x000D_ (-0.13, 4.49)
Deaths	Singapore	Both	CRC	0	1990	1994	0.00797363	-1.26331	1.29563	0.99	0.01_x000D_ (-1.26, 1.3)
Deaths	Singapore	Both	CRC	1	1994	2006	-2.12183	-2.38843	-1.8545	0	-2.12_x000D_ (-2.39, -1.85)
Deaths	Singapore	Both	CRC	2	2006	2021	-2.90107	-3.08505	-2.71674	0	-2.9_x000D_ (-3.09, -2.72)
Deaths	Singapore	Both	CRC	3	2021	2023	3.12372	-0.964996	7.38123	0.129	3.12_x000D_ (-0.96, 7.38)
Deaths	Singapore	Female	CRC	0	1990	1998	-0.709436	-1.41403	0.00018996	0.05	-0.71_x000D_ (-1.41, 0)
Deaths	Singapore	Female	CRC	1	1998	2020	-2.58797	-2.74985	-2.42581	0	-2.59_x000D_ (-2.75, -2.43)
Deaths	Singapore	Female	CRC	2	2020	2023	0.0661494	-3.1468	3.38568	0.967	0.07_x000D_ (-3.15, 3.39)
Deaths	Singapore	Male	CRC	0	1990	1994	1.73654	0.116796	3.38248	0.037	1.74_x000D_ (0.12, 3.38)
Deaths	Singapore	Male	CRC	1	1994	1998	-4.47576	-6.86926	-2.02075	0.001	-4.48_x000D_ (-6.87, -2.02)
Deaths	Singapore	Male	CRC	2	1998	2002	-0.264689	-2.76371	2.29855	0.83	-0.26_x000D_ (-2.76, 2.3)
Deaths	Singapore	Male	CRC	3	2002	2021	-3.09961	-3.25747	-2.9415	0	-3.1_x000D_ (-3.26, -2.94)
Deaths	Singapore	Male	CRC	4	2021	2023	3.47261	-1.64774	8.85954	0.176	3.47_x000D_ (-1.65, 8.86)
Deaths	South Asia	Both	CRC	0	1990	1995	-0.970244	-1.73222	-0.202355	0.016	-0.97_x000D_ (-1.73, -0.2)
Deaths	South Asia	Both	CRC	1	1995	1998	3.02802	-0.470183	6.64918	0.086	3.03_x000D_ (-0.47, 6.65)
Deaths	South Asia	Both	CRC	2	1998	2014	-0.0118442	-0.157694	0.134219	0.866	-0.01_x000D_ (-0.16, 0.13)
Deaths	South Asia	Both	CRC	3	2014	2018	1.92796	0.182592	3.70374	0.032	1.93_x000D_ (0.18, 3.7)
Deaths	South Asia	Both	CRC	4	2018	2021	5.13523	1.56548	8.83045	0.007	5.14_x000D_ (1.57, 8.83)
Deaths	South Asia	Both	CRC	5	2021	2023	-0.331233	-3.71538	3.17185	0.842	-0.33_x000D_ (-3.72, 3.17)
Deaths	South Asia	Female	CRC	0	1990	1995	-1.44422	-2.33388	-0.546458	0.003	-1.44_x000D_ (-2.33, -0.55)
Deaths	South Asia	Female	CRC	1	1995	1998	3.26801	-0.836058	7.54192	0.115	3.27_x000D_ (-0.84, 7.54)
Deaths	South Asia	Female	CRC	2	1998	2013	-0.408666	-0.597825	-0.219147	0	-0.41_x000D_ (-0.6, -0.22)
Deaths	South Asia	Female	CRC	3	2013	2023	2.57901	2.25568	2.90337	0	2.58_x000D_ (2.26, 2.9)
Deaths	South Asia	Male	CRC	0	1990	1995	-0.456433	-1.29521	0.389474	0.27	-0.46_x000D_ (-1.3, 0.39)
Deaths	South Asia	Male	CRC	1	1995	1998	2.40786	-1.39515	6.35754	0.202	2.41_x000D_ (-1.4, 6.36)
Deaths	South Asia	Male	CRC	2	1998	2010	0.630849	0.374429	0.887924	0	0.63_x000D_ (0.37, 0.89)
Deaths	South Asia	Male	CRC	3	2010	2015	-1.21306	-2.3882	-0.0237747	0.046	-1.21_x000D_ (-2.39, -0.02)
Deaths	South Asia	Male	CRC	4	2015	2021	4.59318	3.71186	5.482	0	4.59_x000D_ (3.71, 5.48)
Deaths	South Asia	Male	CRC	5	2021	2023	-0.86337	-4.5449	2.96015	0.635	-0.86_x000D_ (-4.54, 2.96)
Deaths	Southeast Asia	Both	CRC	0	1990	1994	2.05133	1.09964	3.01198	0	2.05_x000D_ (1.1, 3.01)
Deaths	Southeast Asia	Both	CRC	1	1994	1997	-0.21601	-3.12909	2.78467	0.881	-0.22_x000D_ (-3.13, 2.78)
Deaths	Southeast Asia	Both	CRC	2	1997	2010	1.5765	1.3987	1.75462	0	1.58_x000D_ (1.4, 1.75)
Deaths	Southeast Asia	Both	CRC	3	2010	2019	0.40028	0.0762367	0.725373	0.018	0.4_x000D_ (0.08, 0.73)
Deaths	Southeast Asia	Both	CRC	4	2019	2023	1.83806	0.888363	2.7967	0.001	1.84_x000D_ (0.89, 2.8)
Deaths	Southeast Asia	Female	CRC	0	1990	2012	1.08734	1.01061	1.16412	0	1.09_x000D_ (1.01, 1.16)
Deaths	Southeast Asia	Female	CRC	1	2012	2019	0.126753	-0.412609	0.669037	0.634	0.13_x000D_ (-0.41, 0.67)
Deaths	Southeast Asia	Female	CRC	2	2019	2023	1.68576	0.6634	2.71851	0.002	1.69_x000D_ (0.66, 2.72)
Deaths	Southeast Asia	Male	CRC	0	1990	1994	2.37338	1.28182	3.47671	0	2.37_x000D_ (1.28, 3.48)
Deaths	Southeast Asia	Male	CRC	1	1994	1997	-0.508751	-3.82489	2.92173	0.757	-0.51_x000D_ (-3.82, 2.92)
Deaths	Southeast Asia	Male	CRC	2	1997	2010	1.85534	1.65138	2.05972	0	1.86_x000D_ (1.65, 2.06)
Deaths	Southeast Asia	Male	CRC	3	2010	2018	0.377426	-0.0762506	0.833163	0.098	0.38_x000D_ (-0.08, 0.83)
Deaths	Southeast Asia	Male	CRC	4	2018	2023	1.7334	0.965172	2.50748	0	1.73_x000D_ (0.97, 2.51)
Deaths	Sri Lanka	Both	CRC	0	1990	2005	0.182461	-0.0747662	0.44035	0.157	0.18_x000D_ (-0.07, 0.44)
Deaths	Sri Lanka	Both	CRC	1	2005	2021	1.02581	0.76642	1.28587	0	1.03_x000D_ (0.77, 1.29)
Deaths	Sri Lanka	Both	CRC	2	2021	2023	13.4912	6.79244	20.6102	0	13.49_x000D_ (6.79, 20.61)
Deaths	Sri Lanka	Female	CRC	0	1990	2002	-0.165576	-0.647188	0.31837	0.487	-0.17_x000D_ (-0.65, 0.32)
Deaths	Sri Lanka	Female	CRC	1	2002	2021	1.07821	0.813013	1.34411	0	1.08_x000D_ (0.81, 1.34)
Deaths	Sri Lanka	Female	CRC	2	2021	2023	10.6195	1.93304	20.0462	0.018	10.62_x000D_ (1.93, 20.05)
Deaths	Sri Lanka	Male	CRC	0	1990	2006	0.396377	0.204897	0.588223	0	0.4_x000D_ (0.2, 0.59)
Deaths	Sri Lanka	Male	CRC	1	2006	2021	1.01222	0.776753	1.24824	0	1.01_x000D_ (0.78, 1.25)
Deaths	Sri Lanka	Male	CRC	2	2021	2023	15.6948	10.0763	21.6001	0	15.69_x000D_ (10.08, 21.6)
Deaths	Taiwan (Province of China)	Both	CRC	0	1990	1996	3.38073	2.89847	3.86526	0	3.38_x000D_ (2.9, 3.87)
Deaths	Taiwan (Province of China)	Both	CRC	1	1996	2002	0.615797	-0.00464877	1.24009	0.052	0.62_x000D_ (0, 1.24)
Deaths	Taiwan (Province of China)	Both	CRC	2	2002	2015	-1.24229	-1.4037	-1.08062	0	-1.24_x000D_ (-1.4, -1.08)
Deaths	Taiwan (Province of China)	Both	CRC	3	2015	2020	-2.38421	-3.2344	-1.52655	0	-2.38_x000D_ (-3.23, -1.53)
Deaths	Taiwan (Province of China)	Both	CRC	4	2020	2023	1.81312	0.414597	3.23112	0.013	1.81_x000D_ (0.41, 3.23)
Deaths	Taiwan (Province of China)	Female	CRC	0	1990	1995	2.95158	2.10374	3.80646	0	2.95_x000D_ (2.1, 3.81)
Deaths	Taiwan (Province of China)	Female	CRC	1	1995	2001	1.10421	0.27158	1.94375	0.012	1.1_x000D_ (0.27, 1.94)
Deaths	Taiwan (Province of China)	Female	CRC	2	2001	2015	-1.52427	-1.71497	-1.3332	0	-1.52_x000D_ (-1.71, -1.33)
Deaths	Taiwan (Province of China)	Female	CRC	3	2015	2020	-2.52181	-3.65515	-1.37514	0	-2.52_x000D_ (-3.66, -1.38)
Deaths	Taiwan (Province of China)	Female	CRC	4	2020	2023	1.02254	-0.828303	2.90792	0.265	1.02_x000D_ (-0.83, 2.91)
Deaths	Taiwan (Province of China)	Male	CRC	0	1990	1996	3.78863	3.25614	4.32386	0	3.79_x000D_ (3.26, 4.32)
Deaths	Taiwan (Province of China)	Male	CRC	1	1996	2002	0.714912	0.0319225	1.40257	0.041	0.71_x000D_ (0.03, 1.4)
Deaths	Taiwan (Province of China)	Male	CRC	2	2002	2013	-0.723799	-0.958709	-0.488332	0	-0.72_x000D_ (-0.96, -0.49)
Deaths	Taiwan (Province of China)	Male	CRC	3	2013	2020	-1.84932	-2.35289	-1.34316	0	-1.85_x000D_ (-2.35, -1.34)
Deaths	Taiwan (Province of China)	Male	CRC	4	2020	2023	2.28362	0.739121	3.8518	0.006	2.28_x000D_ (0.74, 3.85)
Deaths	Tajikistan	Both	CRC	0	1990	1993	2.43647	-1.08546	6.0838	0.165	2.44_x000D_ (-1.09, 6.08)
Deaths	Tajikistan	Both	CRC	1	1993	1999	-6.6327	-8.0822	-5.16035	0	-6.63_x000D_ (-8.08, -5.16)
Deaths	Tajikistan	Both	CRC	2	1999	2004	1.23033	-0.98504	3.49526	0.26	1.23_x000D_ (-0.99, 3.5)
Deaths	Tajikistan	Both	CRC	3	2004	2011	-3.3529	-4.48927	-2.20301	0	-3.35_x000D_ (-4.49, -2.2)
Deaths	Tajikistan	Both	CRC	4	2011	2021	1.81372	1.16545	2.46615	0	1.81_x000D_ (1.17, 2.47)
Deaths	Tajikistan	Both	CRC	5	2021	2023	10.4784	3.01214	18.4858	0.008	10.48_x000D_ (3.01, 18.49)
Deaths	Tajikistan	Female	CRC	0	1990	1993	2.93397	0.122136	5.82476	0.042	2.93_x000D_ (0.12, 5.82)
Deaths	Tajikistan	Female	CRC	1	1993	1998	-7.48643	-9.09288	-5.85159	0	-7.49_x000D_ (-9.09, -5.85)
Deaths	Tajikistan	Female	CRC	2	1998	2003	0.847192	-0.90397	2.6293	0.324	0.85_x000D_ (-0.9, 2.63)
Deaths	Tajikistan	Female	CRC	3	2003	2012	-3.23628	-3.81935	-2.64968	0	-3.24_x000D_ (-3.82, -2.65)
Deaths	Tajikistan	Female	CRC	4	2012	2020	2.54071	1.78447	3.30256	0	2.54_x000D_ (1.78, 3.3)
Deaths	Tajikistan	Female	CRC	5	2020	2023	9.5912	6.59752	12.669	0	9.59_x000D_ (6.6, 12.67)
Deaths	Tajikistan	Male	CRC	0	1990	1993	2.47577	-2.54441	7.75454	0.319	2.48_x000D_ (-2.54, 7.75)
Deaths	Tajikistan	Male	CRC	1	1993	1999	-6.99127	-9.05726	-4.87834	0	-6.99_x000D_ (-9.06, -4.88)
Deaths	Tajikistan	Male	CRC	2	1999	2004	0.931342	-2.22464	4.1892	0.546	0.93_x000D_ (-2.22, 4.19)
Deaths	Tajikistan	Male	CRC	3	2004	2011	-2.83414	-4.47015	-1.17011	0.002	-2.83_x000D_ (-4.47, -1.17)
Deaths	Tajikistan	Male	CRC	4	2011	2021	1.20627	0.282388	2.13866	0.013	1.21_x000D_ (0.28, 2.14)
Deaths	Tajikistan	Male	CRC	5	2021	2023	8.65748	-1.72777	20.1402	0.099	8.66_x000D_ (-1.73, 20.14)
Deaths	Thailand	Both	CRC	0	1990	1994	5.0842	3.72282	6.46344	0	5.08_x000D_ (3.72, 6.46)
Deaths	Thailand	Both	CRC	1	1994	1997	-4.27461	-8.1416	-0.244843	0.039	-4.27_x000D_ (-8.14, -0.24)
Deaths	Thailand	Both	CRC	2	1997	2000	6.94494	2.62473	11.447	0.003	6.94_x000D_ (2.62, 11.45)
Deaths	Thailand	Both	CRC	3	2000	2006	0.346759	-0.574233	1.27628	0.439	0.35_x000D_ (-0.57, 1.28)
Deaths	Thailand	Both	CRC	4	2006	2018	-2.77563	-3.04555	-2.50496	0	-2.78_x000D_ (-3.05, -2.5)
Deaths	Thailand	Both	CRC	5	2018	2023	1.57821	0.645913	2.51914	0.002	1.58_x000D_ (0.65, 2.52)
Deaths	Thailand	Female	CRC	0	1990	1994	3.64668	2.30976	5.00107	0	3.65_x000D_ (2.31, 5)
Deaths	Thailand	Female	CRC	1	1994	1997	-3.68026	-7.55459	0.356445	0.071	-3.68_x000D_ (-7.55, 0.36)
Deaths	Thailand	Female	CRC	2	1997	2000	7.13722	2.82777	11.6273	0.003	7.14_x000D_ (2.83, 11.63)
Deaths	Thailand	Female	CRC	3	2000	2006	0.126032	-0.788936	1.04944	0.776	0.13_x000D_ (-0.79, 1.05)
Deaths	Thailand	Female	CRC	4	2006	2019	-3.3435	-3.57787	-3.10857	0	-3.34_x000D_ (-3.58, -3.11)
Deaths	Thailand	Female	CRC	5	2019	2023	1.2498	-0.0562049	2.57287	0.06	1.25_x000D_ (-0.06, 2.57)
Deaths	Thailand	Male	CRC	0	1990	1994	6.22758	4.73394	7.74251	0	6.23_x000D_ (4.73, 7.74)
Deaths	Thailand	Male	CRC	1	1994	1997	-4.67304	-8.84756	-0.307354	0.038	-4.67_x000D_ (-8.85, -0.31)
Deaths	Thailand	Male	CRC	2	1997	2000	6.58945	1.92173	11.4709	0.008	6.59_x000D_ (1.92, 11.47)
Deaths	Thailand	Male	CRC	3	2000	2005	0.95314	-0.466329	2.39285	0.176	0.95_x000D_ (-0.47, 2.39)
Deaths	Thailand	Male	CRC	4	2005	2018	-2.2334	-2.49193	-1.97419	0	-2.23_x000D_ (-2.49, -1.97)
Deaths	Thailand	Male	CRC	5	2018	2023	2.31122	1.2919	3.34081	0	2.31_x000D_ (1.29, 3.34)
Deaths	Timor-Leste	Both	CRC	0	1990	2000	0.357746	0.147832	0.5681	0.002	0.36_x000D_ (0.15, 0.57)
Deaths	Timor-Leste	Both	CRC	1	2000	2008	-0.858598	-1.21428	-0.50163	0	-0.86_x000D_ (-1.21, -0.5)
Deaths	Timor-Leste	Both	CRC	2	2008	2012	2.82985	1.45625	4.22204	0	2.83_x000D_ (1.46, 4.22)
Deaths	Timor-Leste	Both	CRC	3	2012	2019	0.452095	-0.0035485	0.909815	0.052	0.45_x000D_ (0, 0.91)
Deaths	Timor-Leste	Both	CRC	4	2019	2023	2.13354	1.26856	3.00592	0	2.13_x000D_ (1.27, 3.01)
Deaths	Timor-Leste	Female	CRC	0	1990	1998	0.843035	0.495879	1.19139	0	0.84_x000D_ (0.5, 1.19)
Deaths	Timor-Leste	Female	CRC	1	1998	2008	-0.593308	-0.879703	-0.306085	0	-0.59_x000D_ (-0.88, -0.31)
Deaths	Timor-Leste	Female	CRC	2	2008	2012	3.75393	2.12721	5.40657	0	3.75_x000D_ (2.13, 5.41)
Deaths	Timor-Leste	Female	CRC	3	2012	2019	0.878559	0.341066	1.41893	0.003	0.88_x000D_ (0.34, 1.42)
Deaths	Timor-Leste	Female	CRC	4	2019	2023	2.10128	1.0859	3.12686	0	2.1_x000D_ (1.09, 3.13)
Deaths	Timor-Leste	Male	CRC	0	1990	2000	0.147552	-0.0319759	0.327403	0.102	0.15_x000D_ (-0.03, 0.33)
Deaths	Timor-Leste	Male	CRC	1	2000	2008	-0.80562	-1.11065	-0.499645	0	-0.81_x000D_ (-1.11, -0.5)
Deaths	Timor-Leste	Male	CRC	2	2008	2012	1.95983	0.791611	3.14158	0.002	1.96_x000D_ (0.79, 3.14)
Deaths	Timor-Leste	Male	CRC	3	2012	2018	-0.145304	-0.658589	0.370634	0.563	-0.15_x000D_ (-0.66, 0.37)
Deaths	Timor-Leste	Male	CRC	4	2018	2023	1.78938	1.26615	2.31531	0	1.79_x000D_ (1.27, 2.32)
Deaths	Turkmenistan	Both	CRC	0	1990	1997	-0.104623	-0.825609	0.621604	0.764	-0.1_x000D_ (-0.83, 0.62)
Deaths	Turkmenistan	Both	CRC	1	1997	2000	-9.19644	-13.9875	-4.13849	0.002	-9.2_x000D_ (-13.99, -4.14)
Deaths	Turkmenistan	Both	CRC	2	2000	2005	-3.37711	-5.01925	-1.70658	0.001	-3.38_x000D_ (-5.02, -1.71)
Deaths	Turkmenistan	Both	CRC	3	2005	2008	0.358288	-4.93692	5.94845	0.891	0.36_x000D_ (-4.94, 5.95)
Deaths	Turkmenistan	Both	CRC	4	2008	2012	4.13998	1.35538	7.00108	0.006	4.14_x000D_ (1.36, 7)
Deaths	Turkmenistan	Both	CRC	5	2012	2023	0.826588	0.458783	1.19574	0	0.83_x000D_ (0.46, 1.2)
Deaths	Turkmenistan	Female	CRC	0	1990	1997	0.303638	-1.13667	1.76493	0.67	0.3_x000D_ (-1.14, 1.76)
Deaths	Turkmenistan	Female	CRC	1	1997	2004	-6.97017	-8.6567	-5.25251	0	-6.97_x000D_ (-8.66, -5.25)
Deaths	Turkmenistan	Female	CRC	2	2004	2023	1.63324	1.30796	1.95957	0	1.63_x000D_ (1.31, 1.96)
Deaths	Turkmenistan	Male	CRC	0	1990	1997	-1.03826	-1.86591	-0.203624	0.017	-1.04_x000D_ (-1.87, -0.2)
Deaths	Turkmenistan	Male	CRC	1	1997	2000	-9.49286	-15.0061	-3.62202	0.003	-9.49_x000D_ (-15.01, -3.62)
Deaths	Turkmenistan	Male	CRC	2	2000	2007	-2.03807	-3.07326	-0.991836	0.001	-2.04_x000D_ (-3.07, -0.99)
Deaths	Turkmenistan	Male	CRC	3	2007	2012	4.23583	2.18463	6.3282	0	4.24_x000D_ (2.18, 6.33)
Deaths	Turkmenistan	Male	CRC	4	2012	2023	0.574566	0.149304	1.00163	0.011	0.57_x000D_ (0.15, 1)
Deaths	Uzbekistan	Both	CRC	0	1990	2007	-3.01501	-3.21277	-2.81683	0	-3.02_x000D_ (-3.21, -2.82)
Deaths	Uzbekistan	Both	CRC	1	2007	2012	0.585618	-1.2521	2.45753	0.519	0.59_x000D_ (-1.25, 2.46)
Deaths	Uzbekistan	Both	CRC	2	2012	2016	5.0059	1.98867	8.1124	0.002	5.01_x000D_ (1.99, 8.11)
Deaths	Uzbekistan	Both	CRC	3	2016	2023	0.542979	-0.237403	1.32947	0.164	0.54_x000D_ (-0.24, 1.33)
Deaths	Uzbekistan	Female	CRC	0	1990	2006	-3.1914	-3.42428	-2.95795	0	-3.19_x000D_ (-3.42, -2.96)
Deaths	Uzbekistan	Female	CRC	1	2006	2013	-0.114492	-1.16929	0.951567	0.825	-0.11_x000D_ (-1.17, 0.95)
Deaths	Uzbekistan	Female	CRC	2	2013	2016	5.70273	-0.731914	12.5545	0.081	5.7_x000D_ (-0.73, 12.55)
Deaths	Uzbekistan	Female	CRC	3	2016	2023	-0.342326	-1.17524	0.497609	0.407	-0.34_x000D_ (-1.18, 0.5)
Deaths	Uzbekistan	Male	CRC	0	1990	2009	-2.81573	-3.00656	-2.62451	0	-2.82_x000D_ (-3.01, -2.62)
Deaths	Uzbekistan	Male	CRC	1	2009	2019	3.81734	3.19028	4.44822	0	3.82_x000D_ (3.19, 4.45)
Deaths	Uzbekistan	Male	CRC	2	2019	2023	-0.538397	-2.60404	1.57105	0.601	-0.54_x000D_ (-2.6, 1.57)
Deaths	Viet Nam	Both	CRC	0	1990	2001	1.47011	1.35878	1.58156	0	1.47_x000D_ (1.36, 1.58)
Deaths	Viet Nam	Both	CRC	1	2001	2011	3.4784	3.3247	3.63232	0	3.48_x000D_ (3.32, 3.63)
Deaths	Viet Nam	Both	CRC	2	2011	2017	1.83753	1.46742	2.20899	0	1.84_x000D_ (1.47, 2.21)
Deaths	Viet Nam	Both	CRC	3	2017	2021	0.444094	-0.370336	1.26518	0.27	0.44_x000D_ (-0.37, 1.27)
Deaths	Viet Nam	Both	CRC	4	2021	2023	3.65417	1.98007	5.35576	0	3.65_x000D_ (1.98, 5.36)
Deaths	Viet Nam	Female	CRC	0	1990	1997	1.96961	1.69196	2.24803	0	1.97_x000D_ (1.69, 2.25)
Deaths	Viet Nam	Female	CRC	1	1997	2001	0.908093	-0.116154	1.94284	0.079	0.91_x000D_ (-0.12, 1.94)
Deaths	Viet Nam	Female	CRC	2	2001	2011	2.82669	2.63534	3.0184	0	2.83_x000D_ (2.64, 3.02)
Deaths	Viet Nam	Female	CRC	3	2011	2016	1.9452	1.28953	2.60512	0	1.95_x000D_ (1.29, 2.61)
Deaths	Viet Nam	Female	CRC	4	2016	2021	0.466439	-0.179725	1.11679	0.146	0.47_x000D_ (-0.18, 1.12)
Deaths	Viet Nam	Female	CRC	5	2021	2023	3.7239	1.62893	5.86205	0.001	3.72_x000D_ (1.63, 5.86)
Deaths	Viet Nam	Male	CRC	0	1990	2001	1.29859	1.22361	1.37363	0	1.3_x000D_ (1.22, 1.37)
Deaths	Viet Nam	Male	CRC	1	2001	2010	4.02486	3.90028	4.14959	0	4.02_x000D_ (3.9, 4.15)
Deaths	Viet Nam	Male	CRC	2	2010	2016	2.15838	1.9078	2.40957	0	2.16_x000D_ (1.91, 2.41)
Deaths	Viet Nam	Male	CRC	3	2016	2021	0.648836	0.299879	0.999007	0.001	0.65_x000D_ (0.3, 1)
Deaths	Viet Nam	Male	CRC	4	2021	2023	3.27823	2.15014	4.41878	0	3.28_x000D_ (2.15, 4.42)
Incidence	Armenia	Both	CRC	0	1990	1992	2.58017	-6.01471	11.961	0.553	2.58_x000D_ (-6.01, 11.96)
Incidence	Armenia	Both	CRC	1	1992	1995	-6.62436	-14.448	1.91477	0.119	-6.62_x000D_ (-14.45, 1.91)
Incidence	Armenia	Both	CRC	2	1995	2013	1.33336	1.02341	1.64425	0	1.33_x000D_ (1.02, 1.64)
Incidence	Armenia	Both	CRC	3	2013	2023	-1.29039	-1.96055	-0.615647	0.001	-1.29_x000D_ (-1.96, -0.62)
Incidence	Armenia	Female	CRC	0	1990	1997	-2.53749	-3.82418	-1.23358	0.001	-2.54_x000D_ (-3.82, -1.23)
Incidence	Armenia	Female	CRC	1	1997	2004	2.78798	1.07451	4.53051	0.003	2.79_x000D_ (1.07, 4.53)
Incidence	Armenia	Female	CRC	2	2004	2009	-1.83547	-4.87466	1.30082	0.233	-1.84_x000D_ (-4.87, 1.3)
Incidence	Armenia	Female	CRC	3	2009	2012	4.84541	-5.07996	15.8086	0.333	4.85_x000D_ (-5.08, 15.81)
Incidence	Armenia	Female	CRC	4	2012	2023	-2.10118	-2.7554	-1.44255	0	-2.1_x000D_ (-2.76, -1.44)
Incidence	Armenia	Male	CRC	0	1990	1998	-3.15292	-4.22599	-2.06782	0	-3.15_x000D_ (-4.23, -2.07)
Incidence	Armenia	Male	CRC	1	1998	2010	2.08099	1.38061	2.78622	0	2.08_x000D_ (1.38, 2.79)
Incidence	Armenia	Male	CRC	2	2010	2021	0.42355	-0.371632	1.22508	0.283	0.42_x000D_ (-0.37, 1.23)
Incidence	Armenia	Male	CRC	3	2021	2023	-6.79119	-15.8395	3.22997	0.168	-6.79_x000D_ (-15.84, 3.23)
Incidence	Azerbaijan	Both	CRC	0	1990	1994	0.0598213	-1.19728	1.33292	0.922	0.06_x000D_ (-1.2, 1.33)
Incidence	Azerbaijan	Both	CRC	1	1994	2001	-3.69797	-4.34659	-3.04495	0	-3.7_x000D_ (-4.35, -3.04)
Incidence	Azerbaijan	Both	CRC	2	2001	2010	2.73538	2.28819	3.18452	0	2.74_x000D_ (2.29, 3.18)
Incidence	Azerbaijan	Both	CRC	3	2010	2017	-0.141152	-0.813727	0.535983	0.665	-0.14_x000D_ (-0.81, 0.54)
Incidence	Azerbaijan	Both	CRC	4	2017	2020	3.65955	-0.403116	7.88793	0.075	3.66_x000D_ (-0.4, 7.89)
Incidence	Azerbaijan	Both	CRC	5	2020	2023	-5.09474	-6.97311	-3.17844	0	-5.09_x000D_ (-6.97, -3.18)
Incidence	Azerbaijan	Female	CRC	0	1990	1993	0.88634	-1.58257	3.41718	0.463	0.89_x000D_ (-1.58, 3.42)
Incidence	Azerbaijan	Female	CRC	1	1993	2001	-2.86128	-3.50239	-2.21591	0	-2.86_x000D_ (-3.5, -2.22)
Incidence	Azerbaijan	Female	CRC	2	2001	2009	2.71986	2.04191	3.40231	0	2.72_x000D_ (2.04, 3.4)
Incidence	Azerbaijan	Female	CRC	3	2009	2017	-0.139443	-0.798518	0.52401	0.662	-0.14_x000D_ (-0.8, 0.52)
Incidence	Azerbaijan	Female	CRC	4	2017	2020	4.49071	-0.560941	9.799	0.079	4.49_x000D_ (-0.56, 9.8)
Incidence	Azerbaijan	Female	CRC	5	2020	2023	-6.57546	-8.86176	-4.2318	0	-6.58_x000D_ (-8.86, -4.23)
Incidence	Azerbaijan	Male	CRC	0	1990	1994	-0.000418153	-1.0849	1.09595	0.999	0_x000D_ (-1.08, 1.1)
Incidence	Azerbaijan	Male	CRC	1	1994	2001	-4.56466	-5.11929	-4.0068	0	-4.56_x000D_ (-5.12, -4.01)
Incidence	Azerbaijan	Male	CRC	2	2001	2011	2.61036	2.28788	2.93386	0	2.61_x000D_ (2.29, 2.93)
Incidence	Azerbaijan	Male	CRC	3	2011	2017	-0.33282	-1.09833	0.438618	0.374	-0.33_x000D_ (-1.1, 0.44)
Incidence	Azerbaijan	Male	CRC	4	2017	2020	3.02601	-0.465951	6.64048	0.086	3.03_x000D_ (-0.47, 6.64)
Incidence	Azerbaijan	Male	CRC	5	2020	2023	-4.03544	-5.67577	-2.36659	0	-4.04_x000D_ (-5.68, -2.37)
Incidence	Bangladesh	Both	CRC	0	1990	1999	1.34426	0.834524	1.85658	0	1.34_x000D_ (0.83, 1.86)
Incidence	Bangladesh	Both	CRC	1	1999	2008	-0.972251	-1.56729	-0.37362	0.003	-0.97_x000D_ (-1.57, -0.37)
Incidence	Bangladesh	Both	CRC	2	2008	2021	2.45099	2.11691	2.78617	0	2.45_x000D_ (2.12, 2.79)
Incidence	Bangladesh	Both	CRC	3	2021	2023	11.0884	5.11854	17.3972	0.001	11.09_x000D_ (5.12, 17.4)
Incidence	Bangladesh	Female	CRC	0	1990	1999	1.4912	0.883147	2.10292	0	1.49_x000D_ (0.88, 2.1)
Incidence	Bangladesh	Female	CRC	1	1999	2011	-1.88547	-2.31995	-1.44906	0	-1.89_x000D_ (-2.32, -1.45)
Incidence	Bangladesh	Female	CRC	2	2011	2021	3.48843	2.86841	4.11219	0	3.49_x000D_ (2.87, 4.11)
Incidence	Bangladesh	Female	CRC	3	2021	2023	12.1889	5.04158	19.8225	0.001	12.19_x000D_ (5.04, 19.82)
Incidence	Bangladesh	Male	CRC	0	1990	2008	0.669448	0.521666	0.817446	0	0.67_x000D_ (0.52, 0.82)
Incidence	Bangladesh	Male	CRC	1	2008	2018	2.76032	2.33223	3.19019	0	2.76_x000D_ (2.33, 3.19)
Incidence	Bangladesh	Male	CRC	2	2018	2021	-0.205993	-4.66681	4.46355	0.926	-0.21_x000D_ (-4.67, 4.46)
Incidence	Bangladesh	Male	CRC	3	2021	2023	11.4228	6.44218	16.6365	0	11.42_x000D_ (6.44, 16.64)
Incidence	Bhutan	Both	CRC	0	1990	1997	1.6298	1.42279	1.83724	0	1.63_x000D_ (1.42, 1.84)
Incidence	Bhutan	Both	CRC	1	1997	2000	-0.702524	-2.20616	0.824228	0.343	-0.7_x000D_ (-2.21, 0.82)
Incidence	Bhutan	Both	CRC	2	2000	2003	1.89001	0.347121	3.45663	0.019	1.89_x000D_ (0.35, 3.46)
Incidence	Bhutan	Both	CRC	3	2003	2009	0.0602604	-0.280555	0.40224	0.714	0.06_x000D_ (-0.28, 0.4)
Incidence	Bhutan	Both	CRC	4	2009	2015	0.799046	0.455714	1.14355	0	0.8_x000D_ (0.46, 1.14)
Incidence	Bhutan	Both	CRC	5	2015	2023	1.5996	1.4306	1.76889	0	1.6_x000D_ (1.43, 1.77)
Incidence	Bhutan	Female	CRC	0	1990	1997	2.05472	1.83825	2.27165	0	2.05_x000D_ (1.84, 2.27)
Incidence	Bhutan	Female	CRC	1	1997	2000	-0.699423	-2.2648	0.891021	0.364	-0.7_x000D_ (-2.26, 0.89)
Incidence	Bhutan	Female	CRC	2	2000	2003	1.78469	0.180154	3.41492	0.031	1.78_x000D_ (0.18, 3.41)
Incidence	Bhutan	Female	CRC	3	2003	2010	-0.546319	-0.813076	-0.278845	0	-0.55_x000D_ (-0.81, -0.28)
Incidence	Bhutan	Female	CRC	4	2010	2020	0.934132	0.787832	1.08064	0	0.93_x000D_ (0.79, 1.08)
Incidence	Bhutan	Female	CRC	5	2020	2023	2.58517	1.77338	3.40343	0	2.59_x000D_ (1.77, 3.4)
Incidence	Bhutan	Male	CRC	0	1990	1992	2.09982	0.793834	3.42272	0.003	2.1_x000D_ (0.79, 3.42)
Incidence	Bhutan	Male	CRC	1	1992	1997	0.848278	0.438555	1.25967	0	0.85_x000D_ (0.44, 1.26)
Incidence	Bhutan	Male	CRC	2	1997	2000	-0.376615	-1.65092	0.914204	0.545	-0.38_x000D_ (-1.65, 0.91)
Incidence	Bhutan	Male	CRC	3	2000	2003	1.86322	0.560262	3.18306	0.008	1.86_x000D_ (0.56, 3.18)
Incidence	Bhutan	Male	CRC	4	2003	2014	0.915755	0.814666	1.01695	0	0.92_x000D_ (0.81, 1.02)
Incidence	Bhutan	Male	CRC	5	2014	2023	1.65813	1.53873	1.77767	0	1.66_x000D_ (1.54, 1.78)
Incidence	Brunei Darussalam	Both	CRC	0	1990	2000	-1.45858	-1.55879	-1.35827	0	-1.46_x000D_ (-1.56, -1.36)
Incidence	Brunei Darussalam	Both	CRC	1	2000	2003	0.176835	-1.12389	1.49467	0.779	0.18_x000D_ (-1.12, 1.49)
Incidence	Brunei Darussalam	Both	CRC	2	2003	2006	1.27193	-0.0430161	2.60418	0.057	1.27_x000D_ (-0.04, 2.6)
Incidence	Brunei Darussalam	Both	CRC	3	2006	2012	0.694232	0.400393	0.988931	0	0.69_x000D_ (0.4, 0.99)
Incidence	Brunei Darussalam	Both	CRC	4	2012	2017	-1.43001	-1.83654	-1.02178	0	-1.43_x000D_ (-1.84, -1.02)
Incidence	Brunei Darussalam	Both	CRC	5	2017	2023	0.883286	0.660669	1.1064	0	0.88_x000D_ (0.66, 1.11)
Incidence	Brunei Darussalam	Female	CRC	0	1990	2001	-1.14765	-1.23352	-1.0617	0	-1.15_x000D_ (-1.23, -1.06)
Incidence	Brunei Darussalam	Female	CRC	1	2001	2013	0.377504	0.290305	0.464778	0	0.38_x000D_ (0.29, 0.46)
Incidence	Brunei Darussalam	Female	CRC	2	2013	2018	-1.55779	-1.95826	-1.15568	0	-1.56_x000D_ (-1.96, -1.16)
Incidence	Brunei Darussalam	Female	CRC	3	2018	2021	1.32275	0.0250192	2.63732	0.046	1.32_x000D_ (0.03, 2.64)
Incidence	Brunei Darussalam	Female	CRC	4	2021	2023	-0.247599	-1.52522	1.04659	0.693	-0.25_x000D_ (-1.53, 1.05)
Incidence	Brunei Darussalam	Male	CRC	0	1990	2000	-1.5713	-1.71534	-1.42704	0	-1.57_x000D_ (-1.72, -1.43)
Incidence	Brunei Darussalam	Male	CRC	1	2000	2012	1.07444	0.946334	1.20272	0	1.07_x000D_ (0.95, 1.2)
Incidence	Brunei Darussalam	Male	CRC	2	2012	2017	-1.46014	-2.04459	-0.8722	0	-1.46_x000D_ (-2.04, -0.87)
Incidence	Brunei Darussalam	Male	CRC	3	2017	2023	1.17395	0.852752	1.49617	0	1.17_x000D_ (0.85, 1.5)
Incidence	Cambodia	Both	CRC	0	1990	1994	1.43631	0.915524	1.95978	0	1.44_x000D_ (0.92, 1.96)
Incidence	Cambodia	Both	CRC	1	1994	2000	-0.587699	-0.948872	-0.225209	0.003	-0.59_x000D_ (-0.95, -0.23)
Incidence	Cambodia	Both	CRC	2	2000	2008	1.23704	1.01707	1.45748	0	1.24_x000D_ (1.02, 1.46)
Incidence	Cambodia	Both	CRC	3	2008	2015	2.44165	2.16018	2.72389	0	2.44_x000D_ (2.16, 2.72)
Incidence	Cambodia	Both	CRC	4	2015	2021	1.52679	1.15793	1.89699	0	1.53_x000D_ (1.16, 1.9)
Incidence	Cambodia	Both	CRC	5	2021	2023	3.55725	1.88527	5.25666	0	3.56_x000D_ (1.89, 5.26)
Incidence	Cambodia	Female	CRC	0	1990	1995	1.47302	1.07977	1.8678	0	1.47_x000D_ (1.08, 1.87)
Incidence	Cambodia	Female	CRC	1	1995	2000	-1.08371	-1.6254	-0.539032	0.001	-1.08_x000D_ (-1.63, -0.54)
Incidence	Cambodia	Female	CRC	2	2000	2006	0.966137	0.57485	1.35895	0	0.97_x000D_ (0.57, 1.36)
Incidence	Cambodia	Female	CRC	3	2006	2016	2.5673	2.40484	2.73002	0	2.57_x000D_ (2.4, 2.73)
Incidence	Cambodia	Female	CRC	4	2016	2021	1.53755	0.981501	2.09666	0	1.54_x000D_ (0.98, 2.1)
Incidence	Cambodia	Female	CRC	5	2021	2023	4.4832	2.6845	6.31341	0	4.48_x000D_ (2.68, 6.31)
Incidence	Cambodia	Male	CRC	0	1990	1993	1.25651	0.271934	2.25075	0.015	1.26_x000D_ (0.27, 2.25)
Incidence	Cambodia	Male	CRC	1	1993	2000	-0.272542	-0.601424	0.057428	0.099	-0.27_x000D_ (-0.6, 0.06)
Incidence	Cambodia	Male	CRC	2	2000	2003	1.82456	-0.14601	3.83402	0.068	1.82_x000D_ (-0.15, 3.83)
Incidence	Cambodia	Male	CRC	3	2003	2008	0.925978	0.304196	1.55161	0.006	0.93_x000D_ (0.3, 1.55)
Incidence	Cambodia	Male	CRC	4	2008	2013	2.07629	1.44742	2.70906	0	2.08_x000D_ (1.45, 2.71)
Incidence	Cambodia	Male	CRC	5	2013	2023	1.62074	1.46625	1.77546	0	1.62_x000D_ (1.47, 1.78)
Incidence	Central Asia	Both	CRC	0	1990	1996	-2.72546	-3.37924	-2.06725	0	-2.73_x000D_ (-3.38, -2.07)
Incidence	Central Asia	Both	CRC	1	1996	2006	-0.829727	-1.19025	-0.467889	0	-0.83_x000D_ (-1.19, -0.47)
Incidence	Central Asia	Both	CRC	2	2006	2011	2.01832	0.739311	3.31357	0.004	2.02_x000D_ (0.74, 3.31)
Incidence	Central Asia	Both	CRC	3	2011	2020	0.159552	-0.2755	0.596501	0.454	0.16_x000D_ (-0.28, 0.6)
Incidence	Central Asia	Both	CRC	4	2020	2023	-2.92739	-4.84462	-0.971524	0.006	-2.93_x000D_ (-4.84, -0.97)
Incidence	Central Asia	Female	CRC	0	1990	1995	-3.02139	-4.16093	-1.8683	0	-3.02_x000D_ (-4.16, -1.87)
Incidence	Central Asia	Female	CRC	1	1995	2007	-0.850406	-1.20313	-0.496419	0	-0.85_x000D_ (-1.2, -0.5)
Incidence	Central Asia	Female	CRC	2	2007	2011	2.48132	-0.191821	5.22605	0.068	2.48_x000D_ (-0.19, 5.23)
Incidence	Central Asia	Female	CRC	3	2011	2023	-1.05108	-1.35988	-0.74131	0	-1.05_x000D_ (-1.36, -0.74)
Incidence	Central Asia	Male	CRC	0	1990	1998	-2.55077	-2.99934	-2.10012	0	-2.55_x000D_ (-3, -2.1)
Incidence	Central Asia	Male	CRC	1	1998	2005	-0.707878	-1.41505	0.00436398	0.051	-0.71_x000D_ (-1.42, 0)
Incidence	Central Asia	Male	CRC	2	2005	2019	1.42498	1.20043	1.65002	0	1.42_x000D_ (1.2, 1.65)
Incidence	Central Asia	Male	CRC	3	2019	2023	-2.53584	-3.83045	-1.2238	0.001	-2.54_x000D_ (-3.83, -1.22)
Incidence	China	Both	CRC	0	1990	2005	0.24168	0.0357133	0.448072	0.024	0.24_x000D_ (0.04, 0.45)
Incidence	China	Both	CRC	1	2005	2008	2.34326	-2.51883	7.44785	0.329	2.34_x000D_ (-2.52, 7.45)
Incidence	China	Both	CRC	2	2008	2014	-1.09627	-2.16687	-0.0139568	0.047	-1.1_x000D_ (-2.17, -0.01)
Incidence	China	Both	CRC	3	2014	2017	3.0101	-1.88367	8.14796	0.216	3.01_x000D_ (-1.88, 8.15)
Incidence	China	Both	CRC	4	2017	2020	-1.49125	-6.17117	3.42209	0.524	-1.49_x000D_ (-6.17, 3.42)
Incidence	China	Both	CRC	5	2020	2023	4.98519	2.46104	7.57152	0.001	4.99_x000D_ (2.46, 7.57)
Incidence	China	Female	CRC	0	1990	1999	0.166562	-0.287106	0.622294	0.453	0.17_x000D_ (-0.29, 0.62)
Incidence	China	Female	CRC	1	1999	2004	-2.26001	-3.78496	-0.710902	0.007	-2.26_x000D_ (-3.78, -0.71)
Incidence	China	Female	CRC	2	2004	2007	1.64102	-3.28966	6.82309	0.503	1.64_x000D_ (-3.29, 6.82)
Incidence	China	Female	CRC	3	2007	2020	-0.660796	-0.952465	-0.368267	0	-0.66_x000D_ (-0.95, -0.37)
Incidence	China	Female	CRC	4	2020	2023	3.69815	1.15164	6.30876	0.006	3.7_x000D_ (1.15, 6.31)
Incidence	China	Male	CRC	0	1990	2004	0.754588	0.409415	1.10095	0	0.75_x000D_ (0.41, 1.1)
Incidence	China	Male	CRC	1	2004	2008	2.85066	-0.845713	6.68484	0.126	2.85_x000D_ (-0.85, 6.68)
Incidence	China	Male	CRC	2	2008	2013	-1.20629	-3.46695	1.10731	0.289	-1.21_x000D_ (-3.47, 1.11)
Incidence	China	Male	CRC	3	2013	2023	2.05288	1.47296	2.63612	0	2.05_x000D_ (1.47, 2.64)
Incidence	Democratic People's Republic of Korea	Both	CRC	0	1990	1993	1.16372	0.267302	2.06815	0.013	1.16_x000D_ (0.27, 2.07)
Incidence	Democratic People's Republic of Korea	Both	CRC	1	1993	2000	-0.176443	-0.476354	0.124372	0.237	-0.18_x000D_ (-0.48, 0.12)
Incidence	Democratic People's Republic of Korea	Both	CRC	2	2000	2015	1.61805	1.53329	1.70289	0	1.62_x000D_ (1.53, 1.7)
Incidence	Democratic People's Republic of Korea	Both	CRC	3	2015	2023	2.57763	2.37859	2.77706	0	2.58_x000D_ (2.38, 2.78)
Incidence	Democratic People's Republic of Korea	Female	CRC	0	1990	1994	1.63594	1.06853	2.20653	0	1.64_x000D_ (1.07, 2.21)
Incidence	Democratic People's Republic of Korea	Female	CRC	1	1994	2000	0.322463	-0.073895	0.720392	0.106	0.32_x000D_ (-0.07, 0.72)
Incidence	Democratic People's Republic of Korea	Female	CRC	2	2000	2015	1.90732	1.82278	1.99193	0	1.91_x000D_ (1.82, 1.99)
Incidence	Democratic People's Republic of Korea	Female	CRC	3	2015	2023	2.45444	2.25673	2.65254	0	2.45_x000D_ (2.26, 2.65)
Incidence	Democratic People's Republic of Korea	Male	CRC	0	1990	1993	0.58273	-0.446901	1.62301	0.255	0.58_x000D_ (-0.45, 1.62)
Incidence	Democratic People's Republic of Korea	Male	CRC	1	1993	1999	-1.07675	-1.5309	-0.620495	0	-1.08_x000D_ (-1.53, -0.62)
Incidence	Democratic People's Republic of Korea	Male	CRC	2	1999	2014	1.08746	0.989985	1.18503	0	1.09_x000D_ (0.99, 1.19)
Incidence	Democratic People's Republic of Korea	Male	CRC	3	2014	2023	2.54529	2.35283	2.73811	0	2.55_x000D_ (2.35, 2.74)
Incidence	East Asia	Both	CRC	0	1990	2005	0.407527	0.201785	0.613692	0.001	0.41_x000D_ (0.2, 0.61)
Incidence	East Asia	Both	CRC	1	2005	2008	2.11421	-2.72401	7.19306	0.376	2.11_x000D_ (-2.72, 7.19)
Incidence	East Asia	Both	CRC	2	2008	2014	-1.03153	-2.0999	0.048506	0.06	-1.03_x000D_ (-2.1, 0.05)
Incidence	East Asia	Both	CRC	3	2014	2017	2.74178	-2.12617	7.85185	0.256	2.74_x000D_ (-2.13, 7.85)
Incidence	East Asia	Both	CRC	4	2017	2020	-1.42553	-6.09604	3.47726	0.541	-1.43_x000D_ (-6.1, 3.48)
Incidence	East Asia	Both	CRC	5	2020	2023	4.809	2.29592	7.38381	0.001	4.81_x000D_ (2.3, 7.38)
Incidence	East Asia	Female	CRC	0	1990	1999	0.346889	-0.0733055	0.76885	0.101	0.35_x000D_ (-0.07, 0.77)
Incidence	East Asia	Female	CRC	1	1999	2004	-2.00318	-3.41737	-0.568284	0.009	-2_x000D_ (-3.42, -0.57)
Incidence	East Asia	Female	CRC	2	2004	2007	1.6129	-2.95223	6.39277	0.476	1.61_x000D_ (-2.95, 6.39)
Incidence	East Asia	Female	CRC	3	2007	2020	-0.641027	-0.910727	-0.370593	0	-0.64_x000D_ (-0.91, -0.37)
Incidence	East Asia	Female	CRC	4	2020	2023	3.53313	1.18071	5.94025	0.005	3.53_x000D_ (1.18, 5.94)
Incidence	East Asia	Male	CRC	0	1990	2009	1.16732	0.938207	1.39696	0	1.17_x000D_ (0.94, 1.4)
Incidence	East Asia	Male	CRC	1	2009	2014	-0.490471	-2.87048	1.94786	0.68	-0.49_x000D_ (-2.87, 1.95)
Incidence	East Asia	Male	CRC	2	2014	2023	2.0605	1.34976	2.77622	0	2.06_x000D_ (1.35, 2.78)
Incidence	Georgia	Both	CRC	0	1990	1994	-11.369	-13.638	-9.04034	0	-11.37_x000D_ (-13.64, -9.04)
Incidence	Georgia	Both	CRC	1	1994	2003	4.76419	3.83093	5.70583	0	4.76_x000D_ (3.83, 5.71)
Incidence	Georgia	Both	CRC	2	2003	2006	-1.51815	-9.27238	6.89881	0.701	-1.52_x000D_ (-9.27, 6.9)
Incidence	Georgia	Both	CRC	3	2006	2016	4.75368	3.97237	5.54086	0	4.75_x000D_ (3.97, 5.54)
Incidence	Georgia	Both	CRC	4	2016	2023	-1.51628	-2.58968	-0.431051	0.009	-1.52_x000D_ (-2.59, -0.43)
Incidence	Georgia	Female	CRC	0	1990	1994	-10.9959	-13.0236	-8.92095	0	-11_x000D_ (-13.02, -8.92)
Incidence	Georgia	Female	CRC	1	1994	2003	5.01469	4.18298	5.85304	0	5.01_x000D_ (4.18, 5.85)
Incidence	Georgia	Female	CRC	2	2003	2007	-4.51147	-7.92828	-0.967862	0.016	-4.51_x000D_ (-7.93, -0.97)
Incidence	Georgia	Female	CRC	3	2007	2011	7.47238	3.62675	11.4607	0.001	7.47_x000D_ (3.63, 11.46)
Incidence	Georgia	Female	CRC	4	2011	2016	2.57112	0.234341	4.96239	0.033	2.57_x000D_ (0.23, 4.96)
Incidence	Georgia	Female	CRC	5	2016	2023	-1.38718	-2.34287	-0.422148	0.008	-1.39_x000D_ (-2.34, -0.42)
Incidence	Georgia	Male	CRC	0	1990	1994	-11.5879	-14.5409	-8.53282	0	-11.59_x000D_ (-14.54, -8.53)
Incidence	Georgia	Male	CRC	1	1994	2017	4.15147	3.88594	4.41768	0	4.15_x000D_ (3.89, 4.42)
Incidence	Georgia	Male	CRC	2	2017	2023	-1.46516	-3.23825	0.340417	0.107	-1.47_x000D_ (-3.24, 0.34)
Incidence	Global	Both	CRC	0	1990	1998	0.577673	0.376745	0.779004	0	0.58_x000D_ (0.38, 0.78)
Incidence	Global	Both	CRC	1	1998	2008	-0.0877066	-0.25473	0.0795967	0.289	-0.09_x000D_ (-0.25, 0.08)
Incidence	Global	Both	CRC	2	2008	2020	-0.497092	-0.619968	-0.374063	0	-0.5_x000D_ (-0.62, -0.37)
Incidence	Global	Both	CRC	3	2020	2023	1.56357	0.637095	2.49857	0.002	1.56_x000D_ (0.64, 2.5)
Incidence	Global	Female	CRC	0	1990	1998	0.25616	0.0710304	0.441632	0.009	0.26_x000D_ (0.07, 0.44)
Incidence	Global	Female	CRC	1	1998	2017	-0.634298	-0.688357	-0.580211	0	-0.63_x000D_ (-0.69, -0.58)
Incidence	Global	Female	CRC	2	2017	2020	-1.13215	-2.79284	0.556906	0.178	-1.13_x000D_ (-2.79, 0.56)
Incidence	Global	Female	CRC	3	2020	2023	1.59732	0.740438	2.46149	0.001	1.6_x000D_ (0.74, 2.46)
Incidence	Global	Male	CRC	0	1990	1996	0.958676	0.598927	1.31971	0	0.96_x000D_ (0.6, 1.32)
Incidence	Global	Male	CRC	1	1996	2008	0.349168	0.206391	0.492148	0	0.35_x000D_ (0.21, 0.49)
Incidence	Global	Male	CRC	2	2008	2020	-0.362593	-0.504357	-0.220627	0	-0.36_x000D_ (-0.5, -0.22)
Incidence	Global	Male	CRC	3	2020	2023	1.8007	0.731414	2.88134	0.002	1.8_x000D_ (0.73, 2.88)
Incidence	High-income Asia Pacific	Both	CRC	0	1990	1996	1.67482	1.20176	2.15008	0	1.67_x000D_ (1.2, 2.15)
Incidence	High-income Asia Pacific	Both	CRC	1	1996	2003	-0.409148	-0.872506	0.0563765	0.082	-0.41_x000D_ (-0.87, 0.06)
Incidence	High-income Asia Pacific	Both	CRC	2	2003	2015	0.80832	0.620982	0.996006	0	0.81_x000D_ (0.62, 1)
Incidence	High-income Asia Pacific	Both	CRC	3	2015	2021	-0.866831	-1.47652	-0.253368	0.008	-0.87_x000D_ (-1.48, -0.25)
Incidence	High-income Asia Pacific	Both	CRC	4	2021	2023	2.83171	0.0334148	5.70828	0.048	2.83_x000D_ (0.03, 5.71)
Incidence	High-income Asia Pacific	Female	CRC	0	1990	1993	1.81829	0.538823	3.11404	0.008	1.82_x000D_ (0.54, 3.11)
Incidence	High-income Asia Pacific	Female	CRC	1	1993	2009	0.0286452	-0.0782049	0.13561	0.582	0.03_x000D_ (-0.08, 0.14)
Incidence	High-income Asia Pacific	Female	CRC	2	2009	2014	1.22491	0.418552	2.03775	0.005	1.22_x000D_ (0.42, 2.04)
Incidence	High-income Asia Pacific	Female	CRC	3	2014	2021	-0.740899	-1.16433	-0.315651	0.002	-0.74_x000D_ (-1.16, -0.32)
Incidence	High-income Asia Pacific	Female	CRC	4	2021	2023	2.65054	0.0868993	5.27985	0.043	2.65_x000D_ (0.09, 5.28)
Incidence	High-income Asia Pacific	Male	CRC	0	1990	1996	2.0338	1.5691	2.50062	0	2.03_x000D_ (1.57, 2.5)
Incidence	High-income Asia Pacific	Male	CRC	1	1996	2003	-0.515773	-0.96886	-0.0606141	0.028	-0.52_x000D_ (-0.97, -0.06)
Incidence	High-income Asia Pacific	Male	CRC	2	2003	2015	0.829339	0.645925	1.01309	0	0.83_x000D_ (0.65, 1.01)
Incidence	High-income Asia Pacific	Male	CRC	3	2015	2021	-1.0728	-1.66838	-0.473613	0.001	-1.07_x000D_ (-1.67, -0.47)
Incidence	High-income Asia Pacific	Male	CRC	4	2021	2023	2.91745	0.175309	5.73465	0.038	2.92_x000D_ (0.18, 5.73)
Incidence	India	Both	CRC	0	1990	1995	-1.06352	-1.70591	-0.416944	0.003	-1.06_x000D_ (-1.71, -0.42)
Incidence	India	Both	CRC	1	1995	1998	3.31799	0.351586	6.37209	0.03	3.32_x000D_ (0.35, 6.37)
Incidence	India	Both	CRC	2	1998	2004	-0.18957	-0.837626	0.462722	0.547	-0.19_x000D_ (-0.84, 0.46)
Incidence	India	Both	CRC	3	2004	2008	1.14725	-0.315368	2.63132	0.117	1.15_x000D_ (-0.32, 2.63)
Incidence	India	Both	CRC	4	2008	2014	-0.849836	-1.49361	-0.20186	0.013	-0.85_x000D_ (-1.49, -0.2)
Incidence	India	Both	CRC	5	2014	2023	2.98646	2.71294	3.2607	0	2.99_x000D_ (2.71, 3.26)
Incidence	India	Female	CRC	0	1990	1994	-2.11229	-2.91643	-1.30148	0	-2.11_x000D_ (-2.92, -1.3)
Incidence	India	Female	CRC	1	1994	1998	2.75084	1.4194	4.09977	0	2.75_x000D_ (1.42, 4.1)
Incidence	India	Female	CRC	2	1998	2005	-0.606051	-1.04334	-0.166831	0.01	-0.61_x000D_ (-1.04, -0.17)
Incidence	India	Female	CRC	3	2005	2008	0.879496	-1.71796	3.5456	0.488	0.88_x000D_ (-1.72, 3.55)
Incidence	India	Female	CRC	4	2008	2012	-1.32143	-2.60011	-0.0259646	0.046	-1.32_x000D_ (-2.6, -0.03)
Incidence	India	Female	CRC	5	2012	2023	2.33758	2.15776	2.51771	0	2.34_x000D_ (2.16, 2.52)
Incidence	India	Male	CRC	0	1990	1995	-0.67753	-1.38732	0.0373748	0.062	-0.68_x000D_ (-1.39, 0.04)
Incidence	India	Male	CRC	1	1995	1998	2.57052	-0.667153	5.91373	0.113	2.57_x000D_ (-0.67, 5.91)
Incidence	India	Male	CRC	2	1998	2010	0.851333	0.633483	1.06966	0	0.85_x000D_ (0.63, 1.07)
Incidence	India	Male	CRC	3	2010	2015	-1.73409	-2.72574	-0.732331	0.002	-1.73_x000D_ (-2.73, -0.73)
Incidence	India	Male	CRC	4	2015	2021	4.61646	3.86883	5.36947	0	4.62_x000D_ (3.87, 5.37)
Incidence	India	Male	CRC	5	2021	2023	0.84798	-2.33532	4.13504	0.586	0.85_x000D_ (-2.34, 4.14)
Incidence	Indonesia	Both	CRC	0	1990	2002	0.675122	0.461444	0.889254	0	0.68_x000D_ (0.46, 0.89)
Incidence	Indonesia	Both	CRC	1	2002	2011	3.90732	3.50074	4.31549	0	3.91_x000D_ (3.5, 4.32)
Incidence	Indonesia	Both	CRC	2	2011	2023	1.47809	1.26271	1.69393	0	1.48_x000D_ (1.26, 1.69)
Incidence	Indonesia	Female	CRC	0	1990	2003	0.704733	0.433661	0.976537	0	0.7_x000D_ (0.43, 0.98)
Incidence	Indonesia	Female	CRC	1	2003	2011	3.7338	3.0234	4.44911	0	3.73_x000D_ (3.02, 4.45)
Incidence	Indonesia	Female	CRC	2	2011	2023	1.59021	1.28177	1.8996	0	1.59_x000D_ (1.28, 1.9)
Incidence	Indonesia	Male	CRC	0	1990	2001	0.553638	0.377059	0.730527	0	0.55_x000D_ (0.38, 0.73)
Incidence	Indonesia	Male	CRC	1	2001	2011	3.982	3.73483	4.22975	0	3.98_x000D_ (3.73, 4.23)
Incidence	Indonesia	Male	CRC	2	2011	2017	1.01249	0.425367	1.60305	0.002	1.01_x000D_ (0.43, 1.6)
Incidence	Indonesia	Male	CRC	3	2017	2023	1.85441	1.40657	2.30423	0	1.85_x000D_ (1.41, 2.3)
Incidence	Japan	Both	CRC	0	1990	1995	1.95316	1.38253	2.527	0	1.95_x000D_ (1.38, 2.53)
Incidence	Japan	Both	CRC	1	1995	2009	-0.107128	-0.238465	0.0243812	0.105	-0.11_x000D_ (-0.24, 0.02)
Incidence	Japan	Both	CRC	2	2009	2014	1.90009	1.09445	2.71215	0	1.9_x000D_ (1.09, 2.71)
Incidence	Japan	Both	CRC	3	2014	2021	-0.627783	-1.04851	-0.205269	0.006	-0.63_x000D_ (-1.05, -0.21)
Incidence	Japan	Both	CRC	4	2021	2023	3.38561	0.822841	6.01351	0.012	3.39_x000D_ (0.82, 6.01)
Incidence	Japan	Female	CRC	0	1990	1995	1.09261	0.502974	1.68571	0.001	1.09_x000D_ (0.5, 1.69)
Incidence	Japan	Female	CRC	1	1995	2009	-0.190495	-0.32726	-0.053543	0.009	-0.19_x000D_ (-0.33, -0.05)
Incidence	Japan	Female	CRC	2	2009	2014	1.75846	0.920113	2.60378	0	1.76_x000D_ (0.92, 2.6)
Incidence	Japan	Female	CRC	3	2014	2021	-0.57266	-1.01135	-0.132022	0.014	-0.57_x000D_ (-1.01, -0.13)
Incidence	Japan	Female	CRC	4	2021	2023	3.06595	0.404635	5.79781	0.026	3.07_x000D_ (0.4, 5.8)
Incidence	Japan	Male	CRC	0	1990	1995	2.4511	1.81908	3.08704	0	2.45_x000D_ (1.82, 3.09)
Incidence	Japan	Male	CRC	1	1995	2009	-0.147256	-0.291989	-0.00231313	0.047	-0.15_x000D_ (-0.29, 0)
Incidence	Japan	Male	CRC	2	2009	2014	1.85695	0.969454	2.75224	0	1.86_x000D_ (0.97, 2.75)
Incidence	Japan	Male	CRC	3	2014	2021	-0.751565	-1.21474	-0.286216	0.003	-0.75_x000D_ (-1.21, -0.29)
Incidence	Japan	Male	CRC	4	2021	2023	3.5639	0.737159	6.46995	0.016	3.56_x000D_ (0.74, 6.47)
Incidence	Kazakhstan	Both	CRC	0	1990	2006	-0.861097	-1.1058	-0.61579	0	-0.86_x000D_ (-1.11, -0.62)
Incidence	Kazakhstan	Both	CRC	1	2006	2011	2.88581	0.810319	5.00404	0.009	2.89_x000D_ (0.81, 5)
Incidence	Kazakhstan	Both	CRC	2	2011	2015	-3.93325	-6.97938	-0.787372	0.017	-3.93_x000D_ (-6.98, -0.79)
Incidence	Kazakhstan	Both	CRC	3	2015	2020	0.0803824	-1.93852	2.14085	0.935	0.08_x000D_ (-1.94, 2.14)
Incidence	Kazakhstan	Both	CRC	4	2020	2023	-6.00998	-8.99026	-2.93211	0.001	-6.01_x000D_ (-8.99, -2.93)
Incidence	Kazakhstan	Female	CRC	0	1990	2005	-0.967058	-1.31025	-0.62267	0	-0.97_x000D_ (-1.31, -0.62)
Incidence	Kazakhstan	Female	CRC	1	2005	2012	1.59319	0.19223	3.01374	0.028	1.59_x000D_ (0.19, 3.01)
Incidence	Kazakhstan	Female	CRC	2	2012	2017	-5.75203	-8.16889	-3.27157	0	-5.75_x000D_ (-8.17, -3.27)
Incidence	Kazakhstan	Female	CRC	3	2017	2020	1.75057	-6.27411	10.4623	0.664	1.75_x000D_ (-6.27, 10.46)
Incidence	Kazakhstan	Female	CRC	4	2020	2023	-7.78657	-11.4975	-3.92004	0.001	-7.79_x000D_ (-11.5, -3.92)
Incidence	Kazakhstan	Male	CRC	0	1990	2006	-0.958505	-1.2648	-0.651256	0	-0.96_x000D_ (-1.26, -0.65)
Incidence	Kazakhstan	Male	CRC	1	2006	2011	3.22811	0.62485	5.89872	0.017	3.23_x000D_ (0.62, 5.9)
Incidence	Kazakhstan	Male	CRC	2	2011	2014	-3.19677	-10.7082	4.94656	0.411	-3.2_x000D_ (-10.71, 4.95)
Incidence	Kazakhstan	Male	CRC	3	2014	2020	1.01271	-0.795298	2.85366	0.258	1.01_x000D_ (-0.8, 2.85)
Incidence	Kazakhstan	Male	CRC	4	2020	2023	-5.66321	-9.39713	-1.7754	0.007	-5.66_x000D_ (-9.4, -1.78)
Incidence	Kyrgyzstan	Both	CRC	0	1990	1993	0.233543	-1.85847	2.37015	0.818	0.23_x000D_ (-1.86, 2.37)
Incidence	Kyrgyzstan	Both	CRC	1	1993	1998	-3.64478	-4.92162	-2.3508	0	-3.64_x000D_ (-4.92, -2.35)
Incidence	Kyrgyzstan	Both	CRC	2	1998	2008	-0.823234	-1.20442	-0.440578	0	-0.82_x000D_ (-1.2, -0.44)
Incidence	Kyrgyzstan	Both	CRC	3	2008	2016	0.699308	0.133249	1.26857	0.018	0.7_x000D_ (0.13, 1.27)
Incidence	Kyrgyzstan	Both	CRC	4	2016	2021	-3.95384	-5.22658	-2.66401	0	-3.95_x000D_ (-5.23, -2.66)
Incidence	Kyrgyzstan	Both	CRC	5	2021	2023	2.99611	-1.25836	7.4339	0.158	3_x000D_ (-1.26, 7.43)
Incidence	Kyrgyzstan	Female	CRC	0	1990	2001	-2.50871	-2.99767	-2.0173	0	-2.51_x000D_ (-3, -2.02)
Incidence	Kyrgyzstan	Female	CRC	1	2001	2017	-0.142058	-0.456258	0.173135	0.36	-0.14_x000D_ (-0.46, 0.17)
Incidence	Kyrgyzstan	Female	CRC	2	2017	2020	-7.16235	-13.834	0.025875	0.051	-7.16_x000D_ (-13.83, 0.03)
Incidence	Kyrgyzstan	Female	CRC	3	2020	2023	3.89693	0.094129	7.84421	0.045	3.9_x000D_ (0.09, 7.84)
Incidence	Kyrgyzstan	Male	CRC	0	1990	1993	2.20788	-1.30665	5.84755	0.205	2.21_x000D_ (-1.31, 5.85)
Incidence	Kyrgyzstan	Male	CRC	1	1993	1998	-4.28835	-6.38322	-2.14661	0.001	-4.29_x000D_ (-6.38, -2.15)
Incidence	Kyrgyzstan	Male	CRC	2	1998	2010	-0.911435	-1.37785	-0.442811	0.001	-0.91_x000D_ (-1.38, -0.44)
Incidence	Kyrgyzstan	Male	CRC	3	2010	2013	3.32362	-3.65999	10.8135	0.338	3.32_x000D_ (-3.66, 10.81)
Incidence	Kyrgyzstan	Male	CRC	4	2013	2018	-0.730966	-2.90369	1.49038	0.494	-0.73_x000D_ (-2.9, 1.49)
Incidence	Kyrgyzstan	Male	CRC	5	2018	2023	-3.12544	-4.62958	-1.59757	0.001	-3.13_x000D_ (-4.63, -1.6)
Incidence	Lao People's Democratic Republic	Both	CRC	0	1990	2005	0.820202	0.73585	0.904625	0	0.82_x000D_ (0.74, 0.9)
Incidence	Lao People's Democratic Republic	Both	CRC	1	2005	2014	4.30657	4.08139	4.53223	0	4.31_x000D_ (4.08, 4.53)
Incidence	Lao People's Democratic Republic	Both	CRC	2	2014	2021	2.39053	2.04829	2.73391	0	2.39_x000D_ (2.05, 2.73)
Incidence	Lao People's Democratic Republic	Both	CRC	3	2021	2023	5.64895	3.57691	7.76243	0	5.65_x000D_ (3.58, 7.76)
Incidence	Lao People's Democratic Republic	Female	CRC	0	1990	1994	2.11845	1.65882	2.58016	0	2.12_x000D_ (1.66, 2.58)
Incidence	Lao People's Democratic Republic	Female	CRC	1	1994	2004	0.454105	0.323374	0.585005	0	0.45_x000D_ (0.32, 0.59)
Incidence	Lao People's Democratic Republic	Female	CRC	2	2004	2007	2.85224	1.39543	4.32998	0.001	2.85_x000D_ (1.4, 4.33)
Incidence	Lao People's Democratic Republic	Female	CRC	3	2007	2015	4.84805	4.64837	5.04811	0	4.85_x000D_ (4.65, 5.05)
Incidence	Lao People's Democratic Republic	Female	CRC	4	2015	2021	2.65485	2.32792	2.98283	0	2.65_x000D_ (2.33, 2.98)
Incidence	Lao People's Democratic Republic	Female	CRC	5	2021	2023	6.25774	4.7527	7.78441	0	6.26_x000D_ (4.75, 7.78)
Incidence	Lao People's Democratic Republic	Male	CRC	0	1990	2000	0.554297	0.40543	0.703385	0	0.55_x000D_ (0.41, 0.7)
Incidence	Lao People's Democratic Republic	Male	CRC	1	2000	2005	1.56714	0.957735	2.18023	0	1.57_x000D_ (0.96, 2.18)
Incidence	Lao People's Democratic Republic	Male	CRC	2	2005	2014	3.91848	3.70292	4.13448	0	3.92_x000D_ (3.7, 4.13)
Incidence	Lao People's Democratic Republic	Male	CRC	3	2014	2019	1.33466	0.726647	1.94634	0	1.33_x000D_ (0.73, 1.95)
Incidence	Lao People's Democratic Republic	Male	CRC	4	2019	2023	3.84331	3.22025	4.47014	0	3.84_x000D_ (3.22, 4.47)
Incidence	Malaysia	Both	CRC	0	1990	2001	2.94213	2.65514	3.22993	0	2.94_x000D_ (2.66, 3.23)
Incidence	Malaysia	Both	CRC	1	2001	2013	-0.0670726	-0.345676	0.212309	0.625	-0.07_x000D_ (-0.35, 0.21)
Incidence	Malaysia	Both	CRC	2	2013	2023	2.21553	1.88655	2.54558	0	2.22_x000D_ (1.89, 2.55)
Incidence	Malaysia	Female	CRC	0	1990	2001	2.95402	2.76739	3.141	0	2.95_x000D_ (2.77, 3.14)
Incidence	Malaysia	Female	CRC	1	2001	2012	-0.658016	-0.865934	-0.449662	0	-0.66_x000D_ (-0.87, -0.45)
Incidence	Malaysia	Female	CRC	2	2012	2020	0.882366	0.520209	1.24583	0	0.88_x000D_ (0.52, 1.25)
Incidence	Malaysia	Female	CRC	3	2020	2023	4.67719	3.27806	6.09528	0	4.68_x000D_ (3.28, 6.1)
Incidence	Malaysia	Male	CRC	0	1990	2000	3.13598	2.76017	3.51317	0	3.14_x000D_ (2.76, 3.51)
Incidence	Malaysia	Male	CRC	1	2000	2012	0.467679	0.150557	0.785804	0.005	0.47_x000D_ (0.15, 0.79)
Incidence	Malaysia	Male	CRC	2	2012	2023	2.45087	2.12749	2.77528	0	2.45_x000D_ (2.13, 2.78)
Incidence	Maldives	Both	CRC	0	1990	2000	2.25091	2.07524	2.42688	0	2.25_x000D_ (2.08, 2.43)
Incidence	Maldives	Both	CRC	1	2000	2009	4.03377	3.78336	4.28479	0	4.03_x000D_ (3.78, 4.28)
Incidence	Maldives	Both	CRC	2	2009	2014	1.46081	0.754608	2.17196	0	1.46_x000D_ (0.75, 2.17)
Incidence	Maldives	Both	CRC	3	2014	2021	2.59128	2.20898	2.97502	0	2.59_x000D_ (2.21, 2.98)
Incidence	Maldives	Both	CRC	4	2021	2023	5.63518	3.32754	7.99435	0	5.64_x000D_ (3.33, 7.99)
Incidence	Maldives	Female	CRC	0	1990	2000	1.81771	1.58757	2.04838	0	1.82_x000D_ (1.59, 2.05)
Incidence	Maldives	Female	CRC	1	2000	2009	2.78979	2.46431	3.11631	0	2.79_x000D_ (2.46, 3.12)
Incidence	Maldives	Female	CRC	2	2009	2015	0.806448	0.153358	1.4638	0.018	0.81_x000D_ (0.15, 1.46)
Incidence	Maldives	Female	CRC	3	2015	2023	2.63733	2.31233	2.96337	0	2.64_x000D_ (2.31, 2.96)
Incidence	Maldives	Male	CRC	0	1990	1999	2.32993	1.99157	2.66941	0	2.33_x000D_ (1.99, 2.67)
Incidence	Maldives	Male	CRC	1	1999	2009	4.92079	4.57387	5.26887	0	4.92_x000D_ (4.57, 5.27)
Incidence	Maldives	Male	CRC	2	2009	2021	2.54354	2.29302	2.79468	0	2.54_x000D_ (2.29, 2.79)
Incidence	Maldives	Male	CRC	3	2021	2023	7.59392	3.76022	11.5693	0	7.59_x000D_ (3.76, 11.57)
Incidence	Mauritius	Both	CRC	0	1990	1997	3.93503	2.80346	5.07905	0	3.94_x000D_ (2.8, 5.08)
Incidence	Mauritius	Both	CRC	1	1997	2023	1.33874	1.18536	1.49236	0	1.34_x000D_ (1.19, 1.49)
Incidence	Mauritius	Female	CRC	0	1990	2023	1.39667	1.26864	1.52486	0	1.4_x000D_ (1.27, 1.52)
Incidence	Mauritius	Male	CRC	0	1990	1995	8.43424	5.77375	11.1616	0	8.43_x000D_ (5.77, 11.16)
Incidence	Mauritius	Male	CRC	1	1995	2023	1.37302	1.18688	1.55949	0	1.37_x000D_ (1.19, 1.56)
Incidence	Mongolia	Both	CRC	0	1990	1992	4.14387	1.82225	6.51842	0.001	4.14_x000D_ (1.82, 6.52)
Incidence	Mongolia	Both	CRC	1	1992	1997	0.281337	-0.431051	0.998822	0.417	0.28_x000D_ (-0.43, 1)
Incidence	Mongolia	Both	CRC	2	1997	2005	-3.32632	-3.61712	-3.03463	0	-3.33_x000D_ (-3.62, -3.03)
Incidence	Mongolia	Both	CRC	3	2005	2014	1.45129	1.20204	1.70115	0	1.45_x000D_ (1.2, 1.7)
Incidence	Mongolia	Both	CRC	4	2014	2020	-0.192829	-0.694705	0.311583	0.43	-0.19_x000D_ (-0.69, 0.31)
Incidence	Mongolia	Both	CRC	5	2020	2023	3.89247	2.72793	5.0702	0	3.89_x000D_ (2.73, 5.07)
Incidence	Mongolia	Female	CRC	0	1990	1992	4.88932	0.311028	9.67657	0.037	4.89_x000D_ (0.31, 9.68)
Incidence	Mongolia	Female	CRC	1	1992	1998	0.616718	-0.382401	1.62586	0.211	0.62_x000D_ (-0.38, 1.63)
Incidence	Mongolia	Female	CRC	2	1998	2005	-4.94074	-5.65516	-4.22092	0	-4.94_x000D_ (-5.66, -4.22)
Incidence	Mongolia	Female	CRC	3	2005	2015	1.44547	1.033	1.85961	0	1.45_x000D_ (1.03, 1.86)
Incidence	Mongolia	Female	CRC	4	2015	2020	-1.42655	-2.80797	-0.0254967	0.046	-1.43_x000D_ (-2.81, -0.03)
Incidence	Mongolia	Female	CRC	5	2020	2023	6.15985	3.81713	8.55544	0	6.16_x000D_ (3.82, 8.56)
Incidence	Mongolia	Male	CRC	0	1990	1994	1.84091	-0.420635	4.15382	0.107	1.84_x000D_ (-0.42, 4.15)
Incidence	Mongolia	Male	CRC	1	1994	2004	-2.10173	-2.73432	-1.46501	0	-2.1_x000D_ (-2.73, -1.47)
Incidence	Mongolia	Male	CRC	2	2004	2023	1.07908	0.866702	1.2919	0	1.08_x000D_ (0.87, 1.29)
Incidence	Myanmar	Both	CRC	0	1990	2003	-0.0926333	-0.388857	0.204471	0.528	-0.09_x000D_ (-0.39, 0.2)
Incidence	Myanmar	Both	CRC	1	2003	2023	2.27891	2.12015	2.43791	0	2.28_x000D_ (2.12, 2.44)
Incidence	Myanmar	Female	CRC	0	1990	2005	-0.222242	-0.564664	0.12136	0.196	-0.22_x000D_ (-0.56, 0.12)
Incidence	Myanmar	Female	CRC	1	2005	2023	2.21716	1.95037	2.48464	0	2.22_x000D_ (1.95, 2.48)
Incidence	Myanmar	Male	CRC	0	1990	2002	0.126045	-0.102328	0.35494	0.268	0.13_x000D_ (-0.1, 0.35)
Incidence	Myanmar	Male	CRC	1	2002	2023	2.51723	2.4164	2.61816	0	2.52_x000D_ (2.42, 2.62)
Incidence	Nepal	Both	CRC	0	1990	2001	1.56184	1.443	1.68083	0	1.56_x000D_ (1.44, 1.68)
Incidence	Nepal	Both	CRC	1	2001	2013	-0.976593	-1.09247	-0.860582	0	-0.98_x000D_ (-1.09, -0.86)
Incidence	Nepal	Both	CRC	2	2013	2019	1.1734	0.781276	1.56706	0	1.17_x000D_ (0.78, 1.57)
Incidence	Nepal	Both	CRC	3	2019	2023	4.90498	4.33044	5.48269	0	4.9_x000D_ (4.33, 5.48)
Incidence	Nepal	Female	CRC	0	1990	2001	1.33112	1.19571	1.4667	0	1.33_x000D_ (1.2, 1.47)
Incidence	Nepal	Female	CRC	1	2001	2012	-1.64302	-1.79476	-1.49103	0	-1.64_x000D_ (-1.79, -1.49)
Incidence	Nepal	Female	CRC	2	2012	2019	1.09447	0.756123	1.43395	0	1.09_x000D_ (0.76, 1.43)
Incidence	Nepal	Female	CRC	3	2019	2023	5.35762	4.6989	6.02048	0	5.36_x000D_ (4.7, 6.02)
Incidence	Nepal	Male	CRC	0	1990	2001	1.77893	1.66746	1.89051	0	1.78_x000D_ (1.67, 1.89)
Incidence	Nepal	Male	CRC	1	2001	2010	-0.317171	-0.49378	-0.140247	0.001	-0.32_x000D_ (-0.49, -0.14)
Incidence	Nepal	Male	CRC	2	2010	2013	-1.16477	-2.75811	0.454668	0.148	-1.16_x000D_ (-2.76, 0.45)
Incidence	Nepal	Male	CRC	3	2013	2019	1.26207	0.894732	1.63074	0	1.26_x000D_ (0.89, 1.63)
Incidence	Nepal	Male	CRC	4	2019	2023	4.54336	4.00744	5.08205	0	4.54_x000D_ (4.01, 5.08)
Incidence	Pakistan	Both	CRC	0	1990	1997	-0.524643	-0.941541	-0.10599	0.017	-0.52_x000D_ (-0.94, -0.11)
Incidence	Pakistan	Both	CRC	1	1997	2000	3.62215	0.416129	6.93052	0.029	3.62_x000D_ (0.42, 6.93)
Incidence	Pakistan	Both	CRC	2	2000	2011	1.32214	1.07454	1.57034	0	1.32_x000D_ (1.07, 1.57)
Incidence	Pakistan	Both	CRC	3	2011	2018	0.368821	-0.162959	0.903433	0.162	0.37_x000D_ (-0.16, 0.9)
Incidence	Pakistan	Both	CRC	4	2018	2021	4.66936	1.43094	8.01117	0.007	4.67_x000D_ (1.43, 8.01)
Incidence	Pakistan	Both	CRC	5	2021	2023	-1.08136	-4.14186	2.07684	0.475	-1.08_x000D_ (-4.14, 2.08)
Incidence	Pakistan	Female	CRC	0	1990	1997	-0.861693	-1.32443	-0.39679	0.001	-0.86_x000D_ (-1.32, -0.4)
Incidence	Pakistan	Female	CRC	1	1997	2000	3.41559	-0.142398	7.10035	0.059	3.42_x000D_ (-0.14, 7.1)
Incidence	Pakistan	Female	CRC	2	2000	2015	1.14104	0.975175	1.30718	0	1.14_x000D_ (0.98, 1.31)
Incidence	Pakistan	Female	CRC	3	2015	2018	-0.228095	-3.66072	3.32684	0.892	-0.23_x000D_ (-3.66, 3.33)
Incidence	Pakistan	Female	CRC	4	2018	2021	4.68156	1.08002	8.41143	0.013	4.68_x000D_ (1.08, 8.41)
Incidence	Pakistan	Female	CRC	5	2021	2023	-1.08317	-4.48638	2.4413	0.52	-1.08_x000D_ (-4.49, 2.44)
Incidence	Pakistan	Male	CRC	0	1990	1997	-0.300939	-0.730663	0.130644	0.159	-0.3_x000D_ (-0.73, 0.13)
Incidence	Pakistan	Male	CRC	1	1997	2000	3.73207	0.432613	7.13992	0.029	3.73_x000D_ (0.43, 7.14)
Incidence	Pakistan	Male	CRC	2	2000	2010	1.45982	1.16088	1.75965	0	1.46_x000D_ (1.16, 1.76)
Incidence	Pakistan	Male	CRC	3	2010	2018	0.111683	-0.319819	0.545053	0.593	0.11_x000D_ (-0.32, 0.55)
Incidence	Pakistan	Male	CRC	4	2018	2021	5.21987	1.87309	8.6766	0.004	5.22_x000D_ (1.87, 8.68)
Incidence	Pakistan	Male	CRC	5	2021	2023	-1.28618	-4.42602	1.95681	0.41	-1.29_x000D_ (-4.43, 1.96)
Incidence	Philippines	Both	CRC	0	1990	1995	2.05324	0.293368	3.84399	0.024	2.05_x000D_ (0.29, 3.84)
Incidence	Philippines	Both	CRC	1	1995	2023	0.680985	0.551499	0.810638	0	0.68_x000D_ (0.55, 0.81)
Incidence	Philippines	Female	CRC	0	1990	2023	0.775242	0.678524	0.872054	0	0.78_x000D_ (0.68, 0.87)
Incidence	Philippines	Male	CRC	0	1990	2013	1.11432	0.93348	1.29549	0	1.11_x000D_ (0.93, 1.3)
Incidence	Philippines	Male	CRC	1	2013	2023	0.0326344	-0.592565	0.661765	0.916	0.03_x000D_ (-0.59, 0.66)
Incidence	Republic of Korea	Both	CRC	0	1990	1999	2.52172	2.21908	2.82527	0	2.52_x000D_ (2.22, 2.83)
Incidence	Republic of Korea	Both	CRC	1	1999	2002	0.163465	-3.02843	3.46042	0.917	0.16_x000D_ (-3.03, 3.46)
Incidence	Republic of Korea	Both	CRC	2	2002	2007	5.20536	4.13343	6.28833	0	5.21_x000D_ (4.13, 6.29)
Incidence	Republic of Korea	Both	CRC	3	2007	2012	1.13253	0.102095	2.17358	0.033	1.13_x000D_ (0.1, 2.17)
Incidence	Republic of Korea	Both	CRC	4	2012	2021	-0.668614	-1.01899	-0.316999	0.001	-0.67_x000D_ (-1.02, -0.32)
Incidence	Republic of Korea	Both	CRC	5	2021	2023	1.2937	-1.93421	4.62786	0.414	1.29_x000D_ (-1.93, 4.63)
Incidence	Republic of Korea	Female	CRC	0	1990	1999	2.98875	2.71398	3.26425	0	2.99_x000D_ (2.71, 3.26)
Incidence	Republic of Korea	Female	CRC	1	1999	2002	0.222102	-2.66836	3.1984	0.875	0.22_x000D_ (-2.67, 3.2)
Incidence	Republic of Korea	Female	CRC	2	2002	2007	3.91633	2.9591	4.88247	0	3.92_x000D_ (2.96, 4.88)
Incidence	Republic of Korea	Female	CRC	3	2007	2016	-0.0971771	-0.415662	0.222326	0.529	-0.1_x000D_ (-0.42, 0.22)
Incidence	Republic of Korea	Female	CRC	4	2016	2021	-1.07994	-1.99115	-0.160252	0.024	-1.08_x000D_ (-1.99, -0.16)
Incidence	Republic of Korea	Female	CRC	5	2021	2023	2.82961	-0.136056	5.88335	0.06	2.83_x000D_ (-0.14, 5.88)
Incidence	Republic of Korea	Male	CRC	0	1990	1992	-0.0901685	-3.47043	3.40847	0.957	-0.09_x000D_ (-3.47, 3.41)
Incidence	Republic of Korea	Male	CRC	1	1992	1998	2.62895	1.84212	3.42186	0	2.63_x000D_ (1.84, 3.42)
Incidence	Republic of Korea	Male	CRC	2	1998	2002	0.11299	-1.59515	1.85078	0.892	0.11_x000D_ (-1.6, 1.85)
Incidence	Republic of Korea	Male	CRC	3	2002	2007	6.17546	5.0261	7.33741	0	6.18_x000D_ (5.03, 7.34)
Incidence	Republic of Korea	Male	CRC	4	2007	2012	1.48987	0.391231	2.60054	0.011	1.49_x000D_ (0.39, 2.6)
Incidence	Republic of Korea	Male	CRC	5	2012	2023	-0.789301	-1.01925	-0.558815	0	-0.79_x000D_ (-1.02, -0.56)
Incidence	Seychelles	Both	CRC	0	1990	1992	6.33147	2.38791	10.4269	0.003	6.33_x000D_ (2.39, 10.43)
Incidence	Seychelles	Both	CRC	1	1992	2000	3.18942	2.6696	3.71187	0	3.19_x000D_ (2.67, 3.71)
Incidence	Seychelles	Both	CRC	2	2000	2004	0.326716	-1.55129	2.24055	0.72	0.33_x000D_ (-1.55, 2.24)
Incidence	Seychelles	Both	CRC	3	2004	2010	1.93986	1.08203	2.80497	0	1.94_x000D_ (1.08, 2.8)
Incidence	Seychelles	Both	CRC	4	2010	2020	-1.45539	-1.79478	-1.11482	0	-1.46_x000D_ (-1.79, -1.11)
Incidence	Seychelles	Both	CRC	5	2020	2023	6.55283	4.55828	8.58543	0	6.55_x000D_ (4.56, 8.59)
Incidence	Seychelles	Female	CRC	0	1990	2000	2.41219	2.22747	2.59725	0	2.41_x000D_ (2.23, 2.6)
Incidence	Seychelles	Female	CRC	1	2000	2010	1.30094	1.08672	1.51562	0	1.3_x000D_ (1.09, 1.52)
Incidence	Seychelles	Female	CRC	2	2010	2017	-1.62162	-2.0065	-1.23524	0	-1.62_x000D_ (-2.01, -1.24)
Incidence	Seychelles	Female	CRC	3	2017	2020	0.53612	-1.76851	2.89482	0.636	0.54_x000D_ (-1.77, 2.89)
Incidence	Seychelles	Female	CRC	4	2020	2023	6.36543	5.13923	7.60593	0	6.37_x000D_ (5.14, 7.61)
Incidence	Seychelles	Male	CRC	0	1990	1992	9.05784	2.63474	15.8829	0.007	9.06_x000D_ (2.63, 15.88)
Incidence	Seychelles	Male	CRC	1	1992	1998	4.59035	3.1803	6.01967	0	4.59_x000D_ (3.18, 6.02)
Incidence	Seychelles	Male	CRC	2	1998	2013	1.17869	0.891166	1.46702	0	1.18_x000D_ (0.89, 1.47)
Incidence	Seychelles	Male	CRC	3	2013	2019	-3.31838	-4.62181	-1.99714	0	-3.32_x000D_ (-4.62, -2)
Incidence	Seychelles	Male	CRC	4	2019	2023	4.36162	2.37743	6.38425	0	4.36_x000D_ (2.38, 6.38)
Incidence	Singapore	Both	CRC	0	1990	1994	1.92682	0.667446	3.20194	0.004	1.93_x000D_ (0.67, 3.2)
Incidence	Singapore	Both	CRC	1	1994	2007	0.0184772	-0.213772	0.251267	0.871	0.02_x000D_ (-0.21, 0.25)
Incidence	Singapore	Both	CRC	2	2007	2021	-0.93871	-1.14263	-0.734365	0	-0.94_x000D_ (-1.14, -0.73)
Incidence	Singapore	Both	CRC	3	2021	2023	2.36917	-1.57742	6.47402	0.23	2.37_x000D_ (-1.58, 6.47)
Incidence	Singapore	Female	CRC	0	1990	1998	1.37852	0.598694	2.16439	0.001	1.38_x000D_ (0.6, 2.16)
Incidence	Singapore	Female	CRC	1	1998	2023	-0.488172	-0.626196	-0.349957	0	-0.49_x000D_ (-0.63, -0.35)
Incidence	Singapore	Male	CRC	0	1990	1994	3.19385	1.47922	4.93745	0.001	3.19_x000D_ (1.48, 4.94)
Incidence	Singapore	Male	CRC	1	1994	1997	-1.98149	-7.03978	3.35203	0.44	-1.98_x000D_ (-7.04, 3.35)
Incidence	Singapore	Male	CRC	2	1997	2007	0.259121	-0.224643	0.745231	0.278	0.26_x000D_ (-0.22, 0.75)
Incidence	Singapore	Male	CRC	3	2007	2021	-1.28639	-1.56015	-1.01187	0	-1.29_x000D_ (-1.56, -1.01)
Incidence	Singapore	Male	CRC	4	2021	2023	2.85485	-2.45301	8.45154	0.281	2.85_x000D_ (-2.45, 8.45)
Incidence	South Asia	Both	CRC	0	1990	1995	-0.766669	-1.45553	-0.072993	0.032	-0.77_x000D_ (-1.46, -0.07)
Incidence	South Asia	Both	CRC	1	1995	1998	2.83925	-0.31512	6.09342	0.076	2.84_x000D_ (-0.32, 6.09)
Incidence	South Asia	Both	CRC	2	1998	2015	0.207498	0.0878554	0.327284	0.002	0.21_x000D_ (0.09, 0.33)
Incidence	South Asia	Both	CRC	3	2015	2023	3.06929	2.71954	3.42023	0	3.07_x000D_ (2.72, 3.42)
Incidence	South Asia	Female	CRC	0	1990	1995	-1.0739	-1.76118	-0.381815	0.004	-1.07_x000D_ (-1.76, -0.38)
Incidence	South Asia	Female	CRC	1	1995	1998	2.86615	-0.291536	6.12383	0.074	2.87_x000D_ (-0.29, 6.12)
Incidence	South Asia	Female	CRC	2	1998	2013	-0.229931	-0.375654	-0.0839961	0.003	-0.23_x000D_ (-0.38, -0.08)
Incidence	South Asia	Female	CRC	3	2013	2023	2.56834	2.31969	2.8176	0	2.57_x000D_ (2.32, 2.82)
Incidence	South Asia	Male	CRC	0	1990	1995	-0.410095	-1.04452	0.228397	0.193	-0.41_x000D_ (-1.04, 0.23)
Incidence	South Asia	Male	CRC	1	1995	1998	2.40419	-0.48113	5.37315	0.097	2.4_x000D_ (-0.48, 5.37)
Incidence	South Asia	Male	CRC	2	1998	2010	0.902694	0.708453	1.09731	0	0.9_x000D_ (0.71, 1.1)
Incidence	South Asia	Male	CRC	3	2010	2015	-1.04474	-1.93505	-0.146337	0.025	-1.04_x000D_ (-1.94, -0.15)
Incidence	South Asia	Male	CRC	4	2015	2021	4.02092	3.35827	4.68782	0	4.02_x000D_ (3.36, 4.69)
Incidence	South Asia	Male	CRC	5	2021	2023	1.8963	-0.974702	4.85055	0.183	1.9_x000D_ (-0.97, 4.85)
Incidence	Southeast Asia	Both	CRC	0	1990	1994	2.55525	1.8627	3.25252	0	2.56_x000D_ (1.86, 3.25)
Incidence	Southeast Asia	Both	CRC	1	1994	1997	0.320888	-1.80585	2.49369	0.758	0.32_x000D_ (-1.81, 2.49)
Incidence	Southeast Asia	Both	CRC	2	1997	2010	2.26476	2.13527	2.39442	0	2.26_x000D_ (2.14, 2.39)
Incidence	Southeast Asia	Both	CRC	3	2010	2019	0.995378	0.759536	1.23177	0	1_x000D_ (0.76, 1.23)
Incidence	Southeast Asia	Both	CRC	4	2019	2023	2.52727	1.8349	3.22435	0	2.53_x000D_ (1.83, 3.22)
Incidence	Southeast Asia	Female	CRC	0	1990	1994	2.31191	1.55118	3.07834	0	2.31_x000D_ (1.55, 3.08)
Incidence	Southeast Asia	Female	CRC	1	1994	1997	0.704829	-1.64405	3.10981	0.542	0.7_x000D_ (-1.64, 3.11)
Incidence	Southeast Asia	Female	CRC	2	1997	2011	1.82542	1.69953	1.95145	0	1.83_x000D_ (1.7, 1.95)
Incidence	Southeast Asia	Female	CRC	3	2011	2020	0.869631	0.610221	1.12971	0	0.87_x000D_ (0.61, 1.13)
Incidence	Southeast Asia	Female	CRC	4	2020	2023	2.99548	1.78724	4.21807	0	3_x000D_ (1.79, 4.22)
Incidence	Southeast Asia	Male	CRC	0	1990	1994	2.75927	2.08813	3.43482	0	2.76_x000D_ (2.09, 3.43)
Incidence	Southeast Asia	Male	CRC	1	1994	1997	0.103127	-1.94978	2.19902	0.918	0.1_x000D_ (-1.95, 2.2)
Incidence	Southeast Asia	Male	CRC	2	1997	2010	2.56189	2.4363	2.68763	0	2.56_x000D_ (2.44, 2.69)
Incidence	Southeast Asia	Male	CRC	3	2010	2019	1.02879	0.800633	1.25746	0	1.03_x000D_ (0.8, 1.26)
Incidence	Southeast Asia	Male	CRC	4	2019	2023	2.61952	1.94929	3.29415	0	2.62_x000D_ (1.95, 3.29)
Incidence	Sri Lanka	Both	CRC	0	1990	2003	0.839107	0.543436	1.13565	0	0.84_x000D_ (0.54, 1.14)
Incidence	Sri Lanka	Both	CRC	1	2003	2021	2.25495	2.05461	2.45569	0	2.25_x000D_ (2.05, 2.46)
Incidence	Sri Lanka	Both	CRC	2	2021	2023	15.9448	9.62783	22.6258	0	15.94_x000D_ (9.63, 22.63)
Incidence	Sri Lanka	Female	CRC	0	1990	2003	0.38957	0.00723391	0.773368	0.046	0.39_x000D_ (0.01, 0.77)
Incidence	Sri Lanka	Female	CRC	1	2003	2021	2.31777	2.05734	2.57886	0	2.32_x000D_ (2.06, 2.58)
Incidence	Sri Lanka	Female	CRC	2	2021	2023	13.9038	5.90612	22.5053	0.001	13.9_x000D_ (5.91, 22.51)
Incidence	Sri Lanka	Male	CRC	0	1990	2006	1.38128	1.20805	1.55482	0	1.38_x000D_ (1.21, 1.55)
Incidence	Sri Lanka	Male	CRC	1	2006	2018	2.67547	2.36722	2.98465	0	2.68_x000D_ (2.37, 2.98)
Incidence	Sri Lanka	Male	CRC	2	2018	2021	-0.0453272	-4.40505	4.51323	0.983	-0.05_x000D_ (-4.41, 4.51)
Incidence	Sri Lanka	Male	CRC	3	2021	2023	20.3437	15.0946	25.8321	0	20.34_x000D_ (15.09, 25.83)
Incidence	Taiwan (Province of China)	Both	CRC	0	1990	1995	5.69975	5.06953	6.33376	0	5.7_x000D_ (5.07, 6.33)
Incidence	Taiwan (Province of China)	Both	CRC	1	1995	2001	3.382	2.7656	4.0021	0	3.38_x000D_ (2.77, 4)
Incidence	Taiwan (Province of China)	Both	CRC	2	2001	2010	0.59648	0.30336	0.890455	0	0.6_x000D_ (0.3, 0.89)
Incidence	Taiwan (Province of China)	Both	CRC	3	2010	2020	-1.25386	-1.49465	-1.01248	0	-1.25_x000D_ (-1.49, -1.01)
Incidence	Taiwan (Province of China)	Both	CRC	4	2020	2023	2.48143	1.12015	3.86105	0.001	2.48_x000D_ (1.12, 3.86)
Incidence	Taiwan (Province of China)	Female	CRC	0	1990	1992	6.8486	2.69178	11.1737	0.002	6.85_x000D_ (2.69, 11.17)
Incidence	Taiwan (Province of China)	Female	CRC	1	1992	2001	3.75136	3.30313	4.20153	0	3.75_x000D_ (3.3, 4.2)
Incidence	Taiwan (Province of China)	Female	CRC	2	2001	2010	0.139842	-0.292779	0.574341	0.508	0.14_x000D_ (-0.29, 0.57)
Incidence	Taiwan (Province of China)	Female	CRC	3	2010	2020	-1.35234	-1.70903	-0.994359	0	-1.35_x000D_ (-1.71, -0.99)
Incidence	Taiwan (Province of China)	Female	CRC	4	2020	2023	1.49102	-0.502762	3.52475	0.135	1.49_x000D_ (-0.5, 3.52)
Incidence	Taiwan (Province of China)	Male	CRC	0	1990	1995	6.35653	5.66436	7.05323	0	6.36_x000D_ (5.66, 7.05)
Incidence	Taiwan (Province of China)	Male	CRC	1	1995	2001	3.49562	2.82207	4.17357	0	3.5_x000D_ (2.82, 4.17)
Incidence	Taiwan (Province of China)	Male	CRC	2	2001	2011	0.940042	0.67134	1.20946	0	0.94_x000D_ (0.67, 1.21)
Incidence	Taiwan (Province of China)	Male	CRC	3	2011	2019	-1.42012	-1.80403	-1.03472	0	-1.42_x000D_ (-1.8, -1.03)
Incidence	Taiwan (Province of China)	Male	CRC	4	2019	2023	2.24999	1.31019	3.19851	0	2.25_x000D_ (1.31, 3.2)
Incidence	Tajikistan	Both	CRC	0	1990	1993	2.25177	-0.174122	4.73661	0.067	2.25_x000D_ (-0.17, 4.74)
Incidence	Tajikistan	Both	CRC	1	1993	1999	-6.56601	-7.56392	-5.55732	0	-6.57_x000D_ (-7.56, -5.56)
Incidence	Tajikistan	Both	CRC	2	1999	2004	0.793073	-0.725974	2.33536	0.288	0.79_x000D_ (-0.73, 2.34)
Incidence	Tajikistan	Both	CRC	3	2004	2012	-2.45021	-3.07419	-1.82221	0	-2.45_x000D_ (-3.07, -1.82)
Incidence	Tajikistan	Both	CRC	4	2012	2020	1.75679	1.1059	2.41188	0	1.76_x000D_ (1.11, 2.41)
Incidence	Tajikistan	Both	CRC	5	2020	2023	7.1512	4.60908	9.75511	0	7.15_x000D_ (4.61, 9.76)
Incidence	Tajikistan	Female	CRC	0	1990	1993	2.79947	0.29413	5.36739	0.03	2.8_x000D_ (0.29, 5.37)
Incidence	Tajikistan	Female	CRC	1	1993	1998	-7.30211	-8.73739	-5.84425	0	-7.3_x000D_ (-8.74, -5.84)
Incidence	Tajikistan	Female	CRC	2	1998	2003	0.310949	-1.24221	1.88854	0.68	0.31_x000D_ (-1.24, 1.89)
Incidence	Tajikistan	Female	CRC	3	2003	2013	-2.55216	-2.99014	-2.1122	0	-2.55_x000D_ (-2.99, -2.11)
Incidence	Tajikistan	Female	CRC	4	2013	2020	2.84826	1.99397	3.70971	0	2.85_x000D_ (1.99, 3.71)
Incidence	Tajikistan	Female	CRC	5	2020	2023	8.83186	6.1795	11.5505	0	8.83_x000D_ (6.18, 11.55)
Incidence	Tajikistan	Male	CRC	0	1990	1993	2.09228	-1.37736	5.68398	0.223	2.09_x000D_ (-1.38, 5.68)
Incidence	Tajikistan	Male	CRC	1	1993	1999	-6.90013	-8.32865	-5.44934	0	-6.9_x000D_ (-8.33, -5.45)
Incidence	Tajikistan	Male	CRC	2	1999	2005	0.398493	-1.14203	1.96302	0.594	0.4_x000D_ (-1.14, 1.96)
Incidence	Tajikistan	Male	CRC	3	2005	2011	-2.66438	-4.1579	-1.14758	0.002	-2.66_x000D_ (-4.16, -1.15)
Incidence	Tajikistan	Male	CRC	4	2011	2021	1.16732	0.530691	1.80798	0.001	1.17_x000D_ (0.53, 1.81)
Incidence	Tajikistan	Male	CRC	5	2021	2023	8.51596	1.2654	16.2857	0.023	8.52_x000D_ (1.27, 16.29)
Incidence	Thailand	Both	CRC	0	1990	1994	5.41632	4.11328	6.73568	0	5.42_x000D_ (4.11, 6.74)
Incidence	Thailand	Both	CRC	1	1994	1997	-3.03018	-6.7702	0.859873	0.117	-3.03_x000D_ (-6.77, 0.86)
Incidence	Thailand	Both	CRC	2	1997	2000	7.32264	3.18332	11.628	0.001	7.32_x000D_ (3.18, 11.63)
Incidence	Thailand	Both	CRC	3	2000	2006	1.40307	0.515145	2.29885	0.004	1.4_x000D_ (0.52, 2.3)
Incidence	Thailand	Both	CRC	4	2006	2018	-1.50508	-1.76592	-1.24354	0	-1.51_x000D_ (-1.77, -1.24)
Incidence	Thailand	Both	CRC	5	2018	2023	3.03804	2.1358	3.94826	0	3.04_x000D_ (2.14, 3.95)
Incidence	Thailand	Female	CRC	0	1990	1994	4.06599	2.8099	5.33742	0	4.07_x000D_ (2.81, 5.34)
Incidence	Thailand	Female	CRC	1	1994	1997	-2.61072	-6.27969	1.20188	0.164	-2.61_x000D_ (-6.28, 1.2)
Incidence	Thailand	Female	CRC	2	1997	2000	7.90633	3.84115	12.1307	0.001	7.91_x000D_ (3.84, 12.13)
Incidence	Thailand	Female	CRC	3	2000	2007	0.643243	-0.00791515	1.29864	0.053	0.64_x000D_ (-0.01, 1.3)
Incidence	Thailand	Female	CRC	4	2007	2018	-2.37327	-2.66469	-2.08097	0	-2.37_x000D_ (-2.66, -2.08)
Incidence	Thailand	Female	CRC	5	2018	2023	1.92335	1.05191	2.80231	0	1.92_x000D_ (1.05, 2.8)
Incidence	Thailand	Male	CRC	0	1990	1994	6.45318	5.03108	7.89455	0	6.45_x000D_ (5.03, 7.89)
Incidence	Thailand	Male	CRC	1	1994	1997	-3.38359	-7.40649	0.814087	0.106	-3.38_x000D_ (-7.41, 0.81)
Incidence	Thailand	Male	CRC	2	1997	2000	7.1609	2.69895	11.8167	0.003	7.16_x000D_ (2.7, 11.82)
Incidence	Thailand	Male	CRC	3	2000	2006	1.65663	0.694465	2.62798	0.002	1.66_x000D_ (0.69, 2.63)
Incidence	Thailand	Male	CRC	4	2006	2018	-1.03925	-1.3226	-0.755087	0	-1.04_x000D_ (-1.32, -0.76)
Incidence	Thailand	Male	CRC	5	2018	2023	3.80458	2.82209	4.79646	0	3.8_x000D_ (2.82, 4.8)
Incidence	Timor-Leste	Both	CRC	0	1990	1996	1.00858	0.576975	1.44203	0	1.01_x000D_ (0.58, 1.44)
Incidence	Timor-Leste	Both	CRC	1	1996	2008	-0.152138	-0.322529	0.0185436	0.078	-0.15_x000D_ (-0.32, 0.02)
Incidence	Timor-Leste	Both	CRC	2	2008	2012	3.2141	1.91498	4.52979	0	3.21_x000D_ (1.91, 4.53)
Incidence	Timor-Leste	Both	CRC	3	2012	2019	0.600023	0.170166	1.03172	0.009	0.6_x000D_ (0.17, 1.03)
Incidence	Timor-Leste	Both	CRC	4	2019	2023	2.92564	2.10439	3.75349	0	2.93_x000D_ (2.1, 3.75)
Incidence	Timor-Leste	Female	CRC	0	1990	1996	1.44504	0.900444	1.99257	0	1.45_x000D_ (0.9, 1.99)
Incidence	Timor-Leste	Female	CRC	1	1996	2008	-0.232413	-0.446385	-0.0179816	0.035	-0.23_x000D_ (-0.45, -0.02)
Incidence	Timor-Leste	Female	CRC	2	2008	2012	4.17567	2.53005	5.84769	0	4.18_x000D_ (2.53, 5.85)
Incidence	Timor-Leste	Female	CRC	3	2012	2019	0.987232	0.445095	1.53229	0.001	0.99_x000D_ (0.45, 1.53)
Incidence	Timor-Leste	Female	CRC	4	2019	2023	3.06183	2.02917	4.10494	0	3.06_x000D_ (2.03, 4.1)
Incidence	Timor-Leste	Male	CRC	0	1990	1997	0.499499	0.226249	0.773494	0.001	0.5_x000D_ (0.23, 0.77)
Incidence	Timor-Leste	Male	CRC	1	1997	2008	-0.0404794	-0.198903	0.118195	0.6	-0.04_x000D_ (-0.2, 0.12)
Incidence	Timor-Leste	Male	CRC	2	2008	2012	2.35461	1.3172	3.40264	0	2.35_x000D_ (1.32, 3.4)
Incidence	Timor-Leste	Male	CRC	3	2012	2019	0.186815	-0.157623	0.532441	0.272	0.19_x000D_ (-0.16, 0.53)
Incidence	Timor-Leste	Male	CRC	4	2019	2023	2.76878	2.10878	3.43305	0	2.77_x000D_ (2.11, 3.43)
Incidence	Turkmenistan	Both	CRC	0	1990	1997	-0.0287993	-0.826348	0.775164	0.941	-0.03_x000D_ (-0.83, 0.78)
Incidence	Turkmenistan	Both	CRC	1	1997	2000	-9.2409	-14.5211	-3.63448	0.003	-9.24_x000D_ (-14.52, -3.63)
Incidence	Turkmenistan	Both	CRC	2	2000	2006	-2.98392	-4.27555	-1.67487	0	-2.98_x000D_ (-4.28, -1.67)
Incidence	Turkmenistan	Both	CRC	3	2006	2012	3.83425	2.45185	5.2353	0	3.83_x000D_ (2.45, 5.24)
Incidence	Turkmenistan	Both	CRC	4	2012	2023	1.17108	0.763061	1.58076	0	1.17_x000D_ (0.76, 1.58)
Incidence	Turkmenistan	Female	CRC	0	1990	1997	0.431223	-1.14036	2.02778	0.58	0.43_x000D_ (-1.14, 2.03)
Incidence	Turkmenistan	Female	CRC	1	1997	2004	-6.83424	-8.6745	-4.9569	0	-6.83_x000D_ (-8.67, -4.96)
Incidence	Turkmenistan	Female	CRC	2	2004	2023	2.04053	1.68445	2.39785	0	2.04_x000D_ (1.68, 2.4)
Incidence	Turkmenistan	Male	CRC	0	1990	1997	-1.05256	-1.88013	-0.218003	0.016	-1.05_x000D_ (-1.88, -0.22)
Incidence	Turkmenistan	Male	CRC	1	1997	2000	-9.43994	-14.9566	-3.56539	0.004	-9.44_x000D_ (-14.96, -3.57)
Incidence	Turkmenistan	Male	CRC	2	2000	2007	-1.68418	-2.72315	-0.634119	0.003	-1.68_x000D_ (-2.72, -0.63)
Incidence	Turkmenistan	Male	CRC	3	2007	2012	4.72746	2.6665	6.8298	0	4.73_x000D_ (2.67, 6.83)
Incidence	Turkmenistan	Male	CRC	4	2012	2023	0.835845	0.40946	1.26404	0.001	0.84_x000D_ (0.41, 1.26)
Incidence	Uzbekistan	Both	CRC	0	1990	2006	-2.93281	-3.14727	-2.71787	0	-2.93_x000D_ (-3.15, -2.72)
Incidence	Uzbekistan	Both	CRC	1	2006	2012	0.479447	-0.808147	1.78376	0.451	0.48_x000D_ (-0.81, 1.78)
Incidence	Uzbekistan	Both	CRC	2	2012	2016	5.59346	2.59172	8.68304	0.001	5.59_x000D_ (2.59, 8.68)
Incidence	Uzbekistan	Both	CRC	3	2016	2023	1.49204	0.712782	2.27732	0.001	1.49_x000D_ (0.71, 2.28)
Incidence	Uzbekistan	Female	CRC	0	1990	2005	-3.1062	-3.31659	-2.89535	0	-3.11_x000D_ (-3.32, -2.9)
Incidence	Uzbekistan	Female	CRC	1	2005	2013	0.0251565	-0.660044	0.715083	0.94	0.03_x000D_ (-0.66, 0.72)
Incidence	Uzbekistan	Female	CRC	2	2013	2016	6.2609	0.933129	11.8699	0.023	6.26_x000D_ (0.93, 11.87)
Incidence	Uzbekistan	Female	CRC	3	2016	2023	0.821517	0.130861	1.51694	0.022	0.82_x000D_ (0.13, 1.52)
Incidence	Uzbekistan	Male	CRC	0	1990	2009	-2.65407	-2.84995	-2.45779	0	-2.65_x000D_ (-2.85, -2.46)
Incidence	Uzbekistan	Male	CRC	1	2009	2019	4.45555	3.80907	5.10605	0	4.46_x000D_ (3.81, 5.11)
Incidence	Uzbekistan	Male	CRC	2	2019	2023	0.194631	-1.93716	2.37277	0.854	0.19_x000D_ (-1.94, 2.37)
Incidence	Viet Nam	Both	CRC	0	1990	2002	2.49046	2.38849	2.59253	0	2.49_x000D_ (2.39, 2.59)
Incidence	Viet Nam	Both	CRC	1	2002	2011	4.43827	4.24662	4.63026	0	4.44_x000D_ (4.25, 4.63)
Incidence	Viet Nam	Both	CRC	2	2011	2017	2.90401	2.5174	3.29208	0	2.9_x000D_ (2.52, 3.29)
Incidence	Viet Nam	Both	CRC	3	2017	2021	1.46152	0.611123	2.3191	0.002	1.46_x000D_ (0.61, 2.32)
Incidence	Viet Nam	Both	CRC	4	2021	2023	4.98597	3.23348	6.76822	0	4.99_x000D_ (3.23, 6.77)
Incidence	Viet Nam	Female	CRC	0	1990	1996	2.98377	2.71521	3.25304	0	2.98_x000D_ (2.72, 3.25)
Incidence	Viet Nam	Female	CRC	1	1996	2002	2.01276	1.66098	2.36576	0	2.01_x000D_ (1.66, 2.37)
Incidence	Viet Nam	Female	CRC	2	2002	2012	3.68598	3.53986	3.8323	0	3.69_x000D_ (3.54, 3.83)
Incidence	Viet Nam	Female	CRC	3	2012	2018	2.65155	2.29757	3.00675	0	2.65_x000D_ (2.3, 3.01)
Incidence	Viet Nam	Female	CRC	4	2018	2021	0.755364	-0.78917	2.32394	0.318	0.76_x000D_ (-0.79, 2.32)
Incidence	Viet Nam	Female	CRC	5	2021	2023	5.54637	3.92839	7.18954	0	5.55_x000D_ (3.93, 7.19)
Incidence	Viet Nam	Male	CRC	0	1990	2001	2.2825	2.19208	2.373	0	2.28_x000D_ (2.19, 2.37)
Incidence	Viet Nam	Male	CRC	1	2001	2011	4.84167	4.7162	4.9673	0	4.84_x000D_ (4.72, 4.97)
Incidence	Viet Nam	Male	CRC	2	2011	2017	2.84464	2.54341	3.14675	0	2.84_x000D_ (2.54, 3.15)
Incidence	Viet Nam	Male	CRC	3	2017	2021	1.58631	0.922193	2.2548	0	1.59_x000D_ (0.92, 2.25)
Incidence	Viet Nam	Male	CRC	4	2021	2023	4.58715	3.22415	5.96815	0	4.59_x000D_ (3.22, 5.97)
Prevalence	Armenia	Both	CRC	0	1990	1996	-2.90597	-4.40739	-1.38096	0.001	-2.91_x000D_ (-4.41, -1.38)
Prevalence	Armenia	Both	CRC	1	1996	2012	1.77336	1.37761	2.17065	0	1.77_x000D_ (1.38, 2.17)
Prevalence	Armenia	Both	CRC	2	2012	2023	-0.38168	-0.99899	0.23948	0.217	-0.38_x000D_ (-1, 0.24)
Prevalence	Armenia	Female	CRC	0	1990	1996	-2.76263	-4.35706	-1.14162	0.002	-2.76_x000D_ (-4.36, -1.14)
Prevalence	Armenia	Female	CRC	1	1996	2005	2.42973	1.3424	3.52873	0	2.43_x000D_ (1.34, 3.53)
Prevalence	Armenia	Female	CRC	2	2005	2009	-1.45505	-6.15853	3.48417	0.539	-1.46_x000D_ (-6.16, 3.48)
Prevalence	Armenia	Female	CRC	3	2009	2012	4.16602	-5.54022	14.8696	0.394	4.17_x000D_ (-5.54, 14.87)
Prevalence	Armenia	Female	CRC	4	2012	2023	-1.34429	-1.99274	-0.691563	0	-1.34_x000D_ (-1.99, -0.69)
Prevalence	Armenia	Male	CRC	0	1990	1998	-2.70836	-3.82753	-1.57618	0	-2.71_x000D_ (-3.83, -1.58)
Prevalence	Armenia	Male	CRC	1	1998	2010	2.60364	1.87272	3.3398	0	2.6_x000D_ (1.87, 3.34)
Prevalence	Armenia	Male	CRC	2	2010	2023	0.645168	0.0873351	1.20611	0.025	0.65_x000D_ (0.09, 1.21)
Prevalence	Azerbaijan	Both	CRC	0	1990	1993	0.259767	-1.39286	1.9401	0.746	0.26_x000D_ (-1.39, 1.94)
Prevalence	Azerbaijan	Both	CRC	1	1993	2002	-2.9802	-3.33145	-2.62767	0	-2.98_x000D_ (-3.33, -2.63)
Prevalence	Azerbaijan	Both	CRC	2	2002	2009	3.49079	2.91092	4.07393	0	3.49_x000D_ (2.91, 4.07)
Prevalence	Azerbaijan	Both	CRC	3	2009	2017	0.815958	0.369115	1.26479	0.001	0.82_x000D_ (0.37, 1.26)
Prevalence	Azerbaijan	Both	CRC	4	2017	2020	3.86331	0.467474	7.37394	0.028	3.86_x000D_ (0.47, 7.37)
Prevalence	Azerbaijan	Both	CRC	5	2020	2023	-3.53688	-5.12693	-1.92018	0	-3.54_x000D_ (-5.13, -1.92)
Prevalence	Azerbaijan	Female	CRC	0	1990	1993	0.235257	-1.92159	2.43954	0.822	0.24_x000D_ (-1.92, 2.44)
Prevalence	Azerbaijan	Female	CRC	1	1993	2002	-2.49688	-2.95861	-2.03294	0	-2.5_x000D_ (-2.96, -2.03)
Prevalence	Azerbaijan	Female	CRC	2	2002	2009	3.29354	2.53673	4.05594	0	3.29_x000D_ (2.54, 4.06)
Prevalence	Azerbaijan	Female	CRC	3	2009	2017	0.471528	-0.110886	1.05734	0.106	0.47_x000D_ (-0.11, 1.06)
Prevalence	Azerbaijan	Female	CRC	4	2017	2020	5.05142	0.579089	9.72261	0.029	5.05_x000D_ (0.58, 9.72)
Prevalence	Azerbaijan	Female	CRC	5	2020	2023	-5.48929	-7.52296	-3.4109	0	-5.49_x000D_ (-7.52, -3.41)
Prevalence	Azerbaijan	Male	CRC	0	1990	1995	-0.939847	-2.36948	0.510725	0.192	-0.94_x000D_ (-2.37, 0.51)
Prevalence	Azerbaijan	Male	CRC	1	1995	2001	-4.58072	-5.95781	-3.18347	0	-4.58_x000D_ (-5.96, -3.18)
Prevalence	Azerbaijan	Male	CRC	2	2001	2011	2.83344	2.22495	3.44554	0	2.83_x000D_ (2.22, 3.45)
Prevalence	Azerbaijan	Male	CRC	3	2011	2023	0.976062	0.58863	1.36499	0	0.98_x000D_ (0.59, 1.36)
Prevalence	Bangladesh	Both	CRC	0	1990	2000	1.57432	1.10767	2.04312	0	1.57_x000D_ (1.11, 2.04)
Prevalence	Bangladesh	Both	CRC	1	2000	2008	-0.695114	-1.47693	0.0929087	0.081	-0.7_x000D_ (-1.48, 0.09)
Prevalence	Bangladesh	Both	CRC	2	2008	2021	3.46305	3.10182	3.82555	0	3.46_x000D_ (3.1, 3.83)
Prevalence	Bangladesh	Both	CRC	3	2021	2023	13.8286	7.29106	20.7645	0	13.83_x000D_ (7.29, 20.76)
Prevalence	Bangladesh	Female	CRC	0	1990	2000	1.70377	1.21028	2.19967	0	1.7_x000D_ (1.21, 2.2)
Prevalence	Bangladesh	Female	CRC	1	2000	2010	-1.88389	-2.44192	-1.32268	0	-1.88_x000D_ (-2.44, -1.32)
Prevalence	Bangladesh	Female	CRC	2	2010	2021	4.25029	3.74444	4.75861	0	4.25_x000D_ (3.74, 4.76)
Prevalence	Bangladesh	Female	CRC	3	2021	2023	15.3391	8.35319	22.7754	0	15.34_x000D_ (8.35, 22.78)
Prevalence	Bangladesh	Male	CRC	0	1990	2008	1.12533	0.995421	1.2554	0	1.13_x000D_ (1, 1.26)
Prevalence	Bangladesh	Male	CRC	1	2008	2018	3.8827	3.50393	4.26285	0	3.88_x000D_ (3.5, 4.26)
Prevalence	Bangladesh	Male	CRC	2	2018	2021	-0.236719	-4.14981	3.83612	0.904	-0.24_x000D_ (-4.15, 3.84)
Prevalence	Bangladesh	Male	CRC	3	2021	2023	15.3702	10.845	20.0802	0	15.37_x000D_ (10.84, 20.08)
Prevalence	Bhutan	Both	CRC	0	1990	1997	2.26827	2.03938	2.49766	0	2.27_x000D_ (2.04, 2.5)
Prevalence	Bhutan	Both	CRC	1	1997	2000	0.216633	-1.44968	1.91112	0.789	0.22_x000D_ (-1.45, 1.91)
Prevalence	Bhutan	Both	CRC	2	2000	2003	3.03183	1.31872	4.77392	0.002	3.03_x000D_ (1.32, 4.77)
Prevalence	Bhutan	Both	CRC	3	2003	2009	0.778165	0.401036	1.15671	0	0.78_x000D_ (0.4, 1.16)
Prevalence	Bhutan	Both	CRC	4	2009	2015	1.55564	1.17561	1.93711	0	1.56_x000D_ (1.18, 1.94)
Prevalence	Bhutan	Both	CRC	5	2015	2023	2.35741	2.17033	2.54484	0	2.36_x000D_ (2.17, 2.54)
Prevalence	Bhutan	Female	CRC	0	1990	1997	2.70936	2.46345	2.95586	0	2.71_x000D_ (2.46, 2.96)
Prevalence	Bhutan	Female	CRC	1	1997	2000	0.219738	-1.56199	2.03372	0.799	0.22_x000D_ (-1.56, 2.03)
Prevalence	Bhutan	Female	CRC	2	2000	2003	2.86382	1.03508	4.72567	0.004	2.86_x000D_ (1.04, 4.73)
Prevalence	Bhutan	Female	CRC	3	2003	2010	0.184723	-0.118588	0.488955	0.216	0.18_x000D_ (-0.12, 0.49)
Prevalence	Bhutan	Female	CRC	4	2010	2020	1.74947	1.58299	1.91622	0	1.75_x000D_ (1.58, 1.92)
Prevalence	Bhutan	Female	CRC	5	2020	2023	3.31356	2.39107	4.24435	0	3.31_x000D_ (2.39, 4.24)
Prevalence	Bhutan	Male	CRC	0	1990	1997	1.74948	1.53792	1.96148	0	1.75_x000D_ (1.54, 1.96)
Prevalence	Bhutan	Male	CRC	1	1997	2000	0.343022	-1.20779	1.91818	0.651	0.34_x000D_ (-1.21, 1.92)
Prevalence	Bhutan	Male	CRC	2	2000	2003	3.12587	1.53205	4.74471	0.001	3.13_x000D_ (1.53, 4.74)
Prevalence	Bhutan	Male	CRC	3	2003	2014	1.61922	1.49607	1.74251	0	1.62_x000D_ (1.5, 1.74)
Prevalence	Bhutan	Male	CRC	4	2014	2023	2.36243	2.21699	2.50808	0	2.36_x000D_ (2.22, 2.51)
Prevalence	Brunei Darussalam	Both	CRC	0	1990	2000	-0.695773	-0.827312	-0.564059	0	-0.7_x000D_ (-0.83, -0.56)
Prevalence	Brunei Darussalam	Both	CRC	1	2000	2004	0.845726	-0.00913914	1.7079	0.052	0.85_x000D_ (-0.01, 1.71)
Prevalence	Brunei Darussalam	Both	CRC	2	2004	2007	2.19505	0.469792	3.94994	0.015	2.2_x000D_ (0.47, 3.95)
Prevalence	Brunei Darussalam	Both	CRC	3	2007	2012	1.08458	0.541787	1.6303	0.001	1.08_x000D_ (0.54, 1.63)
Prevalence	Brunei Darussalam	Both	CRC	4	2012	2017	-1.25672	-1.78694	-0.723634	0	-1.26_x000D_ (-1.79, -0.72)
Prevalence	Brunei Darussalam	Both	CRC	5	2017	2023	1.96355	1.67053	2.25742	0	1.96_x000D_ (1.67, 2.26)
Prevalence	Brunei Darussalam	Female	CRC	0	1990	2001	-0.480956	-0.59154	-0.370248	0	-0.48_x000D_ (-0.59, -0.37)
Prevalence	Brunei Darussalam	Female	CRC	1	2001	2012	0.983497	0.853938	1.11322	0	0.98_x000D_ (0.85, 1.11)
Prevalence	Brunei Darussalam	Female	CRC	2	2012	2018	-1.02152	-1.38583	-0.65587	0	-1.02_x000D_ (-1.39, -0.66)
Prevalence	Brunei Darussalam	Female	CRC	3	2018	2021	2.52228	0.845474	4.22696	0.005	2.52_x000D_ (0.85, 4.23)
Prevalence	Brunei Darussalam	Female	CRC	4	2021	2023	0.296893	-1.34351	1.96457	0.712	0.3_x000D_ (-1.34, 1.96)
Prevalence	Brunei Darussalam	Male	CRC	0	1990	2000	-0.692985	-0.836997	-0.548763	0	-0.69_x000D_ (-0.84, -0.55)
Prevalence	Brunei Darussalam	Male	CRC	1	2000	2003	0.931301	-0.93277	2.83045	0.309	0.93_x000D_ (-0.93, 2.83)
Prevalence	Brunei Darussalam	Male	CRC	2	2003	2006	2.72644	0.829215	4.65936	0.007	2.73_x000D_ (0.83, 4.66)
Prevalence	Brunei Darussalam	Male	CRC	3	2006	2012	1.38742	0.965677	1.81091	0	1.39_x000D_ (0.97, 1.81)
Prevalence	Brunei Darussalam	Male	CRC	4	2012	2017	-1.30315	-1.88325	-0.71962	0	-1.3_x000D_ (-1.88, -0.72)
Prevalence	Brunei Darussalam	Male	CRC	5	2017	2023	2.30336	1.98151	2.62622	0	2.3_x000D_ (1.98, 2.63)
Prevalence	Cambodia	Both	CRC	0	1990	1994	1.67757	1.2392	2.11784	0	1.68_x000D_ (1.24, 2.12)
Prevalence	Cambodia	Both	CRC	1	1994	2000	-0.615298	-0.918476	-0.311193	0.001	-0.62_x000D_ (-0.92, -0.31)
Prevalence	Cambodia	Both	CRC	2	2000	2006	1.54809	1.23831	1.85881	0	1.55_x000D_ (1.24, 1.86)
Prevalence	Cambodia	Both	CRC	3	2006	2016	2.57489	2.44703	2.70291	0	2.57_x000D_ (2.45, 2.7)
Prevalence	Cambodia	Both	CRC	4	2016	2021	1.56203	1.12416	2.0018	0	1.56_x000D_ (1.12, 2)
Prevalence	Cambodia	Both	CRC	5	2021	2023	5.19458	3.76705	6.64175	0	5.19_x000D_ (3.77, 6.64)
Prevalence	Cambodia	Female	CRC	0	1990	1995	1.69863	1.2807	2.11828	0	1.7_x000D_ (1.28, 2.12)
Prevalence	Cambodia	Female	CRC	1	1995	2000	-1.25013	-1.82355	-0.673367	0	-1.25_x000D_ (-1.82, -0.67)
Prevalence	Cambodia	Female	CRC	2	2000	2005	1.27575	0.68767	1.86727	0	1.28_x000D_ (0.69, 1.87)
Prevalence	Cambodia	Female	CRC	3	2005	2015	2.85416	2.68139	3.02721	0	2.85_x000D_ (2.68, 3.03)
Prevalence	Cambodia	Female	CRC	4	2015	2021	1.83415	1.41566	2.25436	0	1.83_x000D_ (1.42, 2.25)
Prevalence	Cambodia	Female	CRC	5	2021	2023	5.96158	4.02804	7.93106	0	5.96_x000D_ (4.03, 7.93)
Prevalence	Cambodia	Male	CRC	0	1990	1993	1.34424	0.63766	2.05577	0.001	1.34_x000D_ (0.64, 2.06)
Prevalence	Cambodia	Male	CRC	1	1993	2000	-0.149652	-0.385542	0.0867963	0.199	-0.15_x000D_ (-0.39, 0.09)
Prevalence	Cambodia	Male	CRC	2	2000	2009	1.75773	1.60249	1.91321	0	1.76_x000D_ (1.6, 1.91)
Prevalence	Cambodia	Male	CRC	3	2009	2015	2.44513	2.12509	2.76617	0	2.45_x000D_ (2.13, 2.77)
Prevalence	Cambodia	Male	CRC	4	2015	2021	1.48079	1.16376	1.79881	0	1.48_x000D_ (1.16, 1.8)
Prevalence	Cambodia	Male	CRC	5	2021	2023	4.20409	2.75613	5.67246	0	4.2_x000D_ (2.76, 5.67)
Prevalence	Central Asia	Both	CRC	0	1990	1995	-3.36804	-4.03249	-2.69899	0	-3.37_x000D_ (-4.03, -2.7)
Prevalence	Central Asia	Both	CRC	1	1995	2005	-0.673893	-0.953285	-0.393712	0	-0.67_x000D_ (-0.95, -0.39)
Prevalence	Central Asia	Both	CRC	2	2005	2011	1.89818	1.19752	2.60369	0	1.9_x000D_ (1.2, 2.6)
Prevalence	Central Asia	Both	CRC	3	2011	2019	1.11555	0.699469	1.53336	0	1.12_x000D_ (0.7, 1.53)
Prevalence	Central Asia	Both	CRC	4	2019	2023	-1.47437	-2.43109	-0.508267	0.005	-1.47_x000D_ (-2.43, -0.51)
Prevalence	Central Asia	Female	CRC	0	1990	1995	-3.2569	-4.05963	-2.44744	0	-3.26_x000D_ (-4.06, -2.45)
Prevalence	Central Asia	Female	CRC	1	1995	2006	-0.554705	-0.842768	-0.265804	0.001	-0.55_x000D_ (-0.84, -0.27)
Prevalence	Central Asia	Female	CRC	2	2006	2011	1.86346	0.670194	3.07087	0.004	1.86_x000D_ (0.67, 3.07)
Prevalence	Central Asia	Female	CRC	3	2011	2020	0.146138	-0.2602	0.554132	0.462	0.15_x000D_ (-0.26, 0.55)
Prevalence	Central Asia	Female	CRC	4	2020	2023	-2.03389	-3.84224	-0.191533	0.032	-2.03_x000D_ (-3.84, -0.19)
Prevalence	Central Asia	Male	CRC	0	1990	1998	-2.69262	-3.07843	-2.30528	0	-2.69_x000D_ (-3.08, -2.31)
Prevalence	Central Asia	Male	CRC	1	1998	2005	-0.264353	-0.87629	0.351361	0.383	-0.26_x000D_ (-0.88, 0.35)
Prevalence	Central Asia	Male	CRC	2	2005	2019	2.03444	1.83991	2.22936	0	2.03_x000D_ (1.84, 2.23)
Prevalence	Central Asia	Male	CRC	3	2019	2023	-1.66288	-2.78864	-0.524087	0.006	-1.66_x000D_ (-2.79, -0.52)
Prevalence	China	Both	CRC	0	1990	2004	0.999131	0.825527	1.17303	0	1_x000D_ (0.83, 1.17)
Prevalence	China	Both	CRC	1	2004	2007	5.00704	1.22353	8.93196	0.012	5.01_x000D_ (1.22, 8.93)
Prevalence	China	Both	CRC	2	2007	2014	0.561943	-0.0598898	1.18764	0.074	0.56_x000D_ (-0.06, 1.19)
Prevalence	China	Both	CRC	3	2014	2017	3.60802	-0.12508	7.48065	0.057	3.61_x000D_ (-0.13, 7.48)
Prevalence	China	Both	CRC	4	2017	2020	-0.142673	-3.74063	3.58977	0.936	-0.14_x000D_ (-3.74, 3.59)
Prevalence	China	Both	CRC	5	2020	2023	5.48987	3.57199	7.44328	0	5.49_x000D_ (3.57, 7.44)
Prevalence	China	Female	CRC	0	1990	1999	0.832377	0.561563	1.10392	0	0.83_x000D_ (0.56, 1.1)
Prevalence	China	Female	CRC	1	1999	2004	-1.02086	-1.9387	-0.0944258	0.033	-1.02_x000D_ (-1.94, -0.09)
Prevalence	China	Female	CRC	2	2004	2007	3.94678	0.929087	7.0547	0.013	3.95_x000D_ (0.93, 7.05)
Prevalence	China	Female	CRC	3	2007	2017	0.698286	0.427832	0.969469	0	0.7_x000D_ (0.43, 0.97)
Prevalence	China	Female	CRC	4	2017	2020	-0.811799	-3.69135	2.15384	0.567	-0.81_x000D_ (-3.69, 2.15)
Prevalence	China	Female	CRC	5	2020	2023	5.15256	3.61497	6.71297	0	5.15_x000D_ (3.61, 6.71)
Prevalence	China	Male	CRC	0	1990	2004	1.49978	1.18983	1.81068	0	1.5_x000D_ (1.19, 1.81)
Prevalence	China	Male	CRC	1	2004	2007	6.33117	-0.384217	13.4992	0.064	6.33_x000D_ (-0.38, 13.5)
Prevalence	China	Male	CRC	2	2007	2013	0.589131	-0.867574	2.06724	0.413	0.59_x000D_ (-0.87, 2.07)
Prevalence	China	Male	CRC	3	2013	2023	3.04857	2.52654	3.57326	0	3.05_x000D_ (2.53, 3.57)
Prevalence	Democratic People's Republic of Korea	Both	CRC	0	1990	1993	1.35608	0.252008	2.47231	0.018	1.36_x000D_ (0.25, 2.47)
Prevalence	Democratic People's Republic of Korea	Both	CRC	1	1993	2000	-0.371927	-0.740139	-0.00234912	0.049	-0.37_x000D_ (-0.74, 0)
Prevalence	Democratic People's Republic of Korea	Both	CRC	2	2000	2006	2.66873	2.16706	3.17286	0	2.67_x000D_ (2.17, 3.17)
Prevalence	Democratic People's Republic of Korea	Both	CRC	3	2006	2013	1.94441	1.56764	2.32259	0	1.94_x000D_ (1.57, 2.32)
Prevalence	Democratic People's Republic of Korea	Both	CRC	4	2013	2023	3.2849	3.10891	3.46118	0	3.28_x000D_ (3.11, 3.46)
Prevalence	Democratic People's Republic of Korea	Female	CRC	0	1990	1994	1.79355	1.16805	2.42291	0	1.79_x000D_ (1.17, 2.42)
Prevalence	Democratic People's Republic of Korea	Female	CRC	1	1994	1998	-0.158886	-1.12718	0.818894	0.735	-0.16_x000D_ (-1.13, 0.82)
Prevalence	Democratic People's Republic of Korea	Female	CRC	2	1998	2002	1.33512	0.352336	2.32753	0.011	1.34_x000D_ (0.35, 2.33)
Prevalence	Democratic People's Republic of Korea	Female	CRC	3	2002	2005	3.77728	1.7741	5.81989	0.001	3.78_x000D_ (1.77, 5.82)
Prevalence	Democratic People's Republic of Korea	Female	CRC	4	2005	2013	2.40232	2.13594	2.66939	0	2.4_x000D_ (2.14, 2.67)
Prevalence	Democratic People's Republic of Korea	Female	CRC	5	2013	2023	3.3037	3.14706	3.46057	0	3.3_x000D_ (3.15, 3.46)
Prevalence	Democratic People's Republic of Korea	Male	CRC	0	1990	1992	1.23651	-0.361852	2.8605	0.122	1.24_x000D_ (-0.36, 2.86)
Prevalence	Democratic People's Republic of Korea	Male	CRC	1	1992	2000	-0.833943	-1.04461	-0.622828	0	-0.83_x000D_ (-1.04, -0.62)
Prevalence	Democratic People's Republic of Korea	Male	CRC	2	2000	2006	2.1828	1.81982	2.54707	0	2.18_x000D_ (1.82, 2.55)
Prevalence	Democratic People's Republic of Korea	Male	CRC	3	2006	2014	1.46944	1.25388	1.68546	0	1.47_x000D_ (1.25, 1.69)
Prevalence	Democratic People's Republic of Korea	Male	CRC	4	2014	2021	3.56797	3.28974	3.84694	0	3.57_x000D_ (3.29, 3.85)
Prevalence	Democratic People's Republic of Korea	Male	CRC	5	2021	2023	1.83548	0.227669	3.46909	0.027	1.84_x000D_ (0.23, 3.47)
Prevalence	East Asia	Both	CRC	0	1990	2004	1.20429	1.03335	1.37552	0	1.2_x000D_ (1.03, 1.38)
Prevalence	East Asia	Both	CRC	1	2004	2007	4.69051	0.982645	8.53452	0.016	4.69_x000D_ (0.98, 8.53)
Prevalence	East Asia	Both	CRC	2	2007	2014	0.554611	-0.0564277	1.16939	0.073	0.55_x000D_ (-0.06, 1.17)
Prevalence	East Asia	Both	CRC	3	2014	2017	3.30256	-0.356153	7.0956	0.074	3.3_x000D_ (-0.36, 7.1)
Prevalence	East Asia	Both	CRC	4	2017	2020	-0.104857	-3.64288	3.56308	0.952	-0.1_x000D_ (-3.64, 3.56)
Prevalence	East Asia	Both	CRC	5	2020	2023	5.29506	3.41361	7.21074	0	5.3_x000D_ (3.41, 7.21)
Prevalence	East Asia	Female	CRC	0	1990	1999	1.05043	0.797997	1.30349	0	1.05_x000D_ (0.8, 1.3)
Prevalence	East Asia	Female	CRC	1	1999	2004	-0.741172	-1.59747	0.122579	0.088	-0.74_x000D_ (-1.6, 0.12)
Prevalence	East Asia	Female	CRC	2	2004	2007	3.81525	1.00942	6.69903	0.01	3.82_x000D_ (1.01, 6.7)
Prevalence	East Asia	Female	CRC	3	2007	2017	0.669854	0.418375	0.921964	0	0.67_x000D_ (0.42, 0.92)
Prevalence	East Asia	Female	CRC	4	2017	2020	-0.79768	-3.47884	1.95796	0.546	-0.8_x000D_ (-3.48, 1.96)
Prevalence	East Asia	Female	CRC	5	2020	2023	4.95688	3.52882	6.40464	0	4.96_x000D_ (3.53, 6.4)
Prevalence	East Asia	Male	CRC	0	1990	2004	1.68707	1.38881	1.98622	0	1.69_x000D_ (1.39, 1.99)
Prevalence	East Asia	Male	CRC	1	2004	2007	5.73515	-0.686778	12.5723	0.079	5.74_x000D_ (-0.69, 12.57)
Prevalence	East Asia	Male	CRC	2	2007	2014	0.810823	-0.251254	1.88421	0.128	0.81_x000D_ (-0.25, 1.88)
Prevalence	East Asia	Male	CRC	3	2014	2023	3.03075	2.4431	3.62176	0	3.03_x000D_ (2.44, 3.62)
Prevalence	Georgia	Both	CRC	0	1990	1994	-9.77378	-11.7211	-7.78354	0	-9.77_x000D_ (-11.72, -7.78)
Prevalence	Georgia	Both	CRC	1	1994	2003	4.30733	3.52504	5.09553	0	4.31_x000D_ (3.53, 5.1)
Prevalence	Georgia	Both	CRC	2	2003	2006	0.135339	-6.54066	7.28822	0.968	0.14_x000D_ (-6.54, 7.29)
Prevalence	Georgia	Both	CRC	3	2006	2016	3.96669	3.31391	4.62358	0	3.97_x000D_ (3.31, 4.62)
Prevalence	Georgia	Both	CRC	4	2016	2023	-0.710493	-1.62174	0.20919	0.122	-0.71_x000D_ (-1.62, 0.21)
Prevalence	Georgia	Female	CRC	0	1990	1994	-9.30561	-11.1528	-7.41997	0	-9.31_x000D_ (-11.15, -7.42)
Prevalence	Georgia	Female	CRC	1	1994	2003	4.72493	3.98401	5.47113	0	4.72_x000D_ (3.98, 5.47)
Prevalence	Georgia	Female	CRC	2	2003	2006	-3.83119	-9.88994	2.63493	0.225	-3.83_x000D_ (-9.89, 2.63)
Prevalence	Georgia	Female	CRC	3	2006	2016	3.39319	2.78081	4.0092	0	3.39_x000D_ (2.78, 4.01)
Prevalence	Georgia	Female	CRC	4	2016	2023	-1.02934	-1.88624	-0.164961	0.022	-1.03_x000D_ (-1.89, -0.16)
Prevalence	Georgia	Male	CRC	0	1990	1995	-7.36862	-9.07927	-5.62577	0	-7.37_x000D_ (-9.08, -5.63)
Prevalence	Georgia	Male	CRC	1	1995	2017	4.16766	3.94662	4.38917	0	4.17_x000D_ (3.95, 4.39)
Prevalence	Georgia	Male	CRC	2	2017	2023	-1.19942	-2.58181	0.202583	0.09	-1.2_x000D_ (-2.58, 0.2)
Prevalence	Global	Both	CRC	0	1990	1999	1.09311	0.937336	1.24912	0	1.09_x000D_ (0.94, 1.25)
Prevalence	Global	Both	CRC	1	1999	2004	0.245175	-0.288899	0.78211	0.35	0.25_x000D_ (-0.29, 0.78)
Prevalence	Global	Both	CRC	2	2004	2008	1.13876	0.288107	1.99663	0.011	1.14_x000D_ (0.29, 2)
Prevalence	Global	Both	CRC	3	2008	2020	-0.162761	-0.276401	-0.0489911	0.007	-0.16_x000D_ (-0.28, -0.05)
Prevalence	Global	Both	CRC	4	2020	2023	1.95208	1.09459	2.81685	0	1.95_x000D_ (1.09, 2.82)
Prevalence	Global	Female	CRC	0	1990	1999	0.707094	0.593794	0.820522	0	0.71_x000D_ (0.59, 0.82)
Prevalence	Global	Female	CRC	1	1999	2004	-0.334137	-0.722024	0.0552655	0.088	-0.33_x000D_ (-0.72, 0.06)
Prevalence	Global	Female	CRC	2	2004	2008	0.56852	-0.0496379	1.1905	0.069	0.57_x000D_ (-0.05, 1.19)
Prevalence	Global	Female	CRC	3	2008	2017	-0.326573	-0.460588	-0.192378	0	-0.33_x000D_ (-0.46, -0.19)
Prevalence	Global	Female	CRC	4	2017	2020	-0.872822	-2.08767	0.357103	0.152	-0.87_x000D_ (-2.09, 0.36)
Prevalence	Global	Female	CRC	5	2020	2023	1.99413	1.36721	2.62493	0	1.99_x000D_ (1.37, 2.62)
Prevalence	Global	Male	CRC	0	1990	2008	1.17263	1.09541	1.2499	0	1.17_x000D_ (1.1, 1.25)
Prevalence	Global	Male	CRC	1	2008	2020	0.0520463	-0.108146	0.212495	0.51	0.05_x000D_ (-0.11, 0.21)
Prevalence	Global	Male	CRC	2	2020	2023	2.1287	0.922237	3.34958	0.001	2.13_x000D_ (0.92, 3.35)
Prevalence	High-income Asia Pacific	Both	CRC	0	1990	1997	2.12686	1.81197	2.44273	0	2.13_x000D_ (1.81, 2.44)
Prevalence	High-income Asia Pacific	Both	CRC	1	1997	2002	-0.525153	-1.24944	0.204448	0.148	-0.53_x000D_ (-1.25, 0.2)
Prevalence	High-income Asia Pacific	Both	CRC	2	2002	2015	1.25878	1.12051	1.39724	0	1.26_x000D_ (1.12, 1.4)
Prevalence	High-income Asia Pacific	Both	CRC	3	2015	2021	-0.747146	-1.2587	-0.232943	0.007	-0.75_x000D_ (-1.26, -0.23)
Prevalence	High-income Asia Pacific	Both	CRC	4	2021	2023	2.76482	0.417242	5.16728	0.023	2.76_x000D_ (0.42, 5.17)
Prevalence	High-income Asia Pacific	Female	CRC	0	1990	1996	1.68561	1.22533	2.14799	0	1.69_x000D_ (1.23, 2.15)
Prevalence	High-income Asia Pacific	Female	CRC	1	1996	2002	-0.134897	-0.732456	0.466259	0.644	-0.13_x000D_ (-0.73, 0.47)
Prevalence	High-income Asia Pacific	Female	CRC	2	2002	2015	1.03466	0.87444	1.19514	0	1.03_x000D_ (0.87, 1.2)
Prevalence	High-income Asia Pacific	Female	CRC	3	2015	2021	-0.649793	-1.24427	-0.0517368	0.035	-0.65_x000D_ (-1.24, -0.05)
Prevalence	High-income Asia Pacific	Female	CRC	4	2021	2023	2.63348	-0.0845774	5.42547	0.057	2.63_x000D_ (-0.08, 5.43)
Prevalence	High-income Asia Pacific	Male	CRC	0	1990	1996	2.73231	2.33485	3.13133	0	2.73_x000D_ (2.33, 3.13)
Prevalence	High-income Asia Pacific	Male	CRC	1	1996	2003	-0.197147	-0.583281	0.190487	0.301	-0.2_x000D_ (-0.58, 0.19)
Prevalence	High-income Asia Pacific	Male	CRC	2	2003	2015	1.32411	1.16757	1.4809	0	1.32_x000D_ (1.17, 1.48)
Prevalence	High-income Asia Pacific	Male	CRC	3	2015	2021	-0.914925	-1.42174	-0.405502	0.001	-0.91_x000D_ (-1.42, -0.41)
Prevalence	High-income Asia Pacific	Male	CRC	4	2021	2023	2.82435	0.493065	5.20973	0.02	2.82_x000D_ (0.49, 5.21)
Prevalence	India	Both	CRC	0	1990	1995	-0.777603	-1.30502	-0.247363	0.007	-0.78_x000D_ (-1.31, -0.25)
Prevalence	India	Both	CRC	1	1995	1998	3.26852	0.836188	5.75952	0.011	3.27_x000D_ (0.84, 5.76)
Prevalence	India	Both	CRC	2	1998	2005	0.289975	-0.11327	0.694848	0.148	0.29_x000D_ (-0.11, 0.69)
Prevalence	India	Both	CRC	3	2005	2008	1.56534	-0.826872	4.01526	0.187	1.57_x000D_ (-0.83, 4.02)
Prevalence	India	Both	CRC	4	2008	2015	0.237431	-0.165603	0.642092	0.231	0.24_x000D_ (-0.17, 0.64)
Prevalence	India	Both	CRC	5	2015	2023	3.97994	3.70988	4.25071	0	3.98_x000D_ (3.71, 4.25)
Prevalence	India	Female	CRC	0	1990	1994	-1.72923	-2.74243	-0.705463	0.002	-1.73_x000D_ (-2.74, -0.71)
Prevalence	India	Female	CRC	1	1994	1998	2.52686	0.860473	4.22079	0.004	2.53_x000D_ (0.86, 4.22)
Prevalence	India	Female	CRC	2	1998	2012	-0.0173234	-0.188926	0.154574	0.837	-0.02_x000D_ (-0.19, 0.15)
Prevalence	India	Female	CRC	3	2012	2023	3.02874	2.80134	3.25664	0	3.03_x000D_ (2.8, 3.26)
Prevalence	India	Male	CRC	0	1990	1995	-0.446276	-0.92265	0.0323888	0.066	-0.45_x000D_ (-0.92, 0.03)
Prevalence	India	Male	CRC	1	1995	1998	3.14582	0.956803	5.3823	0.007	3.15_x000D_ (0.96, 5.38)
Prevalence	India	Male	CRC	2	1998	2004	0.82665	0.344184	1.31143	0.002	0.83_x000D_ (0.34, 1.31)
Prevalence	India	Male	CRC	3	2004	2010	1.7949	1.30781	2.28434	0	1.79_x000D_ (1.31, 2.28)
Prevalence	India	Male	CRC	4	2010	2015	-1.12752	-1.79594	-0.454552	0.003	-1.13_x000D_ (-1.8, -0.45)
Prevalence	India	Male	CRC	5	2015	2023	4.66541	4.42072	4.91066	0	4.67_x000D_ (4.42, 4.91)
Prevalence	Indonesia	Both	CRC	0	1990	2002	0.887391	0.68419	1.091	0	0.89_x000D_ (0.68, 1.09)
Prevalence	Indonesia	Both	CRC	1	2002	2011	4.51163	4.12354	4.90116	0	4.51_x000D_ (4.12, 4.9)
Prevalence	Indonesia	Both	CRC	2	2011	2023	2.10853	1.90287	2.3146	0	2.11_x000D_ (1.9, 2.31)
Prevalence	Indonesia	Female	CRC	0	1990	2003	0.87818	0.615851	1.14119	0	0.88_x000D_ (0.62, 1.14)
Prevalence	Indonesia	Female	CRC	1	2003	2011	4.33391	3.64358	5.02883	0	4.33_x000D_ (3.64, 5.03)
Prevalence	Indonesia	Female	CRC	2	2011	2023	2.29658	1.99652	2.59752	0	2.3_x000D_ (2, 2.6)
Prevalence	Indonesia	Male	CRC	0	1990	1995	0.434736	-0.0588404	0.930749	0.081	0.43_x000D_ (-0.06, 0.93)
Prevalence	Indonesia	Male	CRC	1	1995	2001	1.13418	0.637164	1.63365	0	1.13_x000D_ (0.64, 1.63)
Prevalence	Indonesia	Male	CRC	2	2001	2006	4.00672	3.28461	4.73388	0	4.01_x000D_ (3.28, 4.73)
Prevalence	Indonesia	Male	CRC	3	2006	2011	5.08958	4.35995	5.82431	0	5.09_x000D_ (4.36, 5.82)
Prevalence	Indonesia	Male	CRC	4	2011	2016	1.32563	0.622138	2.03405	0.001	1.33_x000D_ (0.62, 2.03)
Prevalence	Indonesia	Male	CRC	5	2016	2023	2.3625	2.06157	2.66431	0	2.36_x000D_ (2.06, 2.66)
Prevalence	Japan	Both	CRC	0	1990	1996	2.40698	2.07423	2.74081	0	2.41_x000D_ (2.07, 2.74)
Prevalence	Japan	Both	CRC	1	1996	2002	-0.17074	-0.599616	0.259987	0.414	-0.17_x000D_ (-0.6, 0.26)
Prevalence	Japan	Both	CRC	2	2002	2009	0.509674	0.183093	0.837319	0.004	0.51_x000D_ (0.18, 0.84)
Prevalence	Japan	Both	CRC	3	2009	2014	2.13833	1.51833	2.76211	0	2.14_x000D_ (1.52, 2.76)
Prevalence	Japan	Both	CRC	4	2014	2021	-0.474811	-0.798193	-0.150374	0.007	-0.47_x000D_ (-0.8, -0.15)
Prevalence	Japan	Both	CRC	5	2021	2023	3.28792	1.31822	5.2959	0.002	3.29_x000D_ (1.32, 5.3)
Prevalence	Japan	Female	CRC	0	1990	1995	1.71923	1.1033	2.33892	0	1.72_x000D_ (1.1, 2.34)
Prevalence	Japan	Female	CRC	1	1995	2009	0.219437	0.0768575	0.36222	0.004	0.22_x000D_ (0.08, 0.36)
Prevalence	Japan	Female	CRC	2	2009	2014	2.1288	1.25532	3.00981	0	2.13_x000D_ (1.26, 3.01)
Prevalence	Japan	Female	CRC	3	2014	2021	-0.477764	-0.933649	-0.0197823	0.042	-0.48_x000D_ (-0.93, -0.02)
Prevalence	Japan	Female	CRC	4	2021	2023	3.06455	0.302764	5.90237	0.031	3.06_x000D_ (0.3, 5.9)
Prevalence	Japan	Male	CRC	0	1990	1996	2.747	2.22792	3.26871	0	2.75_x000D_ (2.23, 3.27)
Prevalence	Japan	Male	CRC	1	1996	2006	-0.0985266	-0.371414	0.175108	0.461	-0.1_x000D_ (-0.37, 0.18)
Prevalence	Japan	Male	CRC	2	2006	2015	1.5191	1.18774	1.85154	0	1.52_x000D_ (1.19, 1.85)
Prevalence	Japan	Male	CRC	3	2015	2021	-0.696511	-1.35963	-0.0289342	0.042	-0.7_x000D_ (-1.36, -0.03)
Prevalence	Japan	Male	CRC	4	2021	2023	3.58474	0.526992	6.7355	0.024	3.58_x000D_ (0.53, 6.74)
Prevalence	Kazakhstan	Both	CRC	0	1990	1995	-2.68877	-3.81975	-1.54449	0	-2.69_x000D_ (-3.82, -1.54)
Prevalence	Kazakhstan	Both	CRC	1	1995	2006	-0.128959	-0.534615	0.278351	0.516	-0.13_x000D_ (-0.53, 0.28)
Prevalence	Kazakhstan	Both	CRC	2	2006	2011	2.73582	1.05128	4.44844	0.003	2.74_x000D_ (1.05, 4.45)
Prevalence	Kazakhstan	Both	CRC	3	2011	2020	-0.0597555	-0.628224	0.511965	0.829	-0.06_x000D_ (-0.63, 0.51)
Prevalence	Kazakhstan	Both	CRC	4	2020	2023	-4.255	-6.72539	-1.71918	0.002	-4.25_x000D_ (-6.73, -1.72)
Prevalence	Kazakhstan	Female	CRC	0	1990	1995	-2.93995	-4.46395	-1.39163	0.001	-2.94_x000D_ (-4.46, -1.39)
Prevalence	Kazakhstan	Female	CRC	1	1995	2005	-0.174418	-0.817315	0.472645	0.576	-0.17_x000D_ (-0.82, 0.47)
Prevalence	Kazakhstan	Female	CRC	2	2005	2012	2.01445	0.801275	3.24223	0.003	2.01_x000D_ (0.8, 3.24)
Prevalence	Kazakhstan	Female	CRC	3	2012	2017	-2.77298	-4.92491	-0.57234	0.017	-2.77_x000D_ (-4.92, -0.57)
Prevalence	Kazakhstan	Female	CRC	4	2017	2020	1.15249	-5.75929	8.5712	0.737	1.15_x000D_ (-5.76, 8.57)
Prevalence	Kazakhstan	Female	CRC	5	2020	2023	-6.37927	-9.63443	-3.00686	0.001	-6.38_x000D_ (-9.63, -3.01)
Prevalence	Kazakhstan	Male	CRC	0	1990	1992	-5.54013	-12.8254	2.35392	0.155	-5.54_x000D_ (-12.83, 2.35)
Prevalence	Kazakhstan	Male	CRC	1	1992	2005	-0.548302	-1.01918	-0.0751863	0.025	-0.55_x000D_ (-1.02, -0.08)
Prevalence	Kazakhstan	Male	CRC	2	2005	2018	2.23803	1.75396	2.7244	0	2.24_x000D_ (1.75, 2.72)
Prevalence	Kazakhstan	Male	CRC	3	2018	2023	-2.27395	-4.01219	-0.50422	0.014	-2.27_x000D_ (-4.01, -0.5)
Prevalence	Kyrgyzstan	Both	CRC	0	1990	2000	-2.37617	-2.7687	-1.98205	0	-2.38_x000D_ (-2.77, -1.98)
Prevalence	Kyrgyzstan	Both	CRC	1	2000	2018	0.429271	0.247486	0.611386	0	0.43_x000D_ (0.25, 0.61)
Prevalence	Kyrgyzstan	Both	CRC	2	2018	2021	-5.54243	-10.3066	-0.525257	0.032	-5.54_x000D_ (-10.31, -0.53)
Prevalence	Kyrgyzstan	Both	CRC	3	2021	2023	5.42056	0.103503	11.02	0.046	5.42_x000D_ (0.1, 11.02)
Prevalence	Kyrgyzstan	Female	CRC	0	1990	2000	-2.4331	-2.98962	-1.87338	0	-2.43_x000D_ (-2.99, -1.87)
Prevalence	Kyrgyzstan	Female	CRC	1	2000	2017	0.321637	0.039348	0.604722	0.027	0.32_x000D_ (0.04, 0.6)
Prevalence	Kyrgyzstan	Female	CRC	2	2017	2021	-5.09543	-8.51892	-1.54383	0.007	-5.1_x000D_ (-8.52, -1.54)
Prevalence	Kyrgyzstan	Female	CRC	3	2021	2023	7.98943	0.338964	16.2232	0.041	7.99_x000D_ (0.34, 16.22)
Prevalence	Kyrgyzstan	Male	CRC	0	1990	1993	1.57965	-1.42993	4.68112	0.287	1.58_x000D_ (-1.43, 4.68)
Prevalence	Kyrgyzstan	Male	CRC	1	1993	1998	-4.0218	-5.83019	-2.17868	0	-4.02_x000D_ (-5.83, -2.18)
Prevalence	Kyrgyzstan	Male	CRC	2	1998	2009	-0.0952813	-0.562017	0.373645	0.673	-0.1_x000D_ (-0.56, 0.37)
Prevalence	Kyrgyzstan	Male	CRC	3	2009	2018	1.43277	0.769248	2.10067	0	1.43_x000D_ (0.77, 2.1)
Prevalence	Kyrgyzstan	Male	CRC	4	2018	2021	-5.45832	-10.9775	0.402977	0.066	-5.46_x000D_ (-10.98, 0.4)
Prevalence	Kyrgyzstan	Male	CRC	5	2021	2023	2.35099	-3.62403	8.69644	0.426	2.35_x000D_ (-3.62, 8.7)
Prevalence	Lao People's Democratic Republic	Both	CRC	0	1990	1994	1.85821	1.38316	2.33548	0	1.86_x000D_ (1.38, 2.34)
Prevalence	Lao People's Democratic Republic	Both	CRC	1	1994	2000	0.620868	0.288811	0.954024	0.001	0.62_x000D_ (0.29, 0.95)
Prevalence	Lao People's Democratic Republic	Both	CRC	2	2000	2005	1.49297	1.01962	1.96853	0	1.49_x000D_ (1.02, 1.97)
Prevalence	Lao People's Democratic Republic	Both	CRC	3	2005	2014	5.16189	4.99241	5.33164	0	5.16_x000D_ (4.99, 5.33)
Prevalence	Lao People's Democratic Republic	Both	CRC	4	2014	2021	3.19043	2.9329	3.4486	0	3.19_x000D_ (2.93, 3.45)
Prevalence	Lao People's Democratic Republic	Both	CRC	5	2021	2023	7.10228	5.53066	8.69732	0	7.1_x000D_ (5.53, 8.7)
Prevalence	Lao People's Democratic Republic	Female	CRC	0	1990	1994	2.5508	2.01194	3.09251	0	2.55_x000D_ (2.01, 3.09)
Prevalence	Lao People's Democratic Republic	Female	CRC	1	1994	2004	0.582638	0.429782	0.735726	0	0.58_x000D_ (0.43, 0.74)
Prevalence	Lao People's Democratic Republic	Female	CRC	2	2004	2007	3.62934	1.91716	5.37029	0	3.63_x000D_ (1.92, 5.37)
Prevalence	Lao People's Democratic Republic	Female	CRC	3	2007	2015	5.76315	5.52795	5.99887	0	5.76_x000D_ (5.53, 6)
Prevalence	Lao People's Democratic Republic	Female	CRC	4	2015	2021	3.47522	3.09046	3.86142	0	3.48_x000D_ (3.09, 3.86)
Prevalence	Lao People's Democratic Republic	Female	CRC	5	2021	2023	7.7351	5.95509	9.54502	0	7.74_x000D_ (5.96, 9.55)
Prevalence	Lao People's Democratic Republic	Male	CRC	0	1990	2000	0.905394	0.724303	1.08681	0	0.91_x000D_ (0.72, 1.09)
Prevalence	Lao People's Democratic Republic	Male	CRC	1	2000	2005	2.0535	1.31158	2.80086	0	2.05_x000D_ (1.31, 2.8)
Prevalence	Lao People's Democratic Republic	Male	CRC	2	2005	2014	4.82828	4.5647	5.09252	0	4.83_x000D_ (4.56, 5.09)
Prevalence	Lao People's Democratic Republic	Male	CRC	3	2014	2019	2.00459	1.26302	2.75158	0	2_x000D_ (1.26, 2.75)
Prevalence	Lao People's Democratic Republic	Male	CRC	4	2019	2023	4.90618	4.14352	5.67443	0	4.91_x000D_ (4.14, 5.67)
Prevalence	Malaysia	Both	CRC	0	1990	2000	3.26912	2.95855	3.58063	0	3.27_x000D_ (2.96, 3.58)
Prevalence	Malaysia	Both	CRC	1	2000	2015	1.52008	1.33611	1.70438	0	1.52_x000D_ (1.34, 1.7)
Prevalence	Malaysia	Both	CRC	2	2015	2023	3.0708	2.63662	3.50681	0	3.07_x000D_ (2.64, 3.51)
Prevalence	Malaysia	Female	CRC	0	1990	2001	3.01177	2.83031	3.19356	0	3.01_x000D_ (2.83, 3.19)
Prevalence	Malaysia	Female	CRC	1	2001	2011	0.739126	0.498918	0.979907	0	0.74_x000D_ (0.5, 0.98)
Prevalence	Malaysia	Female	CRC	2	2011	2020	1.61864	1.3291	1.90901	0	1.62_x000D_ (1.33, 1.91)
Prevalence	Malaysia	Female	CRC	3	2020	2023	5.18907	3.8226	6.57353	0	5.19_x000D_ (3.82, 6.57)
Prevalence	Malaysia	Male	CRC	0	1990	2000	3.40806	3.03205	3.78545	0	3.41_x000D_ (3.03, 3.79)
Prevalence	Malaysia	Male	CRC	1	2000	2013	1.9285	1.64686	2.21092	0	1.93_x000D_ (1.65, 2.21)
Prevalence	Malaysia	Male	CRC	2	2013	2023	3.1205	2.74553	3.49684	0	3.12_x000D_ (2.75, 3.5)
Prevalence	Maldives	Both	CRC	0	1990	1999	2.51646	2.1204	2.91406	0	2.52_x000D_ (2.12, 2.91)
Prevalence	Maldives	Both	CRC	1	1999	2009	5.52351	5.11582	5.93277	0	5.52_x000D_ (5.12, 5.93)
Prevalence	Maldives	Both	CRC	2	2009	2015	2.07794	1.11464	3.05042	0	2.08_x000D_ (1.11, 3.05)
Prevalence	Maldives	Both	CRC	3	2015	2023	3.63534	3.15697	4.11593	0	3.64_x000D_ (3.16, 4.12)
Prevalence	Maldives	Female	CRC	0	1990	1999	2.32556	2.01951	2.63253	0	2.33_x000D_ (2.02, 2.63)
Prevalence	Maldives	Female	CRC	1	1999	2009	4.51239	4.1998	4.82592	0	4.51_x000D_ (4.2, 4.83)
Prevalence	Maldives	Female	CRC	2	2009	2015	1.39422	0.652983	2.14091	0.001	1.39_x000D_ (0.65, 2.14)
Prevalence	Maldives	Female	CRC	3	2015	2023	3.17007	2.80136	3.5401	0	3.17_x000D_ (2.8, 3.54)
Prevalence	Maldives	Male	CRC	0	1990	1999	2.52606	1.96849	3.08668	0	2.53_x000D_ (1.97, 3.09)
Prevalence	Maldives	Male	CRC	1	1999	2008	6.57328	5.88091	7.27017	0	6.57_x000D_ (5.88, 7.27)
Prevalence	Maldives	Male	CRC	2	2008	2023	3.5056	3.24465	3.76721	0	3.51_x000D_ (3.24, 3.77)
Prevalence	Mauritius	Both	CRC	0	1990	1995	5.54313	4.08748	7.01913	0	5.54_x000D_ (4.09, 7.02)
Prevalence	Mauritius	Both	CRC	1	1995	2016	2.20621	2.03229	2.38042	0	2.21_x000D_ (2.03, 2.38)
Prevalence	Mauritius	Both	CRC	2	2016	2021	-0.0367097	-1.98088	1.94602	0.969	-0.04_x000D_ (-1.98, 1.95)
Prevalence	Mauritius	Both	CRC	3	2021	2023	6.63909	0.217373	13.4723	0.043	6.64_x000D_ (0.22, 13.47)
Prevalence	Mauritius	Female	CRC	0	1990	2023	1.92776	1.79835	2.05734	0	1.93_x000D_ (1.8, 2.06)
Prevalence	Mauritius	Male	CRC	0	1990	1995	8.31256	6.02261	10.652	0	8.31_x000D_ (6.02, 10.65)
Prevalence	Mauritius	Male	CRC	1	1995	2012	2.40826	2.03365	2.78425	0	2.41_x000D_ (2.03, 2.78)
Prevalence	Mauritius	Male	CRC	2	2012	2023	1.31746	0.666777	1.97235	0	1.32_x000D_ (0.67, 1.97)
Prevalence	Mongolia	Both	CRC	0	1990	1992	3.50159	0.901632	6.16855	0.011	3.5_x000D_ (0.9, 6.17)
Prevalence	Mongolia	Both	CRC	1	1992	1998	0.163638	-0.404552	0.735068	0.552	0.16_x000D_ (-0.4, 0.74)
Prevalence	Mongolia	Both	CRC	2	1998	2004	-3.27523	-3.82392	-2.72342	0	-3.28_x000D_ (-3.82, -2.72)
Prevalence	Mongolia	Both	CRC	3	2004	2013	1.74125	1.45923	2.02406	0	1.74_x000D_ (1.46, 2.02)
Prevalence	Mongolia	Both	CRC	4	2013	2020	0.662544	0.230594	1.09636	0.005	0.66_x000D_ (0.23, 1.1)
Prevalence	Mongolia	Both	CRC	5	2020	2023	4.3769	3.05759	5.7131	0	4.38_x000D_ (3.06, 5.71)
Prevalence	Mongolia	Female	CRC	0	1990	1998	1.40879	0.867955	1.95253	0	1.41_x000D_ (0.87, 1.95)
Prevalence	Mongolia	Female	CRC	1	1998	2004	-4.75045	-5.7886	-3.70085	0	-4.75_x000D_ (-5.79, -3.7)
Prevalence	Mongolia	Female	CRC	2	2004	2017	1.273	0.979923	1.56692	0	1.27_x000D_ (0.98, 1.57)
Prevalence	Mongolia	Female	CRC	3	2017	2020	-1.63221	-6.33707	3.30897	0.492	-1.63_x000D_ (-6.34, 3.31)
Prevalence	Mongolia	Female	CRC	4	2020	2023	7.37381	4.77455	10.0376	0	7.37_x000D_ (4.77, 10.04)
Prevalence	Mongolia	Male	CRC	0	1990	1994	1.72983	-0.425395	3.9317	0.112	1.73_x000D_ (-0.43, 3.93)
Prevalence	Mongolia	Male	CRC	1	1994	2003	-1.72988	-2.45326	-1.00114	0	-1.73_x000D_ (-2.45, -1)
Prevalence	Mongolia	Male	CRC	2	2003	2023	1.64242	1.45387	1.83132	0	1.64_x000D_ (1.45, 1.83)
Prevalence	Myanmar	Both	CRC	0	1990	2003	0.190089	-0.037587	0.418284	0.098	0.19_x000D_ (-0.04, 0.42)
Prevalence	Myanmar	Both	CRC	1	2003	2018	2.74973	2.54086	2.95902	0	2.75_x000D_ (2.54, 2.96)
Prevalence	Myanmar	Both	CRC	2	2018	2023	4.55102	3.5412	5.57069	0	4.55_x000D_ (3.54, 5.57)
Prevalence	Myanmar	Female	CRC	0	1990	2003	0.0074923	-0.315556	0.331587	0.962	0.01_x000D_ (-0.32, 0.33)
Prevalence	Myanmar	Female	CRC	1	2003	2013	1.97455	1.40153	2.5508	0	1.97_x000D_ (1.4, 2.55)
Prevalence	Myanmar	Female	CRC	2	2013	2023	3.88404	3.38602	4.38447	0	3.88_x000D_ (3.39, 4.38)
Prevalence	Myanmar	Male	CRC	0	1990	2002	0.32381	0.139834	0.508124	0.001	0.32_x000D_ (0.14, 0.51)
Prevalence	Myanmar	Male	CRC	1	2002	2018	3.01604	2.881	3.15126	0	3.02_x000D_ (2.88, 3.15)
Prevalence	Myanmar	Male	CRC	2	2018	2023	4.20298	3.48221	4.92877	0	4.2_x000D_ (3.48, 4.93)
Prevalence	Nepal	Both	CRC	0	1990	2000	2.2405	2.12896	2.35215	0	2.24_x000D_ (2.13, 2.35)
Prevalence	Nepal	Both	CRC	1	2000	2003	0.955505	-0.450019	2.38087	0.171	0.96_x000D_ (-0.45, 2.38)
Prevalence	Nepal	Both	CRC	2	2003	2012	-0.579157	-0.731126	-0.426956	0	-0.58_x000D_ (-0.73, -0.43)
Prevalence	Nepal	Both	CRC	3	2012	2018	1.2961	0.979037	1.61416	0	1.3_x000D_ (0.98, 1.61)
Prevalence	Nepal	Both	CRC	4	2018	2021	3.43487	1.99483	4.89524	0	3.43_x000D_ (1.99, 4.9)
Prevalence	Nepal	Both	CRC	5	2021	2023	7.52551	6.02852	9.04364	0	7.53_x000D_ (6.03, 9.04)
Prevalence	Nepal	Female	CRC	0	1990	2001	1.91007	1.7926	2.02767	0	1.91_x000D_ (1.79, 2.03)
Prevalence	Nepal	Female	CRC	1	2001	2012	-1.03961	-1.17131	-0.90773	0	-1.04_x000D_ (-1.17, -0.91)
Prevalence	Nepal	Female	CRC	2	2012	2019	1.38425	1.09151	1.67783	0	1.38_x000D_ (1.09, 1.68)
Prevalence	Nepal	Female	CRC	3	2019	2023	6.03584	5.46378	6.61101	0	6.04_x000D_ (5.46, 6.61)
Prevalence	Nepal	Male	CRC	0	1990	2001	2.60578	2.53277	2.67883	0	2.61_x000D_ (2.53, 2.68)
Prevalence	Nepal	Male	CRC	1	2001	2009	0.470607	0.328967	0.612447	0	0.47_x000D_ (0.33, 0.61)
Prevalence	Nepal	Male	CRC	2	2009	2012	-0.810191	-1.85184	0.242518	0.122	-0.81_x000D_ (-1.85, 0.24)
Prevalence	Nepal	Male	CRC	3	2012	2018	1.45732	1.2181	1.69711	0	1.46_x000D_ (1.22, 1.7)
[truncated: 11,644 more rows]
